# Supplementary material for: Calculating genetic risk for dysfunction in pleiotropic biological processes using whole exome sequencing data
Source: J Neurodev Disord. 2022 Jun 24;14:39. doi: 10.1186/s11689-022-09448-8 (PMC9233372; doi:10.1186/s11689-022-09448-8)
Supplement: Supplementary file 3 — Additional file 3: Supplementary table 1. [file 11689_2022_9448_MOESM3_ESM.xlsx]

## Sheet: S1. Analysis Dataset
Table S1. Breakdown of the analysis dataset from the Simons Simplex Collection. Shown are ascertainment age, genetically-determine sex and reported race for individuals with ASD from simplex families whose whole-exome sequencing data were included this study. Also included are comparisons for the samples used in this study to previous studies reporting CNVs included in the current analyses.
Current Analysis (ProbandID)	Sanders et al., 2015 (ProbandID)	Krumm et al., 2015 (ProbandID)	Sex	Age (years)	Race
11000	11000	11000	male	9.16667	white
11001	11001	11001	male	7.75	asian
11002	11002	11002	female	7.66667	white
11003	11003	11003	male	11.0833	white
11004	11004	11004	male	15.8333	white
11005	NA	11005	male	NA	NA
11006	11006	11006	male	7.25	white
11007	NA	11007	male	NA	NA
11008	11008	11008	male	15.25	white
11009	11009	11009	male	9	white
11010	11010	11010	male	4.08333	white
11011	11011	11011	male	8.33333	white
11012	11012	11012	male	8.83333	white
11013	11013	11013	male	10	white
11014	11014	11014	male	9.58333	white
11016	NA	11016	male	NA	NA
11017	11017	11017	male	4.25	white
11021	NA	11021	female	12.5	white
11023	11023	11023	male	10.4167	white
11025	11025	11025	female	4.58333	more-than-one-race
11026	11026	11026	male	14.9167	white
11027	11027	11027	male	9.25	white
11028	11028	11028	male	9	other
11029	11029	11029	female	9.33333	white
11030	11030	11030	male	8.25	white
11031	11031	11031	male	13.75	white
11033	11033	11033	male	6.75	more-than-one-race
11037	11037	11037	male	9.25	white
11039	11039	11039	male	6.33333	white
11040	11040	11040	male	4.66667	white
11041	11041	11041	male	13	african-amer
11042	11042	11042	male	9.08333	white
11043	11043	11043	female	8.41667	white
11044	11044	11044	male	5.5	white
11045	11045	11045	female	8.33333	white
11046	11046	11046	male	6.58333	white
11047	11047	11047	male	10.4167	white
11050	11050	11050	female	5.66667	white
11051	11051	11051	male	12.1667	white
11052	11052	11052	male	5.5	white
11053	11053	11053	male	5.08333	white
11055	11055	11055	male	12.1667	white
11056	11056	11056	male	6.41667	white
11057	11057	11057	male	8.66667	white
11060	11060	11060	male	6.41667	more-than-one-race
11062	11062	11062	male	11.8333	white
11064	11064	11064	male	8.08333	white
11065	NA	11065	male	9	not-specified
11066	11066	11066	male	8.91667	white
11068	NA	11068	male	NA	NA
11069	11069	11069	male	9.5	white
11073	11073	11073	male	9.66667	african-amer
11074	11074	11074	male	9.16667	white
11075	11075	11075	male	6.66667	white
11077	11077	11077	male	12.1667	white
11079	11079	11079	male	11.8333	white
11080	11080	11080	female	5.08333	white
11083	11083	11083	male	8.83333	white
11084	11084	11084	male	8.83333	white
11085	11085	11085	male	10.4167	white
11089	11089	11089	male	5.83333	white
11090	11090	11090	male	11.6667	white
11092	11092	11092	male	13.0833	white
11093	11093	11093	male	8.08333	white
11094	11094	11094	male	6.5	white
11096	11096	11096	male	13.5833	white
11097	11097	11097	male	5.41667	white
11098	11098	11098	male	9.16667	african-amer
11099	11099	11099	male	11.4167	white
11101	11101	11101	male	5.16667	white
11102	NA	11102	male	NA	NA
11104	NA	11104	male	8.41667	white
11106	11106	11106	male	6.25	white
11107	11107	11107	male	6.91667	white
11108	11108	11108	male	8.08333	white
11109	11109	11109	female	4.5	white
11110	11110	11110	male	15.75	asian
11111	11111	11111	male	7.41667	white
11113	NA	11113	male	15	white
11114	11114	11114	female	8.75	white
11115	11115	11115	female	13.75	white
11117	11117	11117	female	9.33333	white
11118	11118	11118	female	11.6667	white
11120	11120	11120	male	15.9167	white
11121	11121	11121	male	10.3333	more-than-one-race
11122	11122	11122	female	7.83333	white
11124	11124	11124	male	11.0833	white
11128	11128	11128	male	11.4167	white
11129	11129	11129	female	4.66667	more-than-one-race
11131	11131	11131	male	7.58333	white
11132	11132	11132	male	4.25	white
11133	11133	11133	male	17	white
11134	11134	11134	male	13.5833	white
11135	11135	11135	male	6.33333	white
11138	NA	11138	male	NA	NA
11141	11141	11141	male	6.66667	white
11142	11142	11142	male	7.91667	native-american
11143	NA	11143	male	NA	NA
11144	11144	11144	male	10.9167	white
11145	11145	11145	male	5.91667	more-than-one-race
11146	11146	11146	male	10.5833	white
11148	11148	11148	male	5.66667	white
11149	NA	11149	male	NA	NA
11150	11150	11150	male	7.58333	asian
11152	11152	11152	male	6.66667	white
11154	11154	11154	male	12.8333	white
11156	11156	11156	male	13.0833	white
11158	11158	11158	male	10.6667	african-amer
11159	11159	11159	male	12.9167	more-than-one-race
11160	11160	11160	female	6.91667	more-than-one-race
11161	11161	11161	male	7	more-than-one-race
11163	NA	11163	female	NA	NA
11164	11164	11164	male	7.25	white
11165	11165	11165	male	5.16667	asian
11166	NA	11166	male	NA	NA
11167	11167	11167	male	11	other
11169	11169	11169	male	8.91667	white
11172	11172	11172	male	15.9167	white
11173	11173	11173	male	10.25	white
11176	11176	11176	male	12.5	more-than-one-race
11178	11178	11178	male	9.33333	white
11180	11180	11180	female	6.66667	white
11181	11181	11181	male	6.33333	white
11184	11184	11184	male	9.5	white
11185	NA	11185	male	NA	NA
11186	NA	11186	male	NA	NA
11187	11187	11187	male	7.75	white
11188	11188	11188	male	15.5	white
11189	11189	11189	male	14.5	not-specified
11190	11190	11190	male	5.08333	white
11192	NA	11192	male	NA	NA
11193	11193	11193	male	7.5	white
11194	11194	11194	male	5.33333	white
11195	11195	11195	male	8.08333	white
11196	11196	11196	male	13.0833	white
11197	NA	11197	male	10.0833	white
11198	11198	11198	male	11.9167	white
11199	11199	11199	male	10.5833	white
11200	11200	11200	male	6.75	white
11201	11201	11201	male	8.33333	white
11202	11202	11202	male	11.8333	other
11203	11203	11203	female	7.08333	white
11205	11205	11205	male	7.91667	white
11206	11206	11206	male	6.08333	other
11208	11208	11208	female	14.4167	white
11209	NA	11209	male	NA	NA
11212	11212	11212	male	16.0833	more-than-one-race
11214	11214	11214	male	15.5	white
11215	11215	11215	male	9.41667	white
11216	11216	11216	male	4.66667	more-than-one-race
11217	NA	11217	male	NA	NA
11218	11218	11218	male	10.5	white
11219	11219	11219	male	8.83333	white
11220	11220	11220	female	12.0833	white
11223	11223	11223	male	12.0833	white
11224	11224	11224	male	8.91667	white
11225	11225	11225	male	11.4167	white
11226	NA	11226	male	NA	NA
11227	11227	11227	male	9.66667	white
11229	11229	11229	male	9.41667	white
11230	11230	11230	male	15.5	white
11232	11232	11232	male	8.66667	white
11234	11234	11234	male	10.0833	more-than-one-race
11236	NA	11236	male	5	white
11239	11239	11239	female	17.25	more-than-one-race
11241	11241	11241	male	12	white
11242	11242	11242	male	5.83333	white
11245	11245	11245	male	10.9167	more-than-one-race
11246	11246	11246	male	8.16667	white
11247	11247	11247	male	5.75	white
11249	11249	11249	male	5.58333	white
11250	11250	11250	male	14.75	white
11251	11251	11251	male	7.33333	white
11252	11252	11252	male	6.33333	white
11254	11254	11254	male	9.83333	more-than-one-race
11256	11256	11256	male	11.3333	white
11257	11257	11257	male	5.5	white
11258	11258	11258	male	14.8333	white
11260	NA	11260	male	NA	NA
11262	11262	11262	male	6.16667	white
11263	11263	11263	male	13.1667	white
11264	11264	11264	female	10.6667	white
11265	11265	11265	male	14.25	white
11267	11267	11267	female	13.1667	white
11268	NA	11268	male	NA	NA
11271	NA	11271	male	NA	NA
11274	11274	11274	female	11.5833	white
11282	11282	11282	male	8.75	white
11284	11284	11284	male	8.33333	white
11285	11285	11285	male	15.3333	white
11290	11290	11290	male	11.25	more-than-one-race
11291	11291	11291	male	4.83333	white
11294	11294	11294	male	6.16667	white
11296	11296	11296	male	13.5833	white
11297	11297	11297	male	12.8333	white
11298	11298	11298	male	15.8333	white
11301	11301	11301	male	9.83333	white
11303	11303	11303	male	5.75	white
11304	11304	11304	male	5.83333	white
11305	11305	11305	male	14.5833	white
11309	11309	11309	male	16.0833	white
11310	11310	11310	male	11	white
11316	11316	11316	female	11.6667	white
11324	NA	11324	female	11.4167	more-than-one-race
11325	11325	11325	male	15.5833	white
11327	11327	11327	male	11.3333	white
11328	11328	11328	male	7.66667	more-than-one-race
11329	11329	11329	male	8.66667	white
11330	11330	11330	male	10.5	other
11331	11331	11331	male	5.5	other
11333	11333	11333	male	9.83333	white
11334	NA	11334	male	#N/A	NA
11336	11336	11336	male	10.4167	white
11337	NA	11337	male	NA	NA
11338	NA	11338	male	NA	NA
11339	11339	11339	female	10	asian
11341	11341	11341	male	12.6667	white
11345	11345	11345	male	6.08333	more-than-one-race
11346	11346	11346	male	11	white
11347	11347	11347	male	15.6667	white
11348	11348	11348	male	7.75	white
11349	11349	11349	male	7	asian
11350	11350	11350	male	9.08333	more-than-one-race
11352	11352	11352	male	5.33333	white
11353	11353	11353	female	5.33333	white
11354	NA	11354	male	NA	NA
11355	11355	11355	male	8.75	white
11356	11356	11356	female	11.5	white
11357	11357	11357	male	9.5	white
11358	NA	11358	male	6.16667	white
11359	11359	11359	male	5.5	white
11360	11360	11360	male	10.9167	more-than-one-race
11363	NA	11363	female	5.91667	white
11364	11364	11364	male	10.0833	white
11365	11365	11365	male	14.6667	white
11366	11366	11366	male	5	white
11367	11367	11367	male	7.58333	white
11368	11368	11368	male	5.91667	white
11370	NA	11370	male	14.5833	white
11372	11372	11372	male	5.66667	white
11375	11375	11375	male	6.16667	white
11376	11376	11376	male	7	other
11377	11377	11377	male	6.41667	white
11378	11378	11378	male	9.83333	asian
11380	11380	11380	male	15.5	white
11381	11381	11381	male	5.58333	not-specified
11382	11382	11382	male	6.41667	white
11385	NA	11385	female	NA	NA
11386	11386	11386	male	8.16667	white
11387	11387	11387	male	8.41667	asian
11388	11388	11388	male	12.8333	white
11390	11390	11390	female	8.25	white
11391	11391	11391	male	15.1667	white
11393	11393	11393	male	8.16667	white
11394	11394	11394	male	5.33333	white
11395	NA	11395	male	6.41667	white
11396	11396	11396	male	13.5833	white
11397	11397	11397	male	11.1667	white
11398	11398	11398	male	12.3333	white
11399	11399	11399	male	11.9167	white
11401	11401	11401	male	7.25	other
11402	NA	11402	male	NA	NA
11403	NA	11403	male	NA	NA
11404	11404	11404	male	7.25	white
11405	NA	11405	female	NA	NA
11406	11406	11406	male	7.33333	more-than-one-race
11407	11407	11407	male	11.5833	not-specified
11409	11409	11409	male	4.08333	more-than-one-race
11411	11411	11411	male	11.0833	white
11412	11412	11412	male	8.16667	white
11413	11413	11413	male	13.4167	white
11414	11414	11414	female	12.6667	white
11415	11415	11415	male	11.5833	white
11416	NA	11416	male	NA	NA
11417	11417	11417	male	8.16667	asian
11420	11420	11420	male	9.5	not-specified
11421	11421	11421	male	7.08333	white
11425	11425	11425	male	9.66667	white
11429	11429	11429	male	11.3333	white
11431	11431	NA	male	11.6667	white
11432	11432	11432	male	6.5	white
11433	11433	11433	male	13.8333	white
11435	11435	11435	male	17.6667	white
11436	11436	11436	male	4.83333	white
11437	11437	11437	male	16.5833	white
11440	11440	11440	female	8.16667	more-than-one-race
11441	11441	11441	male	7.75	more-than-one-race
11442	NA	11442	male	NA	NA
11445	11445	11445	male	8.08333	more-than-one-race
11446	11446	11446	male	8.25	white
11450	11450	11450	male	5.75	white
11452	11452	11452	male	8.5	white
11453	11453	11453	male	8.83333	more-than-one-race
11454	NA	11454	female	NA	NA
11456	11456	11456	male	8.75	white
11457	NA	11457	male	NA	NA
11458	11458	11458	male	16.4167	white
11459	11459	11459	male	11.1667	white
11460	NA	11460	male	NA	NA
11461	NA	11461	male	NA	NA
11462	11462	11462	male	7.83333	white
11463	11463	11463	male	7.58333	white
11464	11464	11464	male	4.5	more-than-one-race
11465	11465	11465	male	11.4167	white
11466	11466	11466	male	9.16667	white
11468	11468	11468	male	10.6667	white
11469	11469	11469	male	15.9167	white
11470	11470	11470	male	8.66667	white
11471	11471	11471	male	13.9167	white
11472	11472	11472	female	13.6667	white
11473	11473	11473	male	11.5	more-than-one-race
11474	11474	11474	male	14.3333	white
11475	NA	11475	male	7.83333	african-amer
11476	11476	11476	male	7.33333	white
11479	11479	11479	male	6	white
11480	11480	11480	male	7.91667	white
11482	NA	11482	female	NA	NA
11484	11484	11484	male	10.75	white
11485	11485	11485	male	5.58333	white
11488	11488	11488	male	11	more-than-one-race
11489	11489	11489	male	10.8333	more-than-one-race
11490	11490	11490	male	11.4167	white
11491	11491	11491	male	7.83333	white
11492	11492	11492	male	15.0833	white
11493	NA	11493	female	10.4167	white
11494	11494	11494	male	17.3333	white
11495	11495	11495	male	5.16667	white
11496	11496	11496	female	14.1667	white
11497	11497	11497	male	6.5	white
11498	11498	11498	male	7.25	white
11501	11501	11501	male	11.25	white
11502	11502	11502	female	16.0833	white
11504	11504	11504	male	8.16667	white
11505	11505	11505	male	6.25	african-amer
11506	NA	11506	female	7	white
11507	NA	11507	male	NA	NA
11508	11508	11508	male	8	white
11509	11509	11509	male	16.75	white
11510	11510	11510	male	8.25	white
11511	11511	11511	male	10.5833	white
11512	11512	11512	male	5.66667	asian
11513	11513	11513	male	8.25	native-american
11516	11516	11516	male	12.8333	white
11518	11518	11518	male	11.1667	white
11519	11519	11519	male	6.66667	white
11520	11520	11520	male	9.58333	white
11521	11521	11521	male	17.0833	white
11522	11522	11522	male	11.25	white
11523	11523	11523	male	6.25	white
11524	11524	11524	male	15.3333	white
11525	NA	11525	male	NA	NA
11526	11526	11526	male	7.58333	white
11530	11530	11530	male	8.5	more-than-one-race
11532	11532	11532	male	9.08333	white
11533	NA	11533	male	NA	NA
11537	11537	11537	female	14.25	white
11540	11540	11540	male	8.16667	other
11542	11542	11542	female	12.5	more-than-one-race
11543	11543	11543	male	16.9167	more-than-one-race
11544	11544	11544	male	15.5	other
11545	11545	11545	male	7.91667	white
11546	11546	11546	male	11.6667	white
11547	11547	11547	male	5.75	asian
11549	11549	11549	male	12.1667	african-amer
11550	11550	11550	male	8.08333	asian
11551	11551	11551	male	15.5	white
11552	11552	11552	male	9.58333	white
11553	NA	11553	male	NA	NA
11554	11554	11554	male	6.5	asian
11555	11555	11555	female	9.08333	white
11556	11556	11556	male	9.66667	white
11558	11558	11558	male	7.41667	white
11561	11561	11561	male	5.91667	white
11563	11563	11563	male	6.83333	more-than-one-race
11564	11564	11564	male	10.75	african-amer
11565	11565	11565	male	10.8333	more-than-one-race
11566	11566	11566	male	7.58333	white
11568	11568	11568	female	13.5	african-amer
11569	11569	11569	female	9.08333	white
11571	11571	11571	male	9.41667	white
11572	11572	11572	male	9.41667	white
11573	11573	11573	male	8.58333	white
11575	11575	11575	male	11.75	asian
11577	11577	11577	male	14.5	white
11578	11578	11578	male	5.08333	white
11579	NA	11579	male	NA	NA
11581	11581	11581	male	5.66667	white
11583	11583	11583	male	13	white
11584	11584	11584	male	11.5	white
11587	11587	11587	male	12.25	white
11588	NA	11588	male	NA	NA
11590	11590	11590	male	10.8333	white
11592	11592	11592	male	10.0833	white
11593	NA	11593	male	NA	NA
11595	NA	11595	male	NA	NA
11596	NA	11596	male	NA	NA
11597	11597	11597	male	12.25	white
11599	11599	11599	male	6.58333	white
11600	11600	11600	male	14.75	white
11601	11601	11601	male	6.33333	white
11604	11604	11604	female	17.1667	white
11608	11608	11608	male	4.41667	white
11609	11609	11609	male	5.33333	white
11610	11610	11610	male	7.33333	white
11611	11611	11611	female	10.3333	white
11612	11612	11612	male	10.5833	white
11615	11615	11615	male	12.5833	white
11616	11616	11616	male	10.3333	white
11617	11617	11617	male	15.25	white
11619	11619	11619	male	5.5	white
11620	11620	11620	male	16.5	white
11621	11621	11621	male	5.16667	other
11622	11622	11622	male	9.33333	white
11625	11625	11625	male	11.5833	more-than-one-race
11627	11627	11627	male	5.66667	white
11628	11628	NA	male	9.91667	white
11629	11629	11629	male	9.58333	white
11630	11630	11630	male	10.5833	not-specified
11634	11634	11634	male	5.66667	other
11638	11638	11638	male	12.5	white
11641	11641	11641	male	8.5	white
11642	11642	11642	male	5.33333	white
11644	11644	11644	male	17	white
11645	11645	11645	male	8.66667	more-than-one-race
11651	11651	11651	male	16.9167	white
11653	11653	11653	male	4.5	white
11654	11654	11654	female	8	white
11657	11657	11657	male	4.91667	asian
11658	NA	11658	male	NA	NA
11659	11659	11659	female	6.41667	white
11660	11660	11660	female	5	white
11664	NA	11664	male	7.25	white
11665	11665	11665	male	9.91667	white
11667	11667	11667	male	5	white
11671	11671	11671	male	7.16667	other
11673	11673	11673	male	6.25	white
11676	11676	11676	female	7.08333	white
11677	11677	11677	male	7.91667	white
11679	11679	11679	male	6.41667	white
11680	11680	11680	male	8	other
11681	11681	11681	male	5.08333	white
11685	11685	11685	male	5.25	white
11689	11689	11689	male	13.75	white
11691	11691	11691	male	14.6667	white
11693	11693	11693	male	5.33333	white
11694	11694	11694	male	8.83333	white
11696	11696	11696	male	13.5833	white
11698	11698	11698	female	8.41667	white
11700	11700	11700	male	6.5	white
11703	NA	11703	male	NA	NA
11704	11704	11704	male	9.33333	african-amer
11705	NA	11705	male	NA	NA
11707	11707	11707	male	13.5	white
11711	11711	11711	male	5.25	white
11712	11712	11712	male	5.5	asian
11714	11714	NA	male	6.41667	white
11715	11715	11715	male	6.58333	white
11716	11716	11716	male	16.1667	white
11717	NA	11717	male	NA	NA
11718	11718	11718	male	10.8333	white
11720	11720	11720	male	8	white
11721	11721	11721	male	4.75	white
11722	11722	11722	male	11.75	white
11724	11724	11724	male	10.9167	white
11726	11726	11726	male	5.25	other
11729	11729	11729	male	9.16667	white
11730	11730	11730	male	17.3333	white
11731	11731	11731	male	9.08333	white
11733	11733	11733	female	5.5	white
11734	NA	11734	female	#N/A	NA
11736	11736	11736	male	11.6667	white
11740	11740	11740	male	11.6667	white
11749	11749	11749	male	7	white
11753	11753	11753	male	17.3333	white
11765	11765	11765	male	11.1667	white
11766	11766	11766	male	6	white
11768	11768	11768	male	8.41667	asian
11773	11773	11773	male	13.0833	white
11775	11775	11775	male	9.66667	asian
11776	11776	11776	male	6.08333	white
11780	11780	11780	male	4.25	white
11782	11782	11782	female	5.33333	white
11788	11788	11788	male	8.83333	white
11792	11792	11792	male	10.5	white
11793	11793	11793	male	16.8333	white
11797	11797	11797	male	15.3333	white
11798	11798	11798	male	4.83333	white
11800	11800	11800	male	13.25	white
11806	11806	11806	male	4.08333	white
11808	11808	11808	female	8.75	white
11809	11809	11809	male	6.58333	white
11810	11810	11810	male	7.25	white
11811	11811	11811	male	16.9167	white
11812	11812	11812	male	8.41667	white
11824	11824	11824	male	8.91667	white
11825	11825	11825	male	6.58333	white
11827	11827	11827	male	17.8333	white
11828	11828	11828	male	5.5	white
11834	11834	11834	male	10.5	white
11835	11835	11835	male	6.33333	white
11838	11838	11838	male	12.25	white
11839	11839	11839	male	4	asian
11841	11841	11841	female	10.4167	white
11842	11842	11842	male	7.41667	white
11843	11843	11843	female	14.25	white
11845	11845	11845	male	5.16667	white
11846	11846	11846	male	15.8333	more-than-one-race
11851	11851	11851	male	8.83333	white
11855	11855	11855	male	14.75	white
11857	11857	11857	male	6.66667	white
11859	11859	11859	male	4.5	white
11860	11860	11860	male	6	white
11863	11863	11863	male	5.25	white
11868	11868	11868	male	7.91667	white
11869	11869	11869	male	10.0833	white
11872	11872	11872	female	7.83333	white
11878	11878	11878	male	9.5	white
11879	11879	11879	female	5.25	more-than-one-race
11881	11881	11881	male	9.5	white
11888	11888	11888	male	4	white
11892	11892	11892	male	6.91667	white
11893	11893	11893	female	8.25	white
11895	11895	11895	male	7.91667	white
11897	11897	11897	male	5.91667	white
11905	11905	11905	male	11.1667	white
11909	11909	11909	male	5.66667	white
11910	11910	11910	male	5.75	white
11914	11914	11914	male	7.08333	white
11916	11916	11916	female	4.75	white
11917	11917	11917	male	8	other
11918	11918	11918	female	9.83333	african-amer
11920	11920	11920	male	10.8333	more-than-one-race
11922	11922	11922	male	11.1667	white
11924	11924	11924	male	7.58333	white
11925	11925	11925	male	12.4167	african-amer
11928	11928	11928	female	12.5833	white
11931	11931	11931	male	6.58333	asian
11933	11933	11933	male	8.66667	white
11935	11935	11935	male	5.25	white
11937	NA	11937	male	NA	NA
11938	11938	11938	male	4.5	asian
11939	11939	11939	male	7.16667	more-than-one-race
11940	11940	11940	female	8.25	white
11941	11941	11941	male	10.9167	african-amer
11942	11942	11942	male	10.3333	white
11944	11944	11944	male	8.75	white
11946	11946	11946	male	11	white
11947	11947	11947	male	13.0833	white
11948	11948	11948	female	9.5	white
11953	11953	11953	male	13.1667	white
11954	11954	11954	male	5.33333	white
11957	11957	11957	male	15.6667	asian
11959	11959	11959	male	7.91667	white
11961	NA	11961	male	NA	NA
11962	11962	11962	male	6.25	white
11963	11963	11963	male	6.08333	white
11964	11964	11964	female	12.4167	white
11966	11966	11966	male	13.1667	white
11969	11969	11969	male	14.25	white
11970	11970	11970	male	5.25	white
11977	NA	11977	male	10.1667	white
11978	11978	11978	female	9.08333	white
11979	11979	11979	male	7.5	white
11981	11981	11981	female	6.58333	white
11982	11982	11982	male	9.33333	more-than-one-race
11984	11984	11984	male	5	white
11986	11986	11986	male	10.5	white
11989	11989	11989	male	9.58333	white
11990	11990	11990	male	11.4167	asian
11993	11993	11993	male	7.83333	white
11995	11995	11995	male	5.41667	white
11996	11996	11996	male	10	asian
11998	11998	11998	male	5.16667	white
11999	NA	11999	female	#N/A	NA
12001	12001	12001	male	5.08333	more-than-one-race
12003	12003	12003	male	4.33333	white
12007	12007	12007	female	8.66667	white
12008	12008	12008	male	7.33333	white
12009	12009	12009	male	6.83333	african-amer
12011	12011	12011	male	7.91667	white
12014	12014	12014	male	6.33333	white
12015	12015	12015	male	7.16667	white
12019	12019	12019	male	9.08333	white
12020	12020	12020	male	17.3333	white
12021	12021	12021	male	17.5833	white
12025	12025	12025	male	6.66667	white
12026	12026	12026	male	6.58333	white
12028	12028	12028	male	9.25	white
12029	12029	12029	male	8.58333	white
12030	12030	12030	male	6.83333	white
12031	12031	12031	male	13.5	white
12032	12032	12032	male	10.3333	white
12033	12033	12033	male	10.8333	asian
12035	12035	12035	male	5.66667	more-than-one-race
12036	12036	12036	male	9.58333	white
12037	12037	12037	male	10.25	white
12038	12038	12038	male	4.66667	white
12041	12041	12041	male	6.66667	african-amer
12044	12044	12044	male	5.58333	white
12046	12046	12046	male	12.5833	white
12048	12048	12048	male	7.16667	white
12050	12050	12050	male	5.5	white
12052	12052	12052	male	7.41667	asian
12055	12055	12055	male	4.83333	white
12056	12056	12056	male	11	white
12057	12057	12057	male	12.0833	more-than-one-race
12058	12058	12058	male	9.33333	other
12060	12060	12060	male	8.5	white
12061	12061	12061	female	7	white
12063	12063	12063	male	8.66667	more-than-one-race
12065	12065	12065	male	10.3333	white
12066	12066	12066	male	7.5	white
12070	12070	12070	male	14.4167	white
12071	12071	12071	female	11.6667	african-amer
12072	12072	12072	female	15.5833	more-than-one-race
12073	12073	12073	female	5.91667	white
12076	12076	12076	male	9.83333	white
12077	12077	12077	male	10.9167	white
12078	12078	12078	male	9.16667	white
12081	12081	12081	male	12.9167	white
12083	12083	12083	male	7.91667	white
12086	12086	12086	male	14.5	white
12087	12087	12087	male	5.33333	asian
12090	12090	12090	female	10.9167	white
12091	12091	12091	female	4.41667	white
12093	12093	12093	male	6	white
12096	12096	12096	male	11.6667	white
12097	12097	12097	male	4.75	white
12099	12099	12099	male	8	white
12100	12100	12100	male	11.3333	white
12101	12101	12101	male	5.08333	white
12102	12102	12102	male	5.08333	african-amer
12103	12103	12103	male	6.58333	white
12106	NA	12106	male	9.33333	white
12108	12108	12108	male	13.9167	white
12111	12111	12111	male	7.91667	white
12113	12113	12113	male	4.08333	white
12114	12114	12114	female	16.6667	white
12115	12115	12115	male	12.0833	other
12118	12118	12118	female	12.5833	white
12119	12119	12119	male	5.16667	white
12120	12120	12120	male	5.08333	white
12121	12121	12121	male	8.5	white
12123	NA	12123	female	7.08333	white
12130	12130	12130	female	8.41667	white
12132	12132	12132	male	11.0833	white
12134	12134	12134	male	15.8333	white
12137	12137	12137	male	5.91667	more-than-one-race
12139	12139	12139	male	4.25	white
12149	12149	12149	male	5.25	white
12152	12152	12152	male	8.5	white
12153	12153	12153	male	11.0833	white
12154	12154	12154	male	4	white
12157	12157	12157	male	14.6667	white
12158	12158	12158	male	5.66667	white
12160	12160	12160	male	8.33333	more-than-one-race
12161	12161	12161	female	6.33333	white
12162	12162	12162	male	4.33333	white
12163	12163	12163	male	8.41667	other
12166	12166	12166	male	5.58333	white
12170	12170	12170	female	7.75	asian
12175	12175	12175	male	5.08333	white
12180	12180	12180	male	16.25	other
12184	12184	12184	female	12.9167	african-amer
12185	12185	12185	male	7.16667	white
12187	12187	12187	male	7.83333	white
12189	12189	12189	male	8.83333	more-than-one-race
12192	12192	12192	male	6.91667	white
12194	12194	12194	male	5.66667	white
12197	12197	12197	male	5.83333	white
12198	12198	12198	male	8.08333	white
12201	12201	12201	male	13.3333	other
12206	12206	12206	male	17.0833	white
12208	12208	12208	male	7.41667	white
12210	12210	12210	male	16.25	white
12211	12211	12211	female	6.16667	more-than-one-race
12212	12212	12212	male	12.3333	white
12215	12215	12215	male	4.5	white
12217	12217	12217	male	14.25	white
12219	12219	12219	male	7.16667	white
12220	12220	12220	female	14.4167	more-than-one-race
12221	12221	12221	male	4.08333	african-amer
12223	12223	12223	male	8.33333	white
12224	12224	12224	male	4.25	white
12225	12225	12225	male	15.25	white
12227	12227	12227	male	12.4167	white
12228	12228	12228	male	6.75	white
12229	12229	12229	male	10.0833	other
12230	12230	NA	male	17.3333	white
12231	12231	12231	male	8.41667	white
12232	12232	12232	male	7.66667	white
12233	12233	12233	male	5.5	white
12235	12235	12235	male	8.75	white
12237	12237	12237	female	8	white
12238	12238	12238	male	8	white
12240	NA	12240	male	8.91667	white
12241	12241	12241	female	4.91667	white
12243	12243	12243	male	12	white
12246	12246	12246	male	15.6667	white
12247	12247	12247	male	4.66667	white
12249	12249	12249	female	15.25	white
12250	12250	12250	female	10.75	white
12252	12252	12252	male	7.16667	other
12255	12255	12255	male	4.08333	white
12257	12257	12257	male	6	white
12260	12260	12260	male	5.33333	african-amer
12261	12261	12261	male	16.25	african-amer
12264	12264	12264	male	8	white
12265	12265	12265	male	6.83333	white
12271	12271	12271	male	10.5	white
12274	12274	12274	male	5.41667	asian
12275	12275	12275	male	4.41667	white
12281	12281	12281	male	4.25	white
12285	12285	12285	female	4.66667	white
12286	12286	12286	male	4.75	white
12287	12287	12287	male	7.91667	african-amer
12289	12289	12289	male	12.1667	white
12290	12290	12290	male	4.41667	white
12295	12295	12295	male	15.5833	white
12296	12296	12296	male	15.3333	white
12297	12297	12297	male	15	white
12299	12299	12299	male	6.25	white
12300	12300	12300	male	7.25	white
12301	12301	12301	male	13.9167	white
12302	12302	12302	male	8.66667	white
12304	12304	12304	male	14.5833	white
12306	12306	12306	male	8.41667	white
12308	12308	12308	female	14.3333	white
12310	NA	12310	male	9.5	white
12311	12311	12311	male	6.5	white
12313	12313	12313	female	11.8333	white
12315	12315	12315	male	5.75	white
12316	12316	12316	male	12.5	more-than-one-race
12317	12317	12317	male	6.83333	white
12318	12318	12318	male	9.25	asian
12320	12320	12320	male	8.5	white
12324	12324	12324	male	13	white
12325	12325	12325	male	9.5	white
12326	12326	12326	male	6.75	white
12327	NA	12327	male	14.5833	white
12329	12329	12329	male	8.08333	white
12334	12334	12334	male	8.91667	white
12335	12335	12335	female	6.25	white
12336	12336	12336	male	4.33333	white
12338	12338	12338	male	8.16667	not-specified
12340	12340	12340	female	15.5	white
12341	12341	12341	male	13.8333	white
12343	12343	12343	female	6.16667	white
12345	12345	12345	male	11.6667	white
12346	12346	12346	male	13.4167	white
12347	12347	12347	male	8.83333	white
12349	12349	12349	male	4.91667	white
12350	12350	12350	male	11.75	white
12354	12354	12354	male	4.66667	white
12355	12355	12355	male	4.58333	white
12356	12356	12356	male	5.83333	white
12357	12357	12357	male	4.08333	more-than-one-race
12358	12358	12358	female	9.33333	white
12359	12359	12359	male	9.33333	more-than-one-race
12361	12361	12361	male	4.83333	white
12362	12362	12362	male	7.5	white
12363	12363	12363	male	14.25	white
12366	12366	12366	male	4	white
12367	12367	12367	male	9.41667	white
12368	12368	12368	male	10.1667	white
12369	12369	12369	male	7.25	white
12370	12370	12370	male	8.16667	white
12372	12372	12372	female	15.6667	white
12373	12373	12373	male	9.75	white
12375	12375	12375	male	15.9167	white
12377	12377	12377	male	17.8333	more-than-one-race
12378	12378	12378	female	6.16667	white
12379	12379	12379	male	7.08333	other
12380	12380	12380	male	14.6667	white
12381	12381	12381	male	6.16667	white
12382	12382	12382	male	10.0833	white
12383	12383	12383	male	9	white
12385	12385	12385	male	13.5833	more-than-one-race
12388	12388	12388	female	5	white
12390	12390	12390	male	6.5	white
12392	12392	12392	male	7	white
12394	12394	12394	male	8.91667	white
12395	12395	12395	male	5.16667	white
12396	12396	12396	male	8.33333	white
12399	12399	12399	female	6.33333	white
12401	12401	NA	male	6.91667	white
12403	12403	12403	male	11.9167	white
12404	12404	12404	male	5.08333	white
12407	12407	12407	male	9.41667	white
12414	12414	12414	male	4.41667	white
12415	12415	12415	male	12.8333	white
12417	12417	12417	male	4.41667	white
12418	12418	12418	male	13.4167	white
12420	12420	12420	male	7.75	white
12426	12426	12426	male	8.08333	white
12429	12429	12429	male	4.83333	more-than-one-race
12430	12430	12430	female	9.83333	white
12434	12434	12434	male	5.25	white
12435	12435	12435	male	11.1667	white
12437	12437	12437	male	10.0833	white
12438	12438	12438	male	4.08333	white
12439	12439	12439	male	4.33333	white
12440	12440	12440	male	7.25	white
12444	12444	12444	female	9.5	white
12447	12447	12447	male	4.58333	white
12448	12448	12448	male	10.5	more-than-one-race
12449	12449	12449	male	6.83333	white
12451	12451	12451	male	9.58333	white
12454	12454	12454	male	5.5	other
12456	12456	NA	male	14.25	white
12457	12457	12457	male	9.58333	white
12461	12461	12461	female	6.5	white
12462	12462	12462	male	16.75	white
12463	12463	12463	male	9.75	asian
12465	12465	12465	male	6.16667	white
12467	12467	12467	male	8.41667	white
12469	NA	12469	male	10.6667	white
12472	12472	12472	female	5.58333	white
12476	12476	12476	male	8.08333	white
12477	12477	12477	male	14.0833	white
12478	12478	12478	male	4.83333	african-amer
12479	12479	12479	male	10	white
12481	12481	12481	male	5.58333	native-american
12482	12482	12482	male	4.83333	white
12483	12483	12483	male	15.5	white
12484	12484	12484	male	9.41667	white
12485	12485	12485	male	6.08333	white
12488	NA	12488	male	12	white
12492	12492	12492	male	15.4167	white
12493	12493	12493	female	15.3333	white
12494	12494	12494	male	7.91667	more-than-one-race
12497	12497	12497	male	4.58333	other
12498	12498	12498	male	10.9167	white
12501	12501	12501	male	5.58333	white
12504	12504	12504	female	13.3333	other
12505	12505	12505	male	5.33333	white
12507	12507	12507	male	18	white
12510	12510	12510	male	7.25	more-than-one-race
12512	12512	12512	male	8.33333	white
12515	12515	12515	female	6.25	white
12517	12517	12517	male	13.4167	more-than-one-race
12518	12518	12518	male	5.83333	african-amer
12521	12521	12521	female	7.16667	white
12522	12522	12522	male	5.16667	white
12523	12523	12523	male	6.08333	white
12524	12524	12524	female	6.41667	white
12526	12526	12526	male	9.08333	white
12528	NA	12528	male	15.4167	white
12532	12532	12532	male	11.75	white
12534	12534	12534	female	7	white
12536	12536	12536	male	5.91667	white
12539	12539	12539	male	7.91667	white
12540	12540	12540	female	6.91667	not-specified
12543	12543	12543	male	8.91667	white
12547	12547	12547	male	5.25	white
12548	12548	12548	male	11.9167	white
12550	12550	12550	female	8.66667	white
12552	12552	12552	male	8.66667	white
12555	NA	12555	male	16.9167	white
12558	12558	12558	male	10.5	more-than-one-race
12561	12561	12561	male	5.83333	white
12563	12563	12563	male	7.58333	white
12564	12564	12564	male	8.16667	white
12565	12565	12565	female	10.5833	white
12568	12568	12568	male	14.5833	white
12572	12572	12572	male	14.9167	asian
12573	12573	12573	male	17	white
12574	12574	12574	male	13	white
12578	12578	12578	male	5.41667	white
12579	12579	12579	male	6.58333	white
12581	12581	12581	female	12.4167	white
12582	12582	12582	male	6.33333	other
12585	12585	12585	male	17	white
12587	12587	12587	male	6.41667	more-than-one-race
12588	12588	12588	male	9.41667	white
12591	12591	12591	male	4.66667	white
12592	12592	12592	male	8.16667	white
12593	NA	12593	male	#N/A	NA
12594	12594	12594	female	8.25	white
12597	12597	12597	male	6.41667	asian
12598	12598	12598	male	17.4167	white
12600	12600	12600	male	7.91667	asian
12602	12602	12602	male	9.83333	white
12603	12603	12603	male	11.6667	white
12604	12604	12604	male	4.25	white
12606	12606	12606	male	11.75	white
12607	12607	12607	male	5.25	asian
12608	12608	12608	female	6	white
12610	12610	12610	male	5.41667	white
12611	12611	12611	male	6.25	white
12613	12613	12613	male	12.5833	white
12614	12614	12614	male	6.08333	other
12616	NA	12616	male	4.33333	white
12617	12617	12617	female	10.8333	more-than-one-race
12618	12618	12618	male	5.5	white
12619	12619	12619	male	7	white
12620	12620	12620	male	15.6667	white
12621	12621	12621	male	5.75	white
12622	12622	12622	male	15.0833	white
12623	12623	12623	male	6.66667	white
12624	12624	12624	male	7.25	asian
12626	12626	12626	male	16.3333	white
12628	12628	12628	male	11.1667	white
12630	12630	12630	male	9.83333	white
12631	12631	12631	male	17.1667	white
12633	12633	12633	male	8.58333	white
12636	12636	12636	male	9.58333	white
12637	12637	12637	male	7.25	white
12638	12638	12638	male	9.91667	african-amer
12640	12640	12640	male	4.33333	white
12641	12641	12641	female	10.25	white
12642	12642	12642	male	11.0833	white
12643	12643	12643	male	10.5833	white
12644	NA	12644	male	10.6667	white
12645	12645	12645	male	4.25	white
12646	12646	12646	male	17.75	white
12647	12647	12647	male	6.83333	white
12648	12648	12648	female	9.83333	white
12650	12650	12650	male	6.41667	white
12651	12651	12651	male	10.75	white
12652	12652	12652	male	8.25	white
12655	12655	12655	male	8.91667	other
12656	12656	12656	male	10.9167	white
12657	12657	12657	female	9.33333	white
12661	12661	12661	female	8.41667	african-amer
12662	12662	12662	male	4.25	white
12664	12664	12664	male	11.4167	white
12665	12665	12665	male	9.25	more-than-one-race
12667	12667	12667	male	6.33333	white
12669	12669	12669	male	16.25	white
12670	12670	12670	male	10.5	asian
12671	12671	12671	male	12.75	white
12673	12673	12673	male	13.3333	white
12674	12674	12674	male	6.5	white
12675	12675	12675	male	6.08333	white
12676	12676	12676	male	11.5	white
12679	12679	12679	male	9.66667	white
12680	12680	12680	male	8.83333	white
12682	12682	12682	male	9.66667	white
12683	12683	12683	male	10.8333	white
12685	12685	12685	male	16	white
12686	12686	12686	male	13.1667	more-than-one-race
12687	12687	12687	male	9.5	white
12688	12688	12688	male	7.16667	white
12689	12689	12689	female	10.25	white
12690	12690	12690	male	11.5833	white
12692	12692	12692	male	6.08333	white
12693	12693	12693	male	10.9167	white
12694	12694	12694	female	13.4167	white
12695	12695	12695	male	12.3333	native-hawaiian
12698	12698	12698	male	8.25	white
12700	12700	12700	male	9	white
12701	12701	12701	male	6.66667	more-than-one-race
12704	12704	12704	male	10.5	white
12706	12706	12706	male	12.0833	white
12707	12707	12707	male	7.08333	white
12710	12710	12710	male	4	more-than-one-race
12712	12712	12712	male	7.58333	white
12715	12715	12715	male	6.58333	white
12717	12717	12717	male	11.0833	white
12722	12722	12722	male	11.5833	white
12728	12728	12728	male	6.41667	other
12729	12729	12729	female	17	white
12731	12731	12731	male	14.0833	more-than-one-race
12736	NA	12736	male	4.83333	white
12738	12738	12738	male	4.33333	white
12740	12740	12740	male	4.25	white
12741	12741	12741	male	7.75	white
12742	12742	12742	male	4.83333	white
12744	12744	12744	female	4.25	white
12749	12749	12749	male	7.25	white
12752	12752	12752	female	4.58333	white
12754	12754	12754	male	7.91667	white
12757	12757	12757	male	5.25	more-than-one-race
12761	12761	12761	male	5.41667	white
12762	12762	12762	male	4.75	white
12763	12763	12763	male	5.08333	white
12766	12766	12766	male	16.6667	white
12770	12770	12770	male	14.5	white
12772	12772	12772	male	4.33333	white
12775	12775	12775	male	15.4167	white
12777	12777	12777	male	7.33333	white
12778	12778	12778	male	5.91667	white
12779	12779	12779	male	9.58333	white
12780	12780	12780	male	7.83333	white
12781	12781	12781	male	5.25	white
12782	12782	12782	male	13.0833	white
12783	12783	12783	female	4.75	white
12784	12784	12784	male	4.41667	white
12785	12785	12785	male	7.58333	white
12786	12786	12786	male	7	white
12787	12787	12787	male	7.83333	white
12788	12788	12788	male	12.5	white
12790	12790	12790	male	7.91667	white
12791	12791	12791	male	5.83333	more-than-one-race
12792	12792	12792	male	7.5	more-than-one-race
12793	12793	12793	male	5.16667	white
12794	12794	12794	male	8.25	white
12795	12795	12795	male	8.58333	white
12796	12796	12796	male	5.16667	white
12797	12797	12797	male	5.33333	asian
12798	12798	12798	male	4.83333	white
12799	12799	12799	male	4	white
12802	NA	12802	male	12.6667	white
12803	12803	12803	male	8.58333	white
12804	12804	12804	male	9.83333	white
12809	12809	NA	male	5.58333	white
12810	12810	12810	male	10.9167	white
12820	12820	12820	male	8	white
12821	12821	12821	male	4.08333	white
12826	12826	12826	female	9.58333	white
12827	12827	12827	female	5.5	asian
12828	12828	12828	female	9.25	other
12829	12829	12829	male	11.4167	white
12831	12831	12831	male	4.5	white
12832	12832	12832	female	6.33333	other
12833	12833	12833	male	12.3333	white
12834	12834	12834	male	5.75	other
12836	12836	12836	male	6.75	more-than-one-race
12837	12837	12837	male	4.16667	white
12838	12838	12838	male	4.66667	white
12839	12839	12839	male	14.9167	other
12840	12840	12840	male	5.91667	white
12842	12842	12842	male	4.58333	white
12849	12849	12849	male	6.25	white
12850	12850	12850	male	10	white
12851	12851	12851	male	4.66667	more-than-one-race
12852	12852	12852	male	5.08333	white
12853	12853	12853	male	9.83333	white
12854	12854	12854	male	10.5833	more-than-one-race
12857	12857	12857	male	9	more-than-one-race
12858	12858	12858	female	4.16667	asian
12859	12859	12859	male	4.33333	white
12861	12861	12861	male	7.33333	white
12864	12864	12864	female	5.75	more-than-one-race
12865	NA	12865	male	#N/A	NA
12867	12867	12867	female	16.6667	white
12869	12869	12869	female	5.16667	white
12871	12871	12871	male	16.5	white
12875	12875	12875	male	6.5	other
12878	12878	12878	male	6.08333	white
12879	12879	NA	female	10.3333	white
12885	12885	12885	male	8.16667	white
12891	12891	12891	male	5.75	white
12892	12892	12892	male	6.33333	african-amer
12894	12894	12894	male	6.83333	white
12900	12900	12900	male	5.58333	white
12901	12901	12901	male	5.41667	more-than-one-race
12905	12905	12905	male	6.75	white
12906	12906	12906	male	6.91667	white
12907	12907	12907	male	13.75	white
12908	12908	12908	female	5	white
12910	12910	12910	male	7.5	white
12912	12912	12912	male	4.33333	white
12913	12913	12913	male	5	white
12916	12916	12916	male	7.58333	white
12919	12919	12919	male	9.75	white
12921	12921	12921	male	11.4167	white
12922	12922	12922	male	8.58333	more-than-one-race
12923	12923	12923	male	4.41667	white
12924	12924	12924	female	5.5	white
12925	12925	12925	male	13.5	white
12926	NA	12926	male	#N/A	NA
12929	12929	12929	male	7.08333	white
12930	12930	12930	male	12.1667	white
12931	12931	12931	male	17.5833	white
12932	12932	12932	male	7.83333	white
12933	NA	12933	male	10	white
12937	12937	12937	male	17.3333	other
12938	12938	12938	male	15.25	more-than-one-race
12939	12939	12939	male	12.8333	asian
12940	12940	12940	male	8.33333	white
12941	12941	12941	male	4.5	more-than-one-race
12942	12942	12942	male	5.75	white
12944	12944	12944	male	7.91667	white
12946	12946	12946	male	10.25	other
12948	12948	12948	female	17.9167	white
12950	12950	12950	male	4.33333	asian
12951	12951	12951	male	15.25	white
12952	12952	12952	male	12.25	white
12953	12953	12953	male	6.41667	white
12955	12955	12955	male	13.0833	white
12956	12956	12956	male	5.08333	white
12957	12957	12957	female	9.5	white
12959	12959	12959	male	8.08333	white
12960	12960	12960	male	6.58333	white
12961	12961	12961	male	4.41667	white
12962	12962	12962	male	11.3333	white
12964	12964	12964	male	6.91667	more-than-one-race
12967	12967	12967	male	7.25	white
12969	12969	12969	male	12.1667	asian
12972	12972	12972	male	10.75	african-amer
12975	12975	12975	male	10.4167	white
12976	12976	12976	male	4.91667	more-than-one-race
12977	12977	12977	female	8.16667	white
12979	12979	12979	male	4.66667	white
12984	12984	12984	male	10.0833	white
12985	12985	12985	male	6.41667	white
12986	12986	12986	male	5.66667	white
12987	12987	12987	female	5.16667	white
12989	12989	12989	male	7.08333	more-than-one-race
12991	12991	12991	male	12.5833	white
12994	12994	12994	male	11.1667	white
12997	12997	12997	male	9.58333	white
12998	12998	12998	male	4.25	asian
13000	13000	13000	male	9.5	white
13001	13001	13001	male	6.25	more-than-one-race
13005	13005	13005	male	4.41667	white
13006	13006	13006	male	10.5	white
13007	13007	13007	male	13.5833	other
13008	13008	13008	male	6.08333	white
13009	13009	13009	male	5.83333	white
13010	13010	13010	male	7.91667	more-than-one-race
13012	13012	13012	male	5.83333	more-than-one-race
13013	13013	13013	male	8.08333	african-amer
13014	13014	13014	male	16.1667	white
13015	13015	13015	male	5.25	african-amer
13016	13016	13016	male	5.5	white
13017	13017	13017	male	11.75	white
13018	13018	13018	male	12.8333	white
13019	13019	13019	male	5.08333	white
13021	13021	13021	male	12.25	white
13023	13023	13023	female	4.25	white
13026	13026	13026	male	8.91667	white
13027	13027	13027	male	5.5	white
13028	13028	13028	male	11.6667	white
13031	13031	13031	female	5.08333	white
13033	13033	13033	male	4.66667	white
13034	13034	13034	male	15.0833	more-than-one-race
13035	13035	13035	female	4.75	white
13036	13036	13036	male	11.9167	white
13037	13037	13037	male	11.9167	white
13038	13038	13038	male	8.83333	white
13039	13039	13039	male	6.25	asian
13040	13040	13040	female	16.0833	white
13042	13042	13042	male	6.41667	white
13043	13043	13043	male	6.16667	more-than-one-race
13045	13045	13045	male	11.0833	white
13047	13047	13047	male	9.16667	more-than-one-race
13048	13048	13048	female	12.9167	white
13050	13050	13050	male	4.41667	white
13053	13053	13053	male	4.58333	white
13054	13054	13054	male	8.16667	more-than-one-race
13056	13056	13056	male	4.58333	more-than-one-race
13057	13057	13057	male	4.16667	white
13058	13058	13058	male	4.08333	white
13060	13060	13060	male	6.83333	white
13061	13061	13061	male	4.25	white
13062	NA	13062	female	12.0833	white
13063	13063	13063	male	7.75	white
13064	13064	13064	male	15.6667	white
13065	13065	13065	male	5.58333	more-than-one-race
13066	13066	13066	male	8.33333	white
13067	13067	13067	male	5	white
13069	13069	13069	male	5.41667	white
13070	13070	13070	male	8.91667	white
13071	13071	13071	male	9.16667	white
13072	13072	13072	female	15.5	white
13073	13073	13073	male	4.83333	white
13075	13075	13075	male	8.5	more-than-one-race
13076	13076	13076	male	6.66667	other
13077	13077	13077	male	11.4167	white
13079	13079	13079	male	9.41667	white
13080	13080	13080	female	8.33333	white
13082	13082	13082	male	6	white
13083	13083	13083	male	7.5	other
13085	13085	13085	male	14.8333	white
13088	13088	13088	male	6	more-than-one-race
13089	13089	13089	male	8.41667	white
13092	13092	13092	male	17.5833	white
13093	13093	13093	male	13.9167	white
13094	13094	13094	male	10.25	white
13095	13095	13095	male	9.75	white
13096	13096	13096	male	5.58333	other
13097	13097	13097	male	9.91667	more-than-one-race
13099	13099	13099	male	9.16667	white
13102	13102	13102	female	12.0833	white
13104	13104	13104	male	9.75	white
13106	13106	13106	male	16.5	white
13107	13107	13107	male	11.6667	white
13115	13115	13115	male	17.3333	white
13118	13118	13118	male	8.08333	white
13119	13119	13119	male	10.1667	white
13120	13120	13120	male	8	more-than-one-race
13123	13123	13123	male	10.25	african-amer
13125	NA	13125	male	7.5	white
13128	13128	13128	female	11	white
13129	13129	13129	male	9.83333	white
13130	13130	13130	male	11.5	white
13131	13131	13131	male	4.83333	white
13133	13133	13133	male	7.25	white
13134	13134	13134	male	8.16667	white
13135	13135	13135	male	15.25	white
13136	13136	13136	male	6.5	more-than-one-race
13139	13139	13139	male	9.33333	white
13144	13144	13144	male	6.5	white
13146	13146	13146	male	10.4167	white
13147	13147	13147	male	7.58333	more-than-one-race
13148	13148	13148	male	4.41667	other
13150	13150	13150	female	8.08333	white
13151	13151	13151	male	11.3333	white
13152	13152	13152	male	7.25	more-than-one-race
13153	13153	13153	male	9.25	white
13154	13154	13154	male	6.83333	white
13158	13158	13158	female	13.75	white
13160	13160	13160	male	4	white
13162	13162	13162	male	9.83333	white
13163	13163	13163	male	10	white
13165	NA	13165	male	7.08333	white
13166	13166	13166	male	9.08333	african-amer
13169	13169	13169	male	13.4167	white
13171	13171	13171	female	7.91667	white
13174	13174	13174	male	10	white
13175	13175	13175	male	11.6667	other
13176	13176	13176	female	9.66667	white
13177	13177	13177	female	10.4167	white
13180	13180	13180	male	8.08333	asian
13183	13183	13183	male	5.75	african-amer
13187	13187	13187	male	9.5	white
13190	13190	13190	female	5	white
13191	13191	13191	male	12.1667	white
13192	13192	13192	male	7.5	white
13195	13195	13195	male	8.25	white
13196	13196	13196	male	8.83333	white
13197	13197	13197	male	7.58333	white
13199	13199	13199	female	15.1667	more-than-one-race
13200	13200	13200	male	5.33333	white
13203	13203	13203	male	7.25	white
13204	13204	13204	male	13.4167	white
13207	13207	13207	male	4.33333	white
13210	13210	13210	male	6.83333	white
13211	13211	13211	male	4.16667	other
13214	13214	13214	male	5.83333	white
13215	13215	13215	male	13.5	white
13218	13218	13218	male	6.91667	white
13221	13221	13221	male	6.75	white
13222	13222	13222	female	17.0833	white
13226	13226	13226	male	8.66667	not-specified
13227	13227	13227	male	14.4167	white
13230	13230	13230	female	11.0833	other
13233	13233	13233	male	13.5833	african-amer
13234	13234	13234	male	7.33333	white
13236	13236	13236	male	13	white
13237	13237	13237	male	5.58333	white
13239	13239	13239	female	4	more-than-one-race
13244	13244	13244	male	15.6667	white
13250	13250	13250	male	7.25	white
13251	13251	13251	female	7.66667	white
13252	13252	13252	female	8.58333	african-amer
13254	13254	13254	male	14.1667	white
13256	13256	13256	male	14.1667	white
13258	13258	13258	male	6.16667	white
13259	13259	13259	male	6.25	white
13263	13263	13263	male	9.58333	white
13264	13264	13264	male	6	white
13265	13265	13265	male	10.25	other
13266	13266	13266	male	7.91667	white
13267	13267	13267	male	8.91667	white
13271	13271	13271	male	4.33333	white
13272	13272	13272	male	12.0833	white
13274	13274	13274	female	5.66667	white
13277	13277	13277	female	6	more-than-one-race
13279	13279	13279	male	7.66667	not-specified
13283	13283	13283	male	7.83333	white
13287	13287	13287	female	6.25	white
13289	13289	13289	male	6.25	white
13290	13290	13290	male	6	african-amer
13293	13293	13293	male	10.25	more-than-one-race
13294	13294	13294	male	5.75	white
13297	13297	13297	male	5.16667	white
13298	13298	13298	male	8.75	white
13300	13300	13300	male	4.91667	white
13301	13301	13301	male	13.5833	white
13302	13302	13302	male	9.75	white
13303	13303	13303	female	5.58333	white
13304	13304	13304	male	6.91667	white
13305	13305	13305	male	14.0833	white
13306	13306	13306	male	4.91667	white
13307	13307	13307	male	7	other
13309	13309	13309	male	6.41667	white
13311	13311	13311	male	11	african-amer
13312	13312	13312	male	5.75	white
13314	13314	13314	male	13.9167	white
13315	13315	13315	male	15.4167	white
13316	13316	13316	male	8	white
13317	13317	13317	male	13.8333	more-than-one-race
13319	13319	13319	male	8.41667	more-than-one-race
13322	13322	13322	male	16.9167	white
13323	13323	13323	male	4.66667	white
13324	13324	13324	male	4.91667	white
13327	13327	13327	male	12.5833	more-than-one-race
13328	13328	13328	male	6	white
13329	13329	13329	male	7	asian
13330	13330	13330	male	11.8333	white
13332	13332	13332	male	6	white
13333	13333	13333	male	11.8333	white
13334	13334	13334	male	4.5	white
13335	13335	13335	female	12.6667	white
13336	13336	13336	male	8.41667	white
13340	13340	13340	male	11.1667	white
13344	13344	13344	male	11.1667	white
13346	13346	13346	female	5.75	white
13349	13349	13349	male	4.66667	white
13350	13350	13350	male	4.08333	white
13351	13351	13351	male	7.58333	african-amer
13355	13355	13355	male	4.83333	white
13358	13358	13358	male	7	white
13359	13359	13359	male	7.25	white
13364	13364	13364	male	5.83333	white
13365	13365	13365	male	4.83333	white
13366	13366	13366	male	9.33333	asian
13367	NA	13367	female	9.66667	white
13368	13368	13368	male	9.25	white
13370	13370	13370	NA	9.58333	white
13371	13371	13371	male	10.1667	white
13374	13374	13374	male	10.9167	white
13375	13375	13375	male	8.25	white
13376	13376	13376	male	5.33333	white
13377	13377	13377	male	7	not-specified
13381	13381	13381	male	10	white
13382	13382	13382	male	4.25	white
13383	13383	13383	male	5.16667	white
13385	13385	13385	male	10.75	white
13387	13387	13387	male	9	white
13389	13389	13389	male	9.08333	white
13390	13390	13390	male	8.33333	other
13391	13391	13391	male	12.5833	more-than-one-race
13393	13393	13393	female	4.25	white
13394	13394	13394	male	7.66667	white
13395	13395	13395	male	8.25	white
13396	13396	13396	male	7.83333	white
13397	13397	13397	male	5.75	white
13398	13398	13398	male	8.58333	white
13399	13399	13399	male	5.33333	white
13400	13400	13400	female	4.16667	white
13403	13403	13403	male	7.41667	white
13405	13405	13405	male	4.91667	african-amer
13407	13407	13407	male	5.33333	more-than-one-race
13409	13409	13409	female	10.0833	white
13412	13412	13412	male	11.6667	more-than-one-race
13416	13416	13416	male	7.5	white
13417	13417	13417	male	10.0833	white
13418	13418	13418	male	15.3333	asian
13424	13424	13424	male	8.41667	white
13425	13425	13425	male	7.83333	asian
13426	13426	13426	male	4.58333	more-than-one-race
13431	13431	13431	male	4	more-than-one-race
13437	13437	13437	male	4.41667	asian
13438	13438	13438	male	12.5833	white
13439	13439	13439	male	13.9167	white
13440	13440	13440	male	4	more-than-one-race
13443	13443	13443	male	11.9167	white
13446	13446	13446	male	6.5	white
13447	13447	13447	female	16.0833	white
13451	13451	13451	male	8.58333	white
13454	13454	13454	male	4.5	white
13455	13455	13455	female	15.75	white
13456	13456	13456	male	9.25	white
13462	13462	13462	male	10.3333	white
13464	13464	13464	male	12.75	white
13465	13465	13465	male	4.5	white
13471	13471	13471	male	10.25	white
13478	13478	13478	male	5.41667	white
13484	13484	13484	male	4.58333	white
13486	13486	13486	male	11.4167	african-amer
13487	13487	13487	male	7.83333	white
13489	13489	13489	male	7.5	white
13491	13491	13491	male	6.91667	white
13493	13493	13493	male	7.16667	white
13494	13494	13494	female	8.83333	white
13496	13496	13496	male	6.08333	white
13497	13497	13497	male	13	white
13498	13498	13498	male	8.58333	white
13499	13499	13499	male	5.16667	other
13501	13501	13501	male	4.33333	white
13502	13502	13502	male	10.8333	white
13503	13503	13503	male	17.4167	white
13504	13504	13504	male	7.66667	white
13505	13505	13505	male	5.16667	white
13506	13506	13506	male	8.83333	more-than-one-race
13507	13507	13507	male	8.33333	white
13508	13508	13508	male	5.58333	white
13509	13509	13509	female	6.91667	white
13510	13510	13510	male	4	white
13511	13511	13511	male	8.58333	white
13512	13512	13512	male	7.33333	white
13513	13513	13513	male	14.1667	white
13514	13514	13514	male	16.9167	white
13515	13515	13515	male	4.33333	more-than-one-race
13516	13516	13516	male	6.75	white
13517	13517	13517	male	15.4167	white
13518	13518	13518	female	8.83333	white
13520	13520	13520	male	6.16667	white
13521	13521	13521	male	6.16667	white
13522	13522	13522	male	11.5	more-than-one-race
13523	13523	13523	male	6	white
13524	13524	13524	male	15.75	white
13525	13525	13525	male	10.6667	asian
13526	13526	13526	male	7.5	other
13527	13527	13527	male	5	white
13528	13528	13528	male	6.5	white
13530	13530	13530	female	5.5	white
13531	13531	13531	male	8.83333	white
13532	13532	13532	male	6.75	white
13533	13533	13533	male	4	white
13535	13535	13535	male	8.83333	other
13536	13536	13536	male	8.16667	white
13537	13537	13537	male	7.16667	white
13538	13538	13538	male	7.91667	not-specified
13539	13539	13539	male	4.08333	white
13540	13540	13540	male	6.16667	other
13542	13542	13542	male	7.16667	white
13543	13543	13543	male	6.08333	white
13544	13544	13544	male	7	white
13545	13545	13545	male	5.08333	white
13546	13546	13546	male	7	white
13547	13547	13547	male	4.25	white
13548	13548	13548	female	10.6667	other
13550	13550	13550	male	4.16667	white
13551	13551	13551	male	4.41667	white
13552	13552	13552	male	5.91667	white
13554	13554	13554	male	5.16667	white
13555	13555	13555	female	13.4167	more-than-one-race
13556	13556	13556	male	7.08333	white
13557	13557	13557	male	5.25	white
13558	13558	13558	male	9.58333	white
13559	13559	13559	male	13.1667	african-amer
13560	13560	13560	male	8	white
13561	13561	13561	female	4.08333	white
13562	13562	NA	male	8.33333	more-than-one-race
13563	NA	13563	male	6.91667	more-than-one-race
13564	13564	13564	male	13.8333	white
13565	13565	13565	male	9.41667	white
13567	13567	13567	male	5.41667	white
13568	13568	13568	male	10.0833	white
13571	NA	13571	male	6.33333	african-amer
13572	13572	13572	male	13.25	more-than-one-race
13573	13573	13573	male	6.16667	white
13574	13574	13574	male	10.5	african-amer
13575	13575	13575	male	15	white
13576	13576	13576	female	7	white
13577	13577	13577	male	4.16667	white
13578	13578	13578	male	4.41667	white
13579	13579	13579	male	6	white
13580	13580	13580	male	9.25	white
13581	13581	13581	female	4.83333	not-specified
13582	13582	13582	male	10.5	other
13583	13583	13583	male	8.33333	white
13584	13584	13584	male	10.0833	white
13585	13585	13585	male	13.8333	white
13586	13586	13586	male	10.25	white
13587	13587	13587	male	12.5833	white
13589	13589	13589	male	6.66667	asian
13593	NA	13593	male	17.25	white
13596	13596	13596	female	4.66667	african-amer
13598	NA	13598	female	10.6667	african-amer
13600	13600	13600	male	15.5833	white
13601	13601	13601	female	9.33333	asian
13602	13602	13602	male	10.6667	more-than-one-race
13604	13604	13604	male	9.41667	white
13606	13606	13606	male	5.16667	white
13608	13608	13608	female	17.25	white
13609	13609	13609	male	16.1667	white
13610	13610	13610	female	12	white
13611	13611	13611	male	10.9167	white
13612	13612	13612	male	12.25	african-amer
13613	13613	13613	female	12.25	white
13614	13614	13614	male	9.41667	white
13616	13616	13616	male	6.66667	white
13617	13617	13617	male	7.5	white
13618	13618	13618	female	13.25	white
13619	13619	13619	male	15.0833	african-amer
13620	13620	13620	male	9.16667	white
13621	13621	13621	female	7.66667	white
13623	13623	13623	male	6.5	white
13624	13624	13624	male	13.5833	white
13625	13625	13625	male	5.25	white
13627	NA	13627	male	9.66667	white
13628	13628	13628	male	10.75	white
13629	13629	13629	male	9.83333	white
13630	13630	13630	male	8	white
13631	13631	13631	male	7	other
13632	13632	13632	male	12.5833	more-than-one-race
13633	13633	13633	male	13.6667	white
13634	13634	13634	male	6.83333	more-than-one-race
13635	13635	13635	male	5.66667	white
13636	13636	13636	male	14.5	white
13637	13637	13637	male	6.33333	more-than-one-race
13638	13638	13638	female	6.91667	white
13639	13639	13639	male	6.41667	african-amer
13640	13640	13640	male	5.91667	other
13641	13641	13641	male	5.33333	white
13642	13642	13642	male	9.25	white
13644	13644	13644	male	8.41667	white
13645	13645	13645	male	9.75	white
13646	13646	13646	male	13.9167	white
13647	13647	13647	male	7.91667	white
13649	13649	13649	male	17.75	white
13650	NA	13650	male	10.8333	more-than-one-race
13652	13652	13652	male	9.33333	other
13653	13653	13653	male	7	white
13654	13654	13654	male	7.66667	white
13655	13655	13655	male	9.58333	white
13656	13656	13656	male	4.83333	more-than-one-race
13657	13657	13657	male	8.16667	african-amer
13658	13658	13658	male	10.5833	white
13660	13660	13660	male	9.5	white
13661	13661	13661	male	15.6667	white
13662	13662	13662	male	11.9167	white
13665	NA	13665	male	4.75	white
13666	13666	13666	female	9.16667	other
13668	13668	13668	male	6.08333	white
13671	13671	13671	male	11.3333	white
13672	NA	13672	male	11.25	white
13673	13673	13673	male	5.66667	white
13675	13675	13675	male	13.3333	white
13676	13676	13676	male	11.0833	white
13677	13677	13677	male	4.83333	white
13678	13678	13678	male	13.5	white
13679	13679	13679	male	7.08333	white
13680	13680	13680	male	10.25	white
13681	13681	13681	male	5.5	white
13682	13682	13682	male	5.33333	other
13686	13686	13686	female	5.33333	white
13687	13687	13687	male	14.0833	white
13688	13688	13688	male	6.66667	white
13690	13690	13690	female	9.5	white
13691	13691	13691	male	6.5	more-than-one-race
13692	13692	13692	male	5.66667	white
13693	13693	13693	male	7.75	white
13694	13694	13694	male	8.66667	more-than-one-race
13697	13697	13697	male	16.4167	other
13700	13700	13700	male	10.5833	white
13701	13701	13701	male	5.75	white
13702	13702	13702	male	5.25	white
13703	13703	13703	male	13.9167	white
13704	13704	13704	male	4.33333	white
13705	13705	13705	male	10.5833	white
13707	13707	13707	male	4.91667	white
13709	13709	13709	male	4.33333	african-amer
13710	13710	13710	male	8.08333	white
13711	13711	13711	male	6.66667	white
13712	13712	13712	male	7.5	other
13714	13714	13714	male	7.25	white
13715	NA	13715	male	4.5	white
13716	13716	13716	male	5.16667	white
13717	13717	13717	male	10.75	white
13718	13718	13718	male	7.08333	white
13719	13719	13719	male	5.16667	white
13720	13720	13720	male	4.91667	white
13721	13721	13721	male	5.5	white
13722	13722	13722	male	9.66667	white
13723	13723	13723	male	8.41667	white
13724	13724	13724	female	4.41667	white
13725	13725	13725	male	17	white
13726	13726	13726	male	10	white
13727	13727	13727	male	4	white
13728	NA	13728	male	#N/A	african-amer
13730	NA	13730	female	8.66667	white
13731	13731	13731	male	4.41667	white
13733	13733	13733	female	13.3333	white
13734	NA	13734	female	7.66667	white
13735	13735	13735	male	9.08333	asian
13736	13736	13736	male	16.0833	white
13737	13737	13737	male	15.75	white
13738	13738	13738	male	6.33333	white
13739	13739	13739	female	4.66667	white
13740	13740	13740	male	5.58333	white
13741	13741	13741	male	13	white
13742	13742	13742	male	4.5	white
13743	13743	13743	male	4.75	other
13744	13744	13744	male	12.3333	white
13747	13747	13747	male	11.0833	white
13748	13748	13748	male	10.5	white
13749	13749	13749	male	6.58333	other
13750	13750	13750	male	6.08333	white
13752	13752	13752	female	4.33333	white
13754	NA	13754	female	9.08333	white
13755	13755	13755	female	6.66667	white
13757	13757	13757	female	4.16667	white
13758	13758	13758	male	5.33333	white
13759	13759	13759	male	12.3333	white
13760	13760	13760	male	4.83333	white
13761	13761	13761	male	7.91667	more-than-one-race
13762	13762	13762	male	6.5	more-than-one-race
13763	13763	13763	male	9	white
13764	13764	13764	male	7.83333	white
13766	13766	13766	male	6.25	white
13768	NA	13768	male	14.6667	white
13769	13769	13769	male	16.9167	not-specified
13770	13770	13770	female	16.3333	white
13771	13771	13771	male	6.66667	white
13772	13772	13772	male	4.58333	white
13773	13773	13773	male	12.8333	white
13774	13774	13774	female	5.66667	white
13775	13775	13775	male	5.5	more-than-one-race
13776	13776	13776	female	8.33333	more-than-one-race
13777	13777	13777	male	13.9167	white
13778	13778	13778	male	5.08333	white
13781	13781	13781	male	8.33333	white
13782	13782	13782	male	6	white
13783	13783	13783	male	4.16667	white
13785	13785	13785	male	4.33333	not-specified
13786	13786	13786	male	4	other
13788	13788	13788	male	5.5	white
13789	NA	13789	male	8	white
13791	13791	13791	male	12.9167	white
13792	13792	13792	male	8	white
13793	13793	13793	male	4.16667	white
13795	13795	13795	female	9.58333	white
13796	13796	13796	female	8.83333	white
13797	13797	13797	male	4.75	white
13798	13798	13798	female	7.25	white
13799	13799	13799	female	4.41667	white
13800	13800	13800	male	6.16667	other
13801	13801	13801	male	13.25	white
13802	13802	13802	male	4.08333	more-than-one-race
13804	13804	13804	male	7.58333	white
13805	13805	13805	male	10.4167	white
13806	13806	13806	male	4.25	white
13807	13807	13807	male	8.66667	white
13808	13808	13808	male	11.4167	white
13809	13809	13809	male	9.5	white
13810	13810	13810	male	5.75	more-than-one-race
13811	13811	13811	male	5.16667	white
13812	13812	13812	male	6.5	white
13813	13813	13813	female	9.5	african-amer
13814	13814	13814	male	7.41667	white
13815	13815	13815	male	4	white
13816	NA	13816	male	10.0833	white
13817	13817	13817	female	5.33333	white
13818	NA	13818	male	9.91667	white
13820	13820	13820	male	11.5833	white
13821	13821	13821	female	4	white
13822	13822	13822	male	11.75	white
13823	13823	13823	male	9.25	white
13825	13825	13825	female	9	white
13826	NA	13826	male	8	white
13829	13829	13829	female	4.41667	more-than-one-race
13830	13830	13830	male	16.5	white
13831	13831	13831	male	6.83333	white
13832	13832	13832	male	15.25	white
13833	13833	13833	male	6.75	not-specified
13834	NA	13834	male	10.8333	white
13835	13835	13835	female	8.58333	white
13836	13836	13836	male	11.3333	white
13838	13838	13838	male	9.5	white
13839	13839	13839	male	8.58333	african-amer
13840	NA	13840	female	#N/A	NA
13841	13841	13841	male	5.91667	white
13842	13842	13842	male	6.58333	other
13843	13843	13843	female	8.83333	white
13844	13844	13844	male	8.25	white
13845	13845	13845	male	5.33333	white
13846	13846	13846	male	4.58333	white
13847	13847	13847	male	12.75	african-amer
13848	13848	13848	male	6.33333	white
13849	13849	13849	male	4.33333	white
13850	13850	13850	female	5.75	african-amer
13851	13851	13851	male	6.41667	asian
13852	13852	13852	male	5.16667	white
13853	13853	13853	male	9.66667	white
13854	13854	13854	male	5.83333	white
13855	13855	13855	male	17.5	white
13856	13856	13856	male	13.25	white
13857	13857	13857	female	13	white
13858	13858	13858	male	12.1667	white
13859	13859	13859	male	13.3333	white
13860	13860	13860	male	4.83333	more-than-one-race
13861	13861	13861	male	10.9167	white
13862	13862	13862	male	6.58333	white
13863	13863	13863	female	6.25	white
13864	13864	13864	male	7.75	other
13865	13865	13865	male	9.75	white
13866	13866	13866	male	17.8333	white
13867	13867	13867	male	12.1667	white
13868	13868	13868	male	6.5	other
13869	13869	13869	male	4.83333	white
13870	13870	13870	female	10.9167	african-amer
13871	NA	13871	male	6.41667	white
13872	13872	13872	male	15.6667	white
13873	13873	13873	male	4.25	white
13874	13874	13874	male	12.5833	white
13875	13875	13875	male	14.6667	white
13876	13876	13876	male	15.8333	white
13878	13878	13878	male	7.25	white
13879	13879	13879	male	12.5833	white
13880	13880	13880	male	11.0833	not-specified
13881	13881	13881	male	7.25	other
13882	13882	13882	male	7	asian
13884	13884	13884	male	9.83333	asian
13885	13885	13885	male	6.41667	more-than-one-race
13887	13887	13887	female	14.5	white
13888	13888	13888	male	5	white
13889	13889	13889	male	9.91667	white
13890	13890	13890	female	13.6667	white
13892	13892	13892	male	6.83333	white
13893	13893	13893	male	16.75	white
13894	13894	13894	male	9.16667	white
13895	13895	13895	male	14.25	white
13896	13896	13896	male	10.5833	white
13897	13897	13897	male	10.5833	white
13898	13898	13898	male	13.75	african-amer
13900	13900	13900	male	8.58333	other
13901	13901	13901	male	12.8333	asian
13902	13902	13902	male	6.08333	white
13903	13903	13903	male	8.41667	white
13904	13904	13904	male	4.66667	white
13905	13905	13905	female	14.5833	african-amer
13906	13906	13906	male	7.25	white
13907	13907	13907	male	17.5833	white
13909	13909	13909	male	9.08333	white
13910	13910	13910	male	10.1667	white
13911	13911	13911	male	5.58333	white
13912	13912	13912	female	10.4167	white
13913	13913	13913	male	8	white
13914	13914	13914	female	13.5	white
13915	13915	13915	male	6.66667	white
13916	13916	13916	male	17.6667	white
13918	13918	13918	male	8.33333	white
13920	13920	13920	male	10.5833	white
13921	13921	13921	male	7.33333	white
13922	13922	13922	female	6	white
13923	13923	13923	male	5.91667	asian
13924	13924	13924	male	4.66667	white
13925	13925	13925	male	8.08333	white
13926	13926	13926	female	11.4167	white
13927	13927	13927	male	7.91667	white
13928	13928	13928	male	6.25	white
13929	13929	13929	male	9.91667	white
13930	13930	13930	male	11	white
13931	13931	13931	male	7	white
13932	13932	13932	male	8.91667	white
13933	13933	13933	male	6.91667	more-than-one-race
13934	13934	13934	male	5.5	asian
13938	13938	13938	male	8.08333	white
13939	13939	13939	male	13.5	white
13940	13940	13940	male	7.25	white
13941	13941	13941	female	8.5	asian
13942	13942	13942	male	6.91667	white
13943	NA	13943	male	8.66667	white
13944	13944	13944	male	9.41667	more-than-one-race
13945	13945	13945	male	11.8333	african-amer
13946	13946	13946	male	16.5833	white
13947	13947	13947	male	13.25	white
13948	13948	13948	male	4.16667	other
13949	13949	NA	male	4.91667	white
13951	13951	13951	male	4.33333	white
13952	13952	13952	male	17.5833	asian
13954	13954	13954	male	10.5833	white
13956	13956	13956	male	8.41667	white
13957	13957	13957	male	7.33333	white
13958	13958	13958	female	5.41667	white
13959	13959	13959	male	5.66667	white
13960	13960	13960	male	4.91667	white
13961	13961	13961	male	17.3333	white
13962	13962	13962	male	6.5	more-than-one-race
13963	13963	13963	male	4.08333	white
13964	13964	13964	male	8.91667	white
13965	13965	13965	male	16.9167	white
13966	13966	13966	male	8.16667	white
13967	13967	13967	male	4	white
13968	13968	13968	male	7	white
13969	NA	13969	male	4.91667	other
13971	13971	13971	male	9.08333	white
13972	13972	13972	male	9.16667	white
13973	13973	13973	male	8.66667	asian
13974	NA	13974	male	5	white
13975	13975	13975	male	4.75	white
13977	13977	13977	male	7.41667	white
13978	13978	13978	male	4.66667	other
13979	13979	13979	male	10.8333	white
13980	13980	13980	male	9.08333	white
13981	13981	13981	male	11.4167	more-than-one-race
13982	13982	13982	male	9.91667	white
13983	13983	13983	female	4.75	white
13984	13984	13984	male	6.66667	white
13985	13985	13985	male	8.5	other
13987	13987	13987	male	8.08333	african-amer
13990	13990	13990	male	5.75	african-amer
13991	13991	13991	male	4.16667	white
13992	13992	13992	female	8	white
13993	13993	13993	male	9	white
13994	13994	13994	male	4.33333	white
13995	13995	13995	male	4.25	white
13997	13997	13997	male	12	white
13998	13998	13998	male	8.33333	other
13999	13999	13999	male	6.08333	asian
14000	14000	14000	male	8.5	white
14001	NA	14001	male	7.58333	african-amer
14002	14002	14002	male	16.1667	white
14003	14003	14003	male	7.5	white
14004	14004	14004	male	9.66667	asian
14005	14005	14005	male	15.75	white
14006	14006	14006	female	15.1667	white
14007	14007	14007	male	8	white
14008	14008	14008	male	8.08333	white
14009	14009	14009	female	12.3333	white
14010	14010	14010	male	5	white
14011	14011	14011	female	8.75	white
14012	14012	14012	male	10.4167	white
14013	14013	14013	male	11.3333	asian
14014	NA	14014	female	7.83333	other
14015	14015	14015	male	10.4167	white
14016	14016	14016	male	5.25	white
14017	14017	14017	male	11.3333	white
14018	14018	14018	male	8.66667	white
14019	14019	NA	female	17.5833	white
14020	NA	14020	female	13.75	white
14021	14021	14021	male	12.4167	african-amer
14022	14022	14022	male	11.0833	white
14023	14023	14023	male	8.33333	white
14025	14025	NA	male	11.9167	white
14026	14026	14026	male	17.9167	more-than-one-race
14027	14027	14027	female	7.16667	white
14028	14028	14028	male	9	white
14029	14029	14029	male	4.08333	african-amer
14030	14030	14030	male	14.5833	white
14031	14031	14031	male	4.16667	other
14032	14032	14032	male	12.0833	white
14033	14033	14033	male	4.58333	white
14035	14035	14035	female	4.33333	white
14036	14036	14036	male	4.91667	african-amer
14037	14037	14037	male	6.66667	more-than-one-race
14039	14039	14039	male	9.5	african-amer
14040	14040	14040	male	11.3333	white
14041	14041	14041	female	4.16667	african-amer
14042	14042	14042	female	11.9167	white
14043	14043	14043	male	7.25	white
14044	14044	14044	male	11.6667	other
14045	14045	14045	male	16.75	white
14046	14046	14046	male	7.25	white
14047	14047	14047	male	5.66667	white
14048	14048	14048	male	9.5	white
14049	14049	14049	male	4.25	white
14050	14050	14050	male	7.16667	white
14051	14051	14051	male	8.58333	white
14052	14052	14052	male	6.91667	white
14053	14053	14053	male	6.41667	african-amer
14054	14054	14054	male	11.1667	white
14055	14055	14055	male	14.1667	white
14057	14057	14057	male	4.66667	more-than-one-race
14058	14058	14058	male	6.75	white
14059	14059	14059	male	6.08333	asian
14060	14060	14060	male	5.58333	white
14061	14061	14061	male	6.41667	white
14062	14062	14062	male	11.25	african-amer
14063	14063	14063	male	9.08333	white
14064	NA	14064	female	5.66667	white
14065	14065	14065	male	10.75	white
14066	14066	14066	male	7.08333	white
14067	14067	14067	male	4.33333	white
14068	14068	14068	male	17.8333	other
14069	14069	14069	male	6.83333	white
14070	14070	14070	male	9.75	more-than-one-race
14071	NA	14071	female	10	african-amer
14072	NA	14072	male	12.75	more-than-one-race
14073	14073	14073	male	8.33333	white
14074	14074	14074	female	4.16667	other
14075	14075	14075	male	11.0833	white
14076	14076	14076	male	7.08333	white
14077	14077	14077	male	15	white
14079	14079	14079	male	6.83333	white
14080	14080	14080	male	8.25	white
14081	14081	14081	male	5.08333	white
14082	14082	14082	male	13.5833	white
14084	14084	14084	male	10.4167	white
14085	14085	14085	male	6.08333	other
14086	14086	14086	male	5.16667	white
14088	14088	14088	male	14	white
14089	NA	14089	female	8.16667	not-specified
14090	14090	14090	male	8.91667	white
14091	14091	14091	male	5.91667	white
14092	NA	14092	male	6.75	white
14093	14093	14093	male	9.41667	white
14094	14094	14094	female	4.41667	white
14095	14095	14095	male	7.83333	more-than-one-race
14096	14096	14096	male	10.8333	other
14097	14097	14097	male	11	white
14098	14098	14098	female	7.91667	white
14099	14099	14099	male	11.5833	african-amer
14101	14101	14101	female	7.75	white
14102	14102	14102	male	5.16667	white
14103	14103	14103	male	17.5833	white
14104	14104	14104	male	7.91667	white
14105	14105	14105	female	4.58333	white
14106	NA	14106	male	7.91667	white
14107	14107	14107	female	15	white
14108	14108	14108	male	12.1667	white
14109	14109	14109	male	7.83333	white
14110	14110	14110	male	14.4167	white
14111	14111	14111	female	4.08333	white
14112	14112	14112	female	9.16667	white
14113	14113	14113	male	5.66667	white
14114	14114	14114	male	15.6667	white
14115	14115	14115	male	12.1667	other
14116	14116	14116	male	5.41667	white
14117	14117	14117	male	6.16667	white
14118	14118	14118	male	5.33333	white
14119	14119	14119	male	8.83333	white
14120	14120	14120	male	9.16667	white
14122	14122	14122	male	10.5833	white
14123	14123	14123	male	17.6667	white
14124	14124	14124	male	14.9167	african-amer
14125	14125	14125	male	7	white
14127	14127	14127	female	4.33333	white
14128	14128	14128	female	9.58333	white
14130	14130	14130	male	9.58333	asian
14132	14132	14132	male	11.5833	more-than-one-race
14133	14133	14133	female	4.33333	asian
14134	14134	14134	male	4.58333	white
14135	14135	14135	male	10.75	white
14136	14136	14136	male	15.5833	asian
14137	14137	14137	male	7.33333	other
14139	14139	14139	male	12.1667	asian
14141	14141	14141	male	4.83333	white
14142	14142	14142	male	4.16667	white
14143	NA	14143	male	4.5	white
14144	14144	14144	female	11	asian
14146	14146	14146	male	7.91667	white
14147	14147	14147	male	13	white
14149	14149	14149	male	8.25	white
14150	14150	14150	male	10.75	white
14151	14151	14151	male	7.75	other
14152	14152	14152	male	9.41667	other
14153	14153	14153	female	6.16667	white
14154	14154	14154	male	4.08333	white
14155	14155	14155	male	8.16667	white
14156	NA	14156	male	8.66667	white
14158	14158	14158	female	11.8333	other
14159	14159	14159	male	8.25	white
14160	14160	14160	male	8	white
14161	14161	14161	male	6.66667	white
14162	14162	14162	male	17.4167	white
14163	14163	14163	male	4.58333	asian
14165	14165	14165	male	12.0833	white
14167	14167	14167	male	14.9167	white
14168	14168	14168	male	14.4167	white
14169	14169	14169	male	5.83333	white
14170	14170	14170	male	6.16667	white
14172	14172	14172	male	6.16667	white
14174	14174	14174	male	15.25	asian
14175	14175	14175	male	14	white
14176	14176	14176	male	4.91667	white
14177	14177	14177	male	4.16667	white
14178	14178	14178	male	6.91667	asian
14179	14179	14179	male	7.66667	white
14180	14180	14180	male	8.08333	white
14181	14181	14181	male	9.91667	white
14183	14183	14183	male	9.08333	white
14184	14184	14184	male	7.5	white
14186	14186	14186	male	5.33333	white
14187	14187	14187	male	11.0833	white
14188	14188	14188	male	15.5833	white
14189	14189	14189	male	6.83333	african-amer
14191	14191	14191	male	4.08333	white
14192	14192	14192	female	8.25	other
14193	14193	14193	male	16.5	more-than-one-race
14194	14194	14194	male	10.4167	white
14195	14195	14195	male	7.83333	white
14196	14196	14196	male	5.91667	other
14197	14197	14197	male	7.83333	white
14198	14198	14198	male	9.41667	white
14200	14200	14200	female	6.83333	white
14201	14201	14201	male	8.25	white
14202	14202	14202	male	8.75	white
14203	14203	14203	male	8.58333	white
14204	14204	14204	female	9.33333	white
14206	14206	14206	female	7.16667	other
14207	14207	14207	female	6	african-amer
14208	14208	14208	male	16.9167	white
14209	14209	14209	male	6.91667	african-amer
14210	14210	14210	male	7.75	white
14211	14211	14211	male	5.08333	white
14212	14212	14212	male	14.8333	white
14213	14213	14213	male	5.41667	white
14214	14214	14214	male	7.08333	more-than-one-race
14215	14215	14215	female	5.25	not-specified
14216	14216	14216	male	5.91667	white
14217	14217	14217	female	7.16667	white
14219	14219	14219	male	7.41667	white
14220	14220	14220	male	5.91667	white
14221	14221	14221	female	6.83333	asian
14223	14223	14223	male	7.66667	native-american
14224	14224	14224	male	10.25	white
14225	14225	14225	male	5.41667	white
14226	14226	14226	male	9.58333	white
14227	14227	14227	male	12.25	white
14228	14228	14228	male	13.25	white
14229	14229	14229	female	7.66667	white
14230	14230	14230	male	10.25	white
14231	14231	14231	male	11.5	white
14232	14232	14232	female	11.75	white
14233	14233	14233	male	16.75	white
14235	14235	14235	male	5.41667	white
14236	14236	14236	male	17.6667	white
14237	14237	14237	male	4.41667	white
14239	14239	14239	male	5.33333	white
[truncated: 382 more rows]
