# Supplementary material for: Calculating genetic risk for dysfunction in pleiotropic biological processes using whole exome sequencing data
Source: J Neurodev Disord. 2022 Jun 24;14:39. doi: 10.1186/s11689-022-09448-8 (PMC9233372; doi:10.1186/s11689-022-09448-8)
Supplement: Supplementary file 4 — Additional file 4: Supplementary table 2. [file 11689_2022_9448_MOESM4_ESM.xlsx]

## Sheet: S2. Candidate Gene PDVs
Table S2. Results from variant prediction algorithms used to calculate FD scores for variants identified in candidate genes. Chromosomal locations (based on Hg19 build) and predicted effect of all variants identified in the SSC that were evidenced to be damaging to the protein product of an autism spectrum disorder (ASD) and/or sleep duration (SD) candidate gene. Results from in silico prediction…
CHR	POS	END	Ref	Alt	MeanDP	DeNovo	MaxAF	Frequency_SSC	Predicted_consequence	SIFT_pred	Polyphen2_HVAR_pred	LRT_pred	MutationTaster_pred	MutationAssessor_pred	fathmm.MKL_coding_pred	PROVEAN_pred	MetaLR_pred	M.CAP_pred	FD	Gene_Symbol	EnsemblID	Candidate_Gene_Condition	GO_BiologicalProcess	ASD_SD_PPI
1	100459138	100459139	CT	C	259	No	0	0.000420168	frameshift_variant	.	.	.	.	.	.	.	.	.	1	PTGS2	ENSG00000073756	ASD	GO:0051968	Yes
1	100696471	100696471	C	A	14	Yes	0	0.000420168	splice_acceptor_variant	.	.	.	D	.	D	.	.	.	1	DBT	ENSG00000137992	SD	None	Yes
1	100706415	100706417	CAT	C	24	No	0.0001	0.000840336	frameshift_variant	.	.	.	.	.	.	.	.	.	1	DBT	ENSG00000137992	SD	None	Yes
1	108679415	108679415	G	A	233	No	0.0022	0.000420168	stop_gained	.	.	B	D	.	D	.	.	.	0.5	PTGS2	ENSG00000073756	ASD	GO:0051968	Yes
1	108681683	108681683	G	A	27	No	0	0.000420168	stop_gained	.	.	D	D	.	D	.	.	.	1	PTGS2	ENSG00000073756	ASD	GO:0051968	Yes
1	108703916	108703916	C	T	82	No	0.001	0.000420168	splice_acceptor_variant	.	.	.	D	.	D	.	.	.	1	PTGS2	ENSG00000073756	ASD	GO:0051968	Yes
1	108724599	108724603	GTCAG	G	27.5	No	0	0.000840336	frameshift_variant	.	.	.	.	.	.	.	.	.	1	PTGS2	ENSG00000073756	ASD	GO:0051968	Yes
1	109365984	109365984	G	T	146	Yes	0.036	0.000420168	stop_gained	.	.	.	.	.	.	.	.	.	1	AKNAD1	ENSG00000162641	SD	None	No
1	109365991	109365991	C	T	147	Yes	0.036	0.000420168	splice_donor_variant	.	.	.	D	.	D	.	.	.	1	AKNAD1	ENSG00000162641	SD	None	No
1	109377068	109377068	C	A	11	Yes	0	0.000420168	splice_donor_variant	.	.	.	D	.	B	.	.	.	0.333333	AKNAD1	ENSG00000162641	SD	None	No
1	109377550	109377550	C	T	12	No	0.0001	0.000420168	splice_donor_variant	.	.	.	B	.	B	.	.	.	-0.333333	AKNAD1	ENSG00000162641	SD	None	No
1	109395121	109395121	C	A	52	No	0	0.000420168	stop_gained	.	.	B	D	.	B	.	.	.	0	AKNAD1	ENSG00000162641	SD	None	No
1	11205024	11205024	C	T	36	Yes	0	0.000420168	splice_donor_variant	.	.	.	D	.	D	.	.	.	1	ASPM	ENSG00000066279	ASD	GO:0021987	Yes
1	114483916	114483916	T	TT	68	No	0	0.000420168	frameshift_variant	.	.	.	.	.	.	.	.	.	1	HIPK1	ENSG00000163349	SD	None	Yes
1	114682447	114682448	GG	G	52	No	0	0.000420168	frameshift_variant	.	.	.	.	.	.	.	.	.	1	SYT6	ENSG00000134207	SD	None	Yes
1	115220573	115220577	TGTCT	T	24	No	0	0.000420168	frameshift_variant	.	.	.	.	.	.	.	.	.	1	PTGS2	ENSG00000073756	ASD	GO:0051968	Yes
1	115221034	115221034	T	TT	86	No	0	0.000420168	frameshift_variant	.	.	.	.	.	.	.	.	.	1	PTGS2	ENSG00000073756	ASD	GO:0051968	Yes
1	115236057	115236057	G	A	80.6771	No	0.13	0.15	stop_gained	.	.	.	B	.	D	.	.	.	0.333333	DLGAP3	ENSG00000116544	ASD	None	Yes
1	115238155	115238155	G	GG	65	No	0	0.000420168	frameshift_variant	.	.	.	.	.	.	.	.	.	1	AMPD1	ENSG00000116748	ASD	None	No
1	115280664	115280664	G	A	613	No	0	0.000420168	stop_gained	.	.	D	D	.	D	.	.	.	1	CSDE1	ENSG00000009307	ASD	None	Yes
1	116916854	116916854	G	T	163	No	0	0.000420168	start_lost	D	B	.	D	.	B	B	D	D	0.25	ATP1A1	ENSG00000163399	ASD	None	No
1	116916864	116916864	G	A	51	No	0	0.000420168	splice_donor_variant	.	.	.	D	.	B	.	.	.	0.333333	ATP1A1	ENSG00000163399	ASD	None	No
1	117618197	117618197	C	T	51	No	0	0.000420168	stop_gained	.	.	.	D	.	B	.	.	.	0.333333	TTF2	ENSG00000116830	SD	None	Yes
1	117622238	117622238	C	T	98	Yes	0.0002	0.000420168	stop_gained	.	.	B	D	.	D	.	.	.	0.5	TTF2	ENSG00000116830	SD	None	Yes
1	117632675	117632675	A	AA	52	No	0	0.000420168	splice_acceptor_variant	.	.	.	.	.	.	.	.	.	1	TTF2	ENSG00000116830	SD	None	Yes
1	117654928	117654928	C	G	54	No	0	0.000420168	stop_lost	.	.	.	B	.	D	.	.	.	0.333333	TRIM45	ENSG00000134253	SD	None	Yes
1	117663561	117663561	G	T	60.8571	Yes	0.0027	0.00294118	stop_gained	.	.	B	D	.	D	.	.	.	0.5	TRIM45	ENSG00000134253	SD	None	Yes
1	117663618	117663620	GAG	G	44	No	0	0.000420168	frameshift_variant	.	.	.	.	.	.	.	.	.	1	TRIM45	ENSG00000134253	SD	None	Yes
1	117695860	117695860	C	A	48	No	0	0.000420168	stop_gained	.	.	B	D	.	B	.	.	.	0	VTCN1	ENSG00000134258	SD	None	No
1	117753475	117753475	C	T	41	Yes	0	0.000420168	start_lost	D	D	.	D	.	D	B	B	D	0.5	VTCN1	ENSG00000134258	SD	None	No
1	117753476	117753476	A	T	35	No	0.0029	0.000420168	start_lost	D	D	.	D	.	D	B	B	D	0.5	VTCN1	ENSG00000134258	SD	None	No
1	11851384	11851384	C	G	35	Yes	0	0.000420168	splice_acceptor_variant	.	.	.	D	.	D	.	.	.	1	ASPM	ENSG00000066279	ASD	GO:0021987	Yes
1	11854499	11854499	C	T	43	Yes	0	0.000420168	stop_gained	.	.	D	D	.	D	.	.	.	1	ASPM	ENSG00000066279	ASD	GO:0021987	Yes
1	11861216	11861216	A	C	21	No	0	0.000420168	splice_donor_variant	.	.	.	D	.	D	.	.	.	1	ASPM	ENSG00000066279	ASD	GO:0021987	Yes
1	12091354	12091354	C	T	44	Yes	0.0001	0.000420168	stop_gained	B	D	B	D	B	B	D	B	.	-0.111111	MIIP	ENSG00000116691	SD	None	No
1	12091397	12091397	G	GACCTCTGG	25	No	0	0.000420168	frameshift_variant	.	.	.	.	.	.	.	.	.	1	MIIP	ENSG00000116691	SD	None	No
1	12091810	12091810	C	T	20	No	0.0005	0.000420168	stop_gained	D	B	B	B	B	B	B	B	.	-0.555556	MIIP	ENSG00000116691	SD	None	No
1	1271647	1271648	CC	C	11	No	0	0.000420168	frameshift_variant	.	.	.	.	.	.	.	.	.	1	USH2A	ENSG00000042781	ASD	None	Yes
1	1274007	1274007	T	TG	18	No	0	0.000420168	frameshift_variant	.	.	.	.	.	.	.	.	.	1	USH2A	ENSG00000042781	ASD	None	Yes
1	1275784	1275788	GCCTA	CCCTC	28	No	0	0.000420168	splice_donor_variant	.	.	.	.	.	.	.	.	.	1	USH2A	ENSG00000042781	ASD	None	Yes
1	1275788	1275788	A	C	56.2222	No	0	0.00378151	splice_donor_variant	.	.	.	D	.	D	.	.	.	1	USH2A	ENSG00000042781	ASD	None	Yes
1	1275797	1275797	G	GGCTGCCTACCCGGTCCG	33	No	0	0.000420168	frameshift_variant	.	.	.	.	.	.	.	.	.	1	USH2A	ENSG00000042781	ASD	None	Yes
1	1416308	1416308	T	C	77	No	0.0001	0.000420168	start_lost	D	B	D	D	B	D	D	B	B	0.2	ATAD3B	ENSG00000160072	SD	None	Yes
1	1416309	1416309	G	T	45	Yes	0	0.000420168	start_lost	B	B	B	D	B	D	B	B	B	-0.4	ATAD3B	ENSG00000160072	SD	None	Yes
1	1417517	1417517	G	C	15	No	0.0001	0.000420168	splice_acceptor_variant	.	.	.	D	.	D	.	.	.	1	ATAD3B	ENSG00000160072	SD	None	Yes
1	1421183	1421183	C	T	94	Yes	0	0.000420168	stop_gained	.	.	D	D	.	D	.	.	.	1	ATAD3B	ENSG00000160072	SD	None	Yes
1	1425737	1425737	G	T	35	Yes	0.001	0.000420168	stop_gained	.	.	D	D	.	D	.	.	.	1	ATAD3B	ENSG00000160072	SD	None	Yes
1	1430962	1430962	G	A	32	No	0	0.000420168	stop_gained	.	.	.	D	.	D	.	.	.	1	ATAD3B	ENSG00000160072	SD	None	Yes
1	150621177	150621177	G	A	103	No	0	0.000420168	stop_gained	.	.	D	D	.	D	.	.	.	1	GOLPH3L	ENSG00000143457	SD	None	Yes
1	151144240	151144240	C	G	162	No	0.001	0.000420168	splice_acceptor_variant	.	.	.	D	.	D	.	.	.	1	VPS72	ENSG00000163159	SD	None	Yes
1	151158072	151158072	G	A	254	No	0	0.000420168	stop_gained	.	.	D	D	.	D	.	.	.	1	VPS72	ENSG00000163159	SD	None	Yes
1	151162597	151162597	T	C	58.5	Yes	0.0002	0.000840336	start_lost	D	B	D	D	.	D	B	B	.	0.25	VPS72	ENSG00000163159	SD	None	Yes
1	151196719	151196719	A	G	225	No	0.0006	0.000420168	splice_acceptor_variant	.	.	.	D	.	D	.	.	.	1	PIP5K1A	ENSG00000143398	SD	None	Yes
1	151206931	151206931	A	G	34	Yes	0	0.000840336	start_lost	B	B	D	D	B	D	B	B	B	-0.2	PIP5K1A	ENSG00000143398	SD	None	Yes
1	151263249	151263249	C	T	18	No	0	0.000420168	stop_gained	D	D	.	D	B	D	B	B	D	0.333333	ZNF687	ENSG00000143373	SD	None	No
1	151282685	151282685	A	AA	62	No	0	0.000420168	splice_donor_variant	.	.	.	.	.	.	.	.	.	1	PI4KB	ENSG00000143393	SD	None	Yes
1	151377912	151377912	C	CGTCATCAC	45	Yes	0	0.000420168	frameshift_variant	.	.	.	.	.	.	.	.	.	1	AMPD1	ENSG00000116748	ASD	None	No
1	151377914	151377914	G	T	97.4884	Yes	0.0042	0.0180672	stop_gained	.	.	D	D	.	D	.	.	.	1	AMPD1	ENSG00000116748	ASD	None	No
1	151378489	151378489	G	A	39	Yes	0	0.000420168	stop_gained	.	.	D	D	.	D	.	.	.	1	AMPD1	ENSG00000116748	ASD	None	No
1	153637720	153637720	G	A	74	Yes	0	0.000420168	stop_gained	.	.	D	D	.	D	.	.	.	1	AMPD1	ENSG00000116748	ASD	None	No
1	155307459	155307459	G	A	144.75	Yes	0.0005	0.00168067	stop_gained	.	.	D	B	.	D	.	.	.	0.5	AMPD1	ENSG00000116748	ASD	None	No
1	155317486	155317486	G	GCTTG	265	No	0	0.000420168	frameshift_variant	.	.	.	.	.	.	.	.	.	1	AMPD1	ENSG00000116748	ASD	None	No
1	155340680	155340680	C	A	230	Yes	0	0.000420168	stop_gained	.	.	D	D	.	D	.	.	.	1	AMPD1	ENSG00000116748	ASD	None	No
1	155642434	155642434	A	C	195	No	0	0.000420168	stop_lost	B	B	B	D	B	D	D	B	B	-0.2	YY1AP1	ENSG00000163374	SD	None	No
1	155646345	155646345	C	G	155	No	0.0001	0.000420168	start_lost	B	D	D	D	B	D	D	B	B	0.2	YY1AP1	ENSG00000163374	SD	None	No
1	155658766	155658766	A	T	19.4286	No	0.011	0.00294118	start_lost	D	B	.	B	.	B	B	B	.	-0.428571	YY1AP1	ENSG00000163374	SD	None	No
1	156502845	156502847	GGG	GA	178	No	0	0.000420168	frameshift_variant	.	.	.	.	.	.	.	.	.	1	AMPD1	ENSG00000116748	ASD	None	No
1	156507055	156507055	G	A	257	No	0.0002	0.000420168	stop_gained	.	.	D	D	.	D	.	.	.	1	AMPD1	ENSG00000116748	ASD	None	No
1	156510709	156510709	C	T	28	Yes	0	0.000420168	splice_acceptor_variant	.	.	.	D	.	D	.	.	.	1	AMPD1	ENSG00000116748	ASD	None	No
1	156521765	156521765	C	T	91	Yes	0.0026	0.00294118	splice_donor_variant	.	.	.	D	.	D	.	.	.	1	AMPD1	ENSG00000116748	ASD	None	No
1	156838313	156838320	GGTCCAGG	G	36	No	0	0.000420168	frameshift_variant	.	.	.	.	.	.	.	.	.	1	AMPD1	ENSG00000116748	ASD	None	No
1	156843439	156843439	C	A	24.7143	No	0.0019	0.00294118	stop_gained	B	B	B	B	B	B	B	B	B	-0.8	AMPD1	ENSG00000116748	ASD	None	No
1	157653036	157653036	T	C	123	Yes	0.011	0.000840336	splice_acceptor_variant	.	.	.	D	.	D	.	.	.	1	FCRL3	ENSG00000160856	SD	None	Yes
1	157667647	157667647	G	A	110.625	Yes	0.0033	0.00336134	stop_gained	.	.	.	D	.	B	.	.	.	0.333333	FCRL3	ENSG00000160856	SD	None	Yes
1	157668420	157668420	C	T	55	No	0.0001	0.000420168	splice_acceptor_variant	.	.	.	D	.	B	.	.	.	0.333333	FCRL3	ENSG00000160856	SD	None	Yes
1	157670248	157670248	C	T	46	No	0	0.000420168	splice_donor_variant	.	.	.	D	.	D	.	.	.	1	FCRL3	ENSG00000160856	SD	None	Yes
1	158150909	158150911	TCT	T	17	No	0.003	0.000420168	frameshift_variant	.	.	.	.	.	.	.	.	.	1	CD1D	ENSG00000158473	SD	None	Yes
1	158150936	158150937	TT	T	11	No	0	0.000420168	frameshift_variant	.	.	.	.	.	.	.	.	.	1	CD1D	ENSG00000158473	SD	None	Yes
1	158151902	158151902	C	T	72	No	0.006	0.000420168	stop_gained	.	.	B	D	.	B	.	.	.	0	CD1D	ENSG00000158473	SD	None	Yes
1	158152901	158152902	GT	G	67	No	0.0016	0.000420168	frameshift_variant	.	.	.	.	.	.	.	.	.	1	CD1D	ENSG00000158473	SD	None	Yes
1	158153802	158153802	T	TT	319	No	0	0.000420168	frameshift_variant	.	.	.	.	.	.	.	.	.	1	CD1D	ENSG00000158473	SD	None	Yes
1	158906679	158906679	A	T	26	No	0.0003	0.000420168	splice_acceptor_variant	.	.	.	.	.	.	.	.	.	1	AMPD1	ENSG00000116748	ASD	None	No
1	158911818	158911818	C	T	134	No	0.0003	0.000420168	stop_gained	.	.	.	D	.	B	.	.	.	0.333333	AMPD1	ENSG00000116748	ASD	None	No
1	158912179	158912179	T	TTTAT	13	No	0	0.000420168	frameshift_variant	.	.	.	.	.	.	.	.	.	1	AMPD1	ENSG00000116748	ASD	None	No
1	158913694	158913694	C	T	94.8	Yes	0.0023	0.00210084	stop_gained	.	.	.	D	.	B	.	.	.	0.333333	AMPD1	ENSG00000116748	ASD	None	No
1	159778798	159778798	C	T	101.9	Yes	0.0054	0.00420168	stop_gained	.	.	B	D	.	B	.	.	.	0	AMPD1	ENSG00000116748	ASD	None	No
1	159779392	159779392	C	T	43.3333	Yes	0.0014	0.0012605	stop_gained	.	.	B	D	.	B	.	.	.	0	AMPD1	ENSG00000116748	ASD	None	No
1	159779401	159779414	GGGAACTACTCCTG	G	51	No	0	0.000420168	frameshift_variant	.	.	.	.	.	.	.	.	.	1	AMPD1	ENSG00000116748	ASD	None	No
1	159785362	159785362	C	T	99.5	No	0.0008	0.000840336	stop_gained	B	B	.	D	.	B	B	B	.	-0.428571	AMPD1	ENSG00000116748	ASD	None	No
1	159785370	159785370	T	C	121.364	No	0.44	0.00588235	stop_lost	.	.	.	B	.	B	.	.	.	-0.333333	CA6	ENSG00000131686	ASD	None	No
1	159785370	159785370	T	C	121.364	No	0.44	0.00588235	stop_lost	.	.	.	B	.	B	.	.	.	-0.333333	CA6	ENSG00000131686	ASD, SD	None	No
1	159785371	159785371	G	T	70	Yes	0	0.000420168	stop_gained	.	.	.	D	.	B	.	.	.	0.333333	FCRL6	ENSG00000181036	ASD	None	No
1	159785413	159785413	C	T	102.234	No	0.14	0.202941	stop_gained	.	.	.	B	.	B	.	.	.	-0.333333	FCRL6	ENSG00000181036	ASD	None	No
1	159785422	159785422	C	CC	38.5	No	0	0.000840336	frameshift_variant	.	.	.	.	.	.	.	.	.	1	FCRL6	ENSG00000181036	ASD	None	No
1	161163029	161163030	CC	C	44.75	No	0	0.00168067	frameshift_variant	.	.	.	.	.	.	.	.	.	1	ADAMTS4	ENSG00000158859	SD	None	Yes
1	161164012	161164012	C	G	32	Yes	0	0.000420168	splice_acceptor_variant	.	.	.	D	.	D	.	.	.	1	ADAMTS4	ENSG00000158859	SD	None	Yes
1	161183729	161183729	T	C	141	No	0.0001	0.000420168	stop_lost	.	.	.	B	.	B	.	.	.	-0.333333	NDUFS2	ENSG00000158864	SD	None	No
1	16257175	16257179	AGAAA	A	43	No	0	0.000420168	frameshift_variant	.	.	.	.	.	.	.	.	.	1	SPEN	ENSG00000065526	ASD	None	No
1	16262475	16262477	CTG	C	11.0769	No	0.012	0.00546218	frameshift_variant	.	.	.	.	.	.	.	.	.	1	SPEN	ENSG00000065526	ASD	None	No
1	16578057	16578057	G	T	31	Yes	0	0.000420168	stop_gained	.	.	B	D	.	D	.	.	.	0.5	FBXO42	ENSG00000037637	SD	None	No
1	17249266	17249276	CGCAACCTCTC	C	46	No	0	0.000420168	frameshift_variant	.	.	.	.	.	.	.	.	.	1	CROCC	ENSG00000058453	SD	None	Yes
1	17256454	17256454	C	G	23	No	0.0005	0.000420168	stop_gained	.	.	.	D	.	D	.	.	.	1	CROCC	ENSG00000058453	SD	None	Yes
1	17256454	17256455	CC	GT	27	No	0	0.000420168	stop_gained	.	.	.	.	.	.	.	.	.	1	CROCC	ENSG00000058453	SD	None	Yes
1	17256704	17256708	TGGGT	GGGGG	13	No	0	0.000420168	splice_donor_variant	.	.	.	.	.	.	.	.	.	1	CROCC	ENSG00000058453	SD	None	Yes
1	17257090	17257090	G	A	23	No	0.0001	0.000420168	splice_donor_variant	.	.	.	D	.	D	.	.	.	1	CROCC	ENSG00000058453	SD	None	Yes
1	17264135	17264135	G	C	39	No	0	0.000420168	splice_acceptor_variant	.	.	.	D	.	D	.	.	.	1	CROCC	ENSG00000058453	SD	None	Yes
1	17273397	17273397	C	T	30.5	No	0.011	0.000840336	stop_gained	.	.	.	D	.	D	.	.	.	1	CROCC	ENSG00000058453	SD	None	Yes
1	175048635	175048635	C	G	10	No	0.0011	0.000420168	stop_gained	.	.	D	D	.	B	.	.	.	0.5	FCRL6	ENSG00000181036	ASD	None	No
1	175049319	175049319	C	T	23	No	0	0.000420168	stop_gained	.	.	D	D	.	D	.	.	.	1	FCRL6	ENSG00000181036	ASD	None	No
1	175097207	175097207	C	T	201	No	0	0.000420168	stop_gained	.	.	B	D	.	D	.	.	.	0.5	FCRL6	ENSG00000181036	ASD	None	No
1	175116065	175116065	A	G	16.6667	Yes	0.0025	0.0012605	splice_acceptor_variant	.	.	.	D	.	D	.	.	.	1	FCRL6	ENSG00000181036	ASD	None	No
1	176118140	176118140	A	ATA	13	No	0	0.000420168	splice_donor_variant	.	.	.	.	.	.	.	.	.	1	FCRL6	ENSG00000181036	ASD	None	No
1	181021455	181021455	C	CC	16	No	0	0.000420168	frameshift_variant	.	.	.	.	.	.	.	.	.	1	MR1	ENSG00000153029	SD	None	Yes
1	181680113	181680115	GAG	G	18.5	Yes	0	0.00168067	frameshift_variant	.	.	.	.	.	.	.	.	.	1	FCRL6	ENSG00000181036	ASD	None	No
1	181759599	181759599	C	A	107.276	Yes	0.029	0.0121849	stop_gained	.	.	B	D	.	D	.	.	.	0.5	FCRL6	ENSG00000181036	ASD	None	No
1	182026013	182026013	G	T	146.4	Yes	0.0053	0.00210084	stop_gained	.	.	.	D	.	D	.	.	.	1	ZNF648	ENSG00000179930	SD	None	Yes
1	182026146	182026146	G	GG	173	No	0	0.000420168	frameshift_variant	.	.	.	.	.	.	.	.	.	1	ZNF648	ENSG00000179930	SD	None	Yes
1	186647484	186647484	G	T	116.459	Yes	0.053	0.0823529	stop_gained	.	.	D	D	.	D	.	.	.	1	FCRL6	ENSG00000181036	ASD	None	No
1	190067149	190067149	T	G	33	Yes	0.0005	0.000420168	stop_lost	.	.	.	B	.	D	.	.	.	0.333333	BRINP3	ENSG00000162670	ASD	None	Yes
1	190195260	190195260	G	A	42	Yes	0	0.000420168	stop_gained	.	.	D	D	.	D	.	.	.	1	BRINP3	ENSG00000162670	ASD	None	Yes
1	192127817	192127818	AA	A	37.6667	No	0	0.0012605	frameshift_variant	.	.	.	.	.	.	.	.	.	1	RGS18	ENSG00000150681	SD	None	Yes
1	197060075	197060075	G	A	57	No	0	0.000420168	stop_gained	.	.	B	D	.	B	.	.	.	0	FCRL6	ENSG00000181036	ASD	None	No
1	197070319	197070319	T	TT	25	No	0	0.000420168	frameshift_variant	.	.	.	.	.	.	.	.	.	1	FCRL6	ENSG00000181036	ASD	None	No
1	197070598	197070600	TCT	T	37	No	0	0.000420168	frameshift_variant	.	.	.	.	.	.	.	.	.	1	FCRL6	ENSG00000181036	ASD	None	No
1	197070816	197070816	A	C	21	No	0.042	0.000420168	stop_gained	.	.	B	D	.	B	.	.	.	0	FCRL6	ENSG00000181036	ASD	None	No
1	197071459	197071461	ACT	A	190	No	0	0.000420168	frameshift_variant	.	.	.	.	.	.	.	.	.	1	FCRL6	ENSG00000181036	ASD	None	No
1	197091433	197091433	T	C	42	No	0	0.000420168	splice_acceptor_variant	.	.	.	D	.	D	.	.	.	1	FCRL6	ENSG00000181036	ASD	None	No
1	197091634	197091636	ATA	A	39	No	0	0.000420168	frameshift_variant	.	.	.	.	.	.	.	.	.	1	FCRL6	ENSG00000181036	ASD	None	No
1	197104308	197104309	TT	T	19	No	0	0.000420168	frameshift_variant	.	.	.	.	.	.	.	.	.	1	FCRL6	ENSG00000181036	ASD	None	No
1	197111750	197111755	ATAAGA	A	144	No	0	0.000420168	frameshift_variant	.	.	.	.	.	.	.	.	.	1	FCRL6	ENSG00000181036	ASD	None	No
1	200522724	200522725	AA	A	42	No	0	0.000420168	frameshift_variant	.	.	.	.	.	.	.	.	.	1	KIF14	ENSG00000118193	ASD	GO:0021987	Yes
1	200569185	200569187	TCT	T	11	No	0	0.000420168	frameshift_variant	.	.	.	.	.	.	.	.	.	1	KIF14	ENSG00000118193	ASD	GO:0021987	Yes
1	200569586	200569587	CT	C	181	No	0	0.000420168	frameshift_variant	.	.	.	.	.	.	.	.	.	1	KIF14	ENSG00000118193	ASD	GO:0021987	Yes
1	201958031	201958031	G	C	52	Yes	0.0006	0.000420168	splice_acceptor_variant	.	.	.	D	.	D	.	.	.	1	RNPEP	ENSG00000176393	SD	None	Yes
1	201965342	201965342	G	T	123	Yes	0.0008	0.000420168	stop_gained	.	.	B	D	.	D	.	.	.	0.5	RNPEP	ENSG00000176393	SD	None	Yes
1	201972379	201972379	C	T	12	No	0	0.000420168	stop_gained	.	.	D	D	.	D	.	.	.	1	RNPEP	ENSG00000176393	SD	None	Yes
1	201972471	201972473	GTG	G	40	No	0	0.000420168	frameshift_variant	.	.	.	.	.	.	.	.	.	1	RNPEP	ENSG00000176393	SD	None	Yes
1	202699056	202699056	G	A	67	No	0.0001	0.000420168	stop_gained	.	.	D	D	.	D	.	.	.	1	FCRL6	ENSG00000181036	ASD	None	No
1	202704556	202704556	C	G	33	No	0	0.000420168	splice_donor_variant	.	.	.	D	.	D	.	.	.	1	FCRL6	ENSG00000181036	ASD	None	No
1	202711518	202711518	C	T	85	No	0	0.000420168	splice_donor_variant	.	.	.	D	.	D	.	.	.	1	FCRL6	ENSG00000181036	ASD	None	No
1	202727612	202727612	A	ATT	118	No	0	0.000420168	frameshift_variant	.	.	.	.	.	.	.	.	.	1	FCRL6	ENSG00000181036	ASD	None	No
1	202727612	202727613	AA	ATTT	107	No	0	0.000420168	stop_gained	.	.	.	.	.	.	.	.	.	1	FCRL6	ENSG00000181036	ASD	None	No
1	202736080	202736080	G	A	84	Yes	0	0.000420168	stop_gained	.	.	D	D	.	D	.	.	.	1	FCRL6	ENSG00000181036	ASD	None	No
1	202976598	202976598	C	CT	12	No	0	0.000420168	frameshift_variant	.	.	.	.	.	.	.	.	.	1	TMEM183A	ENSG00000163444	SD	None	No
1	202992142	202992142	C	T	35	Yes	0	0.000420168	stop_gained	.	.	D	D	.	D	.	.	.	1	TMEM183A	ENSG00000163444	SD	None	No
1	205240950	205240952	GAG	G	12	No	0	0.000420168	frameshift_variant	.	.	.	.	.	.	.	.	.	1	TMCC2	ENSG00000133069	SD	None	Yes
1	206224649	206224649	A	ATGCA	48	No	0	0.000420168	frameshift_variant	.	.	.	.	.	.	.	.	.	1	FCRL6	ENSG00000181036	ASD	None	No
1	206231125	206231125	G	T	31	Yes	0.0011	0.000420168	stop_gained	.	.	.	.	.	.	.	.	.	1	FCRL6	ENSG00000181036	ASD	None	No
1	208269372	208269372	A	T	84	Yes	0	0.000420168	splice_donor_variant	.	.	.	D	.	D	.	.	.	1	PLXNA2	ENSG00000076356	SD	None	Yes
1	20991096	20991097	AA	A	79	Yes	0	0.000420168	frameshift_variant	.	.	.	.	.	.	.	.	.	1	KIF17	ENSG00000117245	SD	None	Yes
1	20998552	20998554	CAG	C	51	No	0.0033	0.000420168	frameshift_variant	.	.	.	.	.	.	.	.	.	1	KIF17	ENSG00000117245	SD	None	Yes
1	21014430	21014430	G	GTGGG	17	No	0	0.000420168	frameshift_variant	.	.	.	.	.	.	.	.	.	1	KIF17	ENSG00000117245	SD	None	Yes
1	21016830	21016830	T	G	20	No	0.0004	0.000420168	splice_acceptor_variant	.	.	.	D	.	D	.	.	.	1	KIF17	ENSG00000117245	SD	None	Yes
1	21030967	21030967	G	A	150	No	0.0019	0.000420168	stop_gained	.	.	.	D	.	D	.	.	.	1	KIF17	ENSG00000117245	SD	None	Yes
1	21039945	21039945	A	T	58	No	0	0.000420168	splice_donor_variant	.	.	.	D	.	D	.	.	.	1	KIF17	ENSG00000117245	SD	None	Yes
1	210414899	210414902	GTAG	TTAA	17.3333	No	0	0.0012605	splice_acceptor_variant	.	.	.	.	.	.	.	.	.	1	SERTAD4	ENSG00000082497	SD	None	Yes
1	210414902	210414902	G	A	24.25	No	0	0.00168067	splice_acceptor_variant	.	.	.	D	.	D	.	.	.	1	SERTAD4	ENSG00000082497	SD	None	Yes
1	21042100	21042102	AAA	A	30.5	No	0	0.000840336	frameshift_variant	.	.	.	.	.	.	.	.	.	1	KIF17	ENSG00000117245	SD	None	Yes
1	215901574	215901574	C	T	108	Yes	0.0002	0.000420168	stop_gained	.	.	D	D	.	D	.	.	.	1	FCRL6	ENSG00000181036	ASD	None	No
1	215953183	215953183	A	C	124	No	0	0.000420168	splice_donor_variant	.	.	.	D	.	D	.	.	.	1	FCRL6	ENSG00000181036	ASD	None	No
1	215990485	215990485	C	A	59	Yes	0.0001	0.000420168	stop_gained	.	.	D	D	.	D	.	.	.	1	FCRL6	ENSG00000181036	ASD	None	No
1	216040346	216040350	TACTT	T	167	No	0	0.000420168	splice_donor_variant	.	.	.	.	.	.	.	.	.	1	FCRL6	ENSG00000181036	ASD	None	No
1	216219874	216219874	C	T	67	Yes	0	0.000420168	stop_gained	.	.	D	D	.	D	.	.	.	1	FCRL6	ENSG00000181036	ASD	None	No
1	216420436	216420437	TC	T	90	No	0.0034	0.00252101	frameshift_variant	.	.	.	.	.	.	.	.	.	1	FCRL6	ENSG00000181036	ASD	None	No
1	216498872	216498872	G	GGCTG	38	No	0	0.000420168	frameshift_variant	.	.	.	.	.	.	.	.	.	1	FCRL6	ENSG00000181036	ASD	None	No
1	216595678	216595678	T	C	15	No	0	0.000420168	start_lost	D	B	.	D	.	D	B	B	.	0.142857	FCRL6	ENSG00000181036	ASD	None	No
1	220835506	220835506	T	G	51.32	Yes	0.011	0.0012605	stop_lost	.	.	.	B	.	D	.	.	.	0.333333	CACNA1E	ENSG00000198216	ASD	GO:0034765	Yes
1	223722780	223722780	G	A	88.7714	No	0.59	0.760924	stop_gained	.	.	.	.	.	.	.	.	.	1	CAPN8	ENSG00000203697	SD	None	Yes
1	223810502	223810502	G	A	77	Yes	0	0.000420168	splice_acceptor_variant	.	.	.	.	.	.	.	.	.	1	CAPN8	ENSG00000203697	SD	None	Yes
1	223853221	223853222	CC	C	45	Yes	0	0.000420168	frameshift_variant	.	.	.	.	.	.	.	.	.	1	CAPN8	ENSG00000203697	SD	None	Yes
1	223853347	223853347	A	T	26	No	0	0.000420168	start_lost	D	D	.	D	.	D	D	D	D	1	CAPN8	ENSG00000203697	SD	None	Yes
1	2268242	2268242	G	A	12	No	0.001	0.000420168	stop_gained	.	.	B	D	.	B	.	.	.	0	MORN1	ENSG00000116151	SD	None	No
1	2288964	2288964	C	CGCCCC	33	No	0	0.000420168	frameshift_variant	.	.	.	.	.	.	.	.	.	1	MORN1	ENSG00000116151	SD	None	No
1	229623339	229623339	G	A	40	No	0.0032	0.000420168	stop_gained	.	.	D	D	.	D	.	.	.	1	CACNA1E	ENSG00000198216	ASD	GO:0034765	Yes
1	230313963	232094638	NA	DEL	NA	No	0	0.000420168	CNV	NA	NA	NA	NA	NA	NA	NA	NA	NA	1	DISC1, GALNT2	ENSG00000162946, ENSG00000143641	ASD	GO:0021987	Yes
1	230372167	230372167	G	A	116	Yes	0	0.000420168	splice_donor_variant	.	.	.	D	.	D	.	.	.	1	GALNT2	ENSG00000143641	ASD	None	Yes
1	23110905	23110905	C	A	77	Yes	0.0022	0.000420168	stop_gained	.	.	D	D	.	D	.	.	.	1	NUP133	ENSG00000069248	ASD, SD	None	Yes
1	23110905	23110905	C	A	77	Yes	0.0022	0.000420168	stop_gained	.	.	D	D	.	D	.	.	.	1	NUP133	ENSG00000069248	ASD	None	Yes
1	23111154	23111161	GAATCCAT	G	16	No	0	0.000420168	frameshift_variant	.	.	.	.	.	.	.	.	.	1	PTGS2	ENSG00000073756	ASD	GO:0051968	Yes
1	23111162	23111167	GGGTGA	G	15	No	0	0.000420168	stop_gained	.	.	.	.	.	.	.	.	.	1	PTGS2	ENSG00000073756	ASD	GO:0051968	Yes
1	231829571	231931042	NA	DEL	NA	No	0	0.000420168	CNV	NA	NA	NA	NA	NA	NA	NA	NA	NA	1	DISC1	ENSG00000162946	ASD	GO:0021987	Yes
1	231858314	231858314	G	A	163	No	0.0001	0.000420168	stop_gained	.	.	.	B	.	B	.	.	.	-0.333333	CACNA1E	ENSG00000198216	ASD	GO:0034765	Yes
1	2318864	2318864	G	T	73	Yes	0.0023	0.000840336	stop_gained	.	.	.	B	.	B	.	.	.	-0.333333	MORN1	ENSG00000116151	SD	None	No
1	23219372	23219372	G	A	15	No	0.0012	0.000420168	splice_acceptor_variant	.	.	.	D	.	D	.	.	.	1	PTGS2	ENSG00000073756	ASD	GO:0051968	Yes
1	23236941	23236941	C	T	72	Yes	0	0.000420168	stop_gained	.	.	D	D	.	D	.	.	.	1	PTGS2	ENSG00000073756	ASD	GO:0051968	Yes
1	23240208	23240208	C	T	134	Yes	0.0043	0.000420168	stop_gained	.	.	.	D	.	B	.	.	.	0.333333	PTGS2	ENSG00000073756	ASD	GO:0051968	Yes
1	23240250	23240250	A	T	67.4375	Yes	0.046	0.00672269	stop_gained	.	.	.	D	.	B	.	.	.	0.333333	PTGS2	ENSG00000073756	ASD	GO:0051968	Yes
1	23240253	23240254	AA	A	15	Yes	0	0.000420168	frameshift_variant	.	.	.	.	.	.	.	.	.	1	PTGS2	ENSG00000073756	ASD	GO:0051968	Yes
1	23240276	23240278	AGA	A	21	No	0	0.000420168	frameshift_variant	.	.	.	.	.	.	.	.	.	1	PTGS2	ENSG00000073756	ASD	GO:0051968	Yes
1	23417829	23417829	G	A	86	No	0	0.000420168	stop_gained	.	.	B	D	.	B	.	.	.	0	LUZP1	ENSG00000169641	SD	None	No
1	23519614	23519615	AA	A	12	No	0	0.000420168	frameshift_variant	.	.	.	.	.	.	.	.	.	1	HTR1D	ENSG00000179546	SD	None	Yes
1	23637463	23637469	TGGAGGG	GGGGGGT	140	No	0	0.000420168	stop_gained	.	.	.	.	.	.	.	.	.	1	HNRNPR	ENSG00000125944	ASD	None	Yes
1	23637469	23637469	G	T	103.069	Yes	0.009	0.0672269	stop_gained	.	.	D	D	.	D	.	.	.	1	HNRNPR	ENSG00000125944	ASD	None	Yes
1	236988636	236988636	A	C	33	No	0	0.000420168	splice_acceptor_variant	.	.	.	D	.	D	.	.	.	1	CACNA1E	ENSG00000198216	ASD	GO:0034765	Yes
1	237015938	237015938	G	A	29	No	0	0.000420168	splice_donor_variant	.	.	.	D	.	D	.	.	.	1	CACNA1E	ENSG00000198216	ASD	GO:0034765	Yes
1	237024422	237024428	TAGGGCA	T	66.8667	No	0.035	0.00630252	splice_acceptor_variant	.	.	.	.	.	.	.	.	.	1	CACNA1E	ENSG00000198216	ASD	GO:0034765	Yes
1	237024423	237024423	A	G	21	No	0.0017	0.00210084	splice_acceptor_variant	.	.	.	D	.	D	.	.	.	1	CACNA1E	ENSG00000198216	ASD	GO:0034765	Yes
1	237024423	237024423	A	T	43.5	No	0.004	0.00210084	splice_acceptor_variant	.	.	.	D	.	D	.	.	.	1	CACNA1E	ENSG00000198216	ASD	GO:0034765	Yes
1	237024488	237024488	C	T	99	No	0	0.000420168	stop_gained	.	.	D	D	.	D	.	.	.	1	CACNA1E	ENSG00000198216	ASD	GO:0034765	Yes
1	240072451	240072451	A	AA	26	Yes	0	0.000420168	frameshift_variant	.	.	.	.	.	.	.	.	.	1	CACNA1E	ENSG00000198216	ASD	GO:0034765	Yes
1	240939488	240939488	A	C	133	No	0	0.000420168	stop_gained	.	.	B	D	.	D	.	.	.	0.5	CACNA1E	ENSG00000198216	ASD	GO:0034765	Yes
1	240975213	240975216	TTTA	CTTG	20	No	0	0.000840336	splice_donor_variant	.	.	.	.	.	.	.	.	.	1	CACNA1E	ENSG00000198216	ASD	GO:0034765	Yes
1	241753348	241753349	TT	T	143	No	0	0.000420168	frameshift_variant	.	.	.	.	.	.	.	.	.	1	CACNA1E	ENSG00000198216	ASD	GO:0034765	Yes
1	241755453	241755453	T	C	59	Yes	0.0038	0.000420168	splice_donor_variant	.	.	.	B	.	B	.	.	.	-0.333333	CACNA1E	ENSG00000198216	ASD	GO:0034765	Yes
1	24201077	24201078	CC	C	81	Yes	0	0.00420168	frameshift_variant	.	.	.	.	.	.	.	.	.	1	PTGS2	ENSG00000073756	ASD	GO:0051968	Yes
1	24201243	24201244	GG	G	47.8333	No	0	0.00252101	frameshift_variant	.	.	.	.	.	.	.	.	.	1	PTGS2	ENSG00000073756	ASD	GO:0051968	Yes
1	24201253	24201254	GG	G	31.6	No	0	0.00210084	frameshift_variant	.	.	.	.	.	.	.	.	.	1	PTGS2	ENSG00000073756	ASD	GO:0051968	Yes
1	24201434	24201435	CC	C	46	Yes	0	0.0012605	frameshift_variant	.	.	.	.	.	.	.	.	.	1	PTGS2	ENSG00000073756	ASD	GO:0051968	Yes
1	246719979	246719979	T	TT	151	No	0	0.000420168	frameshift_variant	.	.	.	.	.	.	.	.	.	1	TFB2M	ENSG00000162851	ASD	None	Yes
1	247921066	247921067	GG	G	15	No	0	0.000420168	frameshift_variant	.	.	.	.	.	.	.	.	.	1	NTRK1	ENSG00000198400	ASD	GO:0051968	Yes
1	248402542	248402542	T	A	139	No	0.0023	0.000420168	stop_gained	.	.	B	D	.	B	.	.	.	0	NTRK1	ENSG00000198400	ASD	GO:0051968	Yes
1	248402649	248402651	TCT	T	68	No	0	0.0012605	frameshift_variant	.	.	.	.	.	.	.	.	.	1	NTRK1	ENSG00000198400	ASD	GO:0051968	Yes
1	248402897	248402897	C	T	85	Yes	0.0039	0.0012605	stop_gained	.	.	B	D	.	B	.	.	.	0	NTRK1	ENSG00000198400	ASD	GO:0051968	Yes
1	248756130	248790429	NA	DEL	NA	No	0	0.0012605	CNV	NA	NA	NA	NA	NA	NA	NA	NA	NA	1	OR2T10	ENSG00000184022	ASD	None	No
1	248756275	248756275	G	T	58	Yes	0	0.000420168	stop_gained	.	.	.	D	.	B	.	.	.	0.333333	MTOR	ENSG00000198793	ASD	GO:0035176, GO:0034765	No
1	248756739	248756739	C	A	154	No	0	0.000420168	stop_gained	.	.	.	D	.	B	.	.	.	0.333333	OR1C1	ENSG00000221888	ASD	None	No
1	26161769	26161779	TTTCACTGATT	T	60.2609	Yes	0	0.00966387	frameshift_variant	.	.	.	.	.	.	.	.	.	1	AUNIP	ENSG00000127423	SD	None	No
1	26161788	26161788	T	TT	41	No	0	0.000420168	frameshift_variant	.	.	.	.	.	.	.	.	.	1	AUNIP	ENSG00000127423	SD	None	No
1	26163903	26163903	C	T	225	No	0.0011	0.000420168	splice_donor_variant	.	.	.	D	.	D	.	.	.	1	AUNIP	ENSG00000127423	SD	None	No
1	26185807	26185807	C	T	17	No	0	0.000420168	stop_gained	.	.	B	D	.	D	.	.	.	0.5	AUNIP	ENSG00000127423	SD	None	No
1	26774170	26774170	C	A	74	No	0	0.000420168	stop_gained	.	.	.	D	.	B	.	.	.	0.333333	DHDDS	ENSG00000117682	SD	None	Yes
1	26784398	26784398	T	G	126.111	Yes	0.0082	0.0113445	splice_donor_variant	.	.	.	D	.	D	.	.	.	1	DHDDS	ENSG00000117682	SD	None	Yes
1	27875810	27875811	CC	C	33.4167	No	0	0.00504202	frameshift_variant	.	.	.	.	.	.	.	.	.	1	PTGS2	ENSG00000073756	ASD	GO:0051968	Yes
1	27878526	27878527	GT	GGG	24.5	No	0	0.000840336	frameshift_variant	.	.	.	.	.	.	.	.	.	1	PTGS2	ENSG00000073756	ASD	GO:0051968	Yes
1	31125281	36307897	NA	Dup	NA	No	0	0.000420168	CNV	NA	NA	NA	NA	NA	NA	NA	NA	NA	1	AGO4, DLGAP3, TMEM39B, LAPTM5	ENSG00000134698, ENSG00000116544, ENSG00000121775, ENSG00000162511	ASD, SD	None	Yes
1	31845890	31845890	T	C	15	No	0.01	0.000420168	splice_acceptor_variant	.	.	.	.	.	.	.	.	.	1	PTGS2	ENSG00000073756	ASD	GO:0051968	Yes
1	31845890	31845892	TAC	CAG	15	No	0	0.000420168	splice_acceptor_variant	.	.	.	.	.	.	.	.	.	1	PTGS2	ENSG00000073756	ASD	GO:0051968	Yes
1	32542858	32542858	C	T	123	Yes	0	0.000420168	stop_gained	.	.	D	D	.	D	.	.	.	1	TMEM39B	ENSG00000121775	ASD	None	Yes
1	35370737	35370738	CC	C	14	Yes	0	0.000420168	frameshift_variant	.	.	.	.	.	.	.	.	.	1	PTGS2	ENSG00000073756	ASD	GO:0051968	Yes
1	36298037	36298037	G	A	10	Yes	0	0.000420168	splice_acceptor_variant	.	.	.	D	.	D	.	.	.	1	AGO4	ENSG00000134698	ASD	None	Yes
1	37291385	37291385	G	A	32	No	0	0.000420168	stop_gained	.	.	D	D	.	D	.	.	.	1	PTGS2	ENSG00000073756	ASD	GO:0051968	Yes
1	40756551	40756551	T	TT	45	Yes	0	0.000420168	frameshift_variant	.	.	.	.	.	.	.	.	.	1	ZMPSTE24	ENSG00000084073	SD	GO:0034765	Yes
1	41976922	41976922	G	A	45	No	0.0001	0.000420168	stop_gained	.	.	B	D	.	B	.	.	.	0	PTGS2	ENSG00000073756	ASD	GO:0051968	Yes
1	41978750	41978750	G	A	30	No	0.001	0.000420168	stop_gained	.	.	B	D	.	B	.	.	.	0	PTGS2	ENSG00000073756	ASD	GO:0051968	Yes
1	41978891	41978891	G	A	20	No	0	0.000420168	stop_gained	.	.	B	D	.	B	.	.	.	0	PTGS2	ENSG00000073756	ASD	GO:0051968	Yes
1	42048866	42048867	CA	C	47	No	0	0.000420168	frameshift_variant	.	.	.	.	.	.	.	.	.	1	PTGS2	ENSG00000073756	ASD	GO:0051968	Yes
1	46650707	46650708	CC	C	83	No	0	0.000420168	frameshift_variant	.	.	.	.	.	.	.	.	.	1	TSPAN1	ENSG00000117472	SD	None	Yes
1	46655129	46655129	C	A	22	Yes	0.0005	0.000420168	splice_donor_variant	.	.	.	D	.	D	.	.	.	1	PTGS2	ENSG00000073756	ASD	GO:0051968	Yes
1	46657769	46657769	C	T	76	No	0.0024	0.000420168	splice_donor_variant	.	.	.	D	.	D	.	.	.	1	PTGS2	ENSG00000073756	ASD	GO:0051968	Yes
1	49511286	49511286	G	T	108	No	0	0.000420168	stop_gained	.	.	B	D	.	D	.	.	.	0.5	PTGS2	ENSG00000073756	ASD	GO:0051968	Yes
1	50489433	50489433	A	C	18	Yes	0	0.000420168	splice_donor_variant	.	.	.	D	.	D	.	.	.	1	PTGS2	ENSG00000073756	ASD	GO:0051968	Yes
1	53153549	53153549	T	TATGACCCAGGT	123	No	0	0.000420168	frameshift_variant	.	.	.	.	.	.	.	.	.	1	COA7	ENSG00000162377	SD	None	Yes
1	53416508	53416510	GTG	G	248	No	0	0.000420168	frameshift_variant	.	.	.	.	.	.	.	.	.	1	PTGS2	ENSG00000073756	ASD	GO:0051968	Yes
1	53420452	53420468	GAGTAAGGGAAGCCTTG	G	314	No	0	0.000420168	frameshift_variant	.	.	.	.	.	.	.	.	.	1	PTGS2	ENSG00000073756	ASD	GO:0051968	Yes
1	53662726	53662726	C	CGC	10	No	0	0.000420168	frameshift_variant	.	.	.	.	.	.	.	.	.	1	PTGS2	ENSG00000073756	ASD	GO:0051968	Yes
1	53676451	53676451	C	CC	36.5	Yes	0	0.000840336	frameshift_variant	.	.	.	.	.	.	.	.	.	1	PTGS2	ENSG00000073756	ASD	GO:0051968	Yes
1	53676584	53676586	AGA	A	48	No	0	0.000420168	frameshift_variant	.	.	.	.	.	.	.	.	.	1	PTGS2	ENSG00000073756	ASD	GO:0051968	Yes
1	53676715	53676715	A	T	38	Yes	0.0001	0.000420168	stop_gained	.	.	D	D	.	D	.	.	.	1	PTGS2	ENSG00000073756	ASD	GO:0051968	Yes
1	53676914	53676916	ACA	A	27	No	0	0.000420168	frameshift_variant	.	.	.	.	.	.	.	.	.	1	PTGS2	ENSG00000073756	ASD	GO:0051968	Yes
1	54060000	54060001	GG	G	10	No	0	0.000840336	frameshift_variant	.	.	.	.	.	.	.	.	.	1	PTGS2	ENSG00000073756	ASD	GO:0051968	Yes
1	54060575	54060575	T	C	15	No	0	0.000420168	start_lost	D	B	B	D	.	D	B	B	.	0	PTGS2	ENSG00000073756	ASD	GO:0051968	Yes
1	54325821	54325821	G	T	228	No	0	0.000420168	stop_gained	.	.	D	D	.	D	.	.	.	1	YIPF1	ENSG00000058799	SD	None	Yes
1	54337043	54337043	A	G	61.7692	Yes	0.005	0.00546218	splice_donor_variant	.	.	.	D	.	D	.	.	.	1	YIPF1	ENSG00000058799	SD	None	Yes
1	54337064	54337064	A	C	71	No	0	0.000420168	stop_gained	.	.	D	D	.	D	.	.	.	1	YIPF1	ENSG00000058799	SD	None	Yes
1	57528602	57528603	TT	T	218	No	0	0.000420168	frameshift_variant	.	.	.	.	.	.	.	.	.	1	PTGS2	ENSG00000073756	ASD	GO:0051968	Yes
1	61872231	61872233	CAG	C	14.8571	Yes	0.0075	0.00294118	splice_acceptor_variant	.	.	.	.	.	.	.	.	.	1	PTGS2	ENSG00000073756	ASD	GO:0051968	Yes
1	61872232	61872232	A	C	15.3333	No	0.011	0.00378151	splice_acceptor_variant	.	.	.	D	.	D	.	.	.	1	PTGS2	ENSG00000073756	ASD	GO:0051968	Yes
1	61872233	61872233	G	C	13.1333	Yes	0.011	0.00630252	splice_acceptor_variant	.	.	.	D	.	D	.	.	.	1	PTGS2	ENSG00000073756	ASD	GO:0051968	Yes
1	62253585	62253586	CC	C	53.5	Yes	0	0.00168067	frameshift_variant	.	.	.	.	.	.	.	.	.	1	PTGS2	ENSG00000073756	ASD	GO:0051968	Yes
1	62350016	62350016	C	T	250	No	0.0003	0.000420168	stop_gained	.	.	B	D	.	B	.	.	.	0	PTGS2	ENSG00000073756	ASD	GO:0051968	Yes
1	62566081	62566081	G	A	25	Yes	0.011	0.000420168	splice_donor_variant	.	.	.	B	.	B	.	.	.	-0.333333	PTGS2	ENSG00000073756	ASD	GO:0051968	Yes
1	62574193	62574193	G	A	94	No	0.004	0.000840336	splice_donor_variant	.	.	.	D	.	D	.	.	.	1	PTGS2	ENSG00000073756	ASD	GO:0051968	Yes
1	62588731	62588731	G	T	138	No	0	0.000420168	splice_donor_variant	.	.	.	D	.	D	.	.	.	1	PTGS2	ENSG00000073756	ASD	GO:0051968	Yes
1	62672796	62672796	C	T	16	No	0.0002	0.000420168	stop_gained	.	.	.	D	.	B	.	.	.	0.333333	L1TD1	ENSG00000240563	SD	None	No
1	62673305	62673306	AA	A	25	Yes	0	0.00168067	frameshift_variant	.	.	.	.	.	.	.	.	.	1	L1TD1	ENSG00000240563	SD	None	No
1	62675619	62675621	CTC	TTG	19	No	0	0.000420168	stop_gained	.	.	.	.	.	.	.	.	.	1	L1TD1	ENSG00000240563	SD	None	No
1	62675621	62675621	C	G	21	No	0.0003	0.000840336	stop_gained	.	.	.	D	.	B	.	.	.	0.333333	L1TD1	ENSG00000240563	SD	None	No
1	62675681	62675682	GG	G	20	No	0	0.000840336	frameshift_variant	.	.	.	.	.	.	.	.	.	1	L1TD1	ENSG00000240563	SD	None	No
1	62675892	62675893	AG	GT	29	No	0	0.000420168	stop_gained	.	.	.	.	.	.	.	.	.	1	L1TD1	ENSG00000240563	SD	None	No
1	62675893	62675893	G	T	27	Yes	0	0.000420168	stop_gained	.	.	.	D	.	B	.	.	.	0.333333	L1TD1	ENSG00000240563	SD	None	No
1	62676129	62676131	ACT	A	82	No	0	0.000420168	frameshift_variant	.	.	.	.	.	.	.	.	.	1	L1TD1	ENSG00000240563	SD	None	No
1	62676227	62676229	ACA	A	25	No	0	0.000420168	frameshift_variant	.	.	.	.	.	.	.	.	.	1	L1TD1	ENSG00000240563	SD	None	No
1	62676250	62676254	CTAAC	C	32.4419	Yes	0	0.0180672	frameshift_variant	.	.	.	.	.	.	.	.	.	1	L1TD1	ENSG00000240563	SD	None	No
1	62676710	62676710	T	TT	28	No	0	0.000420168	frameshift_variant	.	.	.	.	.	.	.	.	.	1	L1TD1	ENSG00000240563	SD	None	No
1	63836759	63836760	AA	A	57.5	Yes	0	0.000840336	frameshift_variant	.	.	.	.	.	.	.	.	.	1	PTGS2	ENSG00000073756	ASD	GO:0051968	Yes
1	63836760	63836760	A	AA	104	Yes	0	0.000840336	frameshift_variant	.	.	.	.	.	.	.	.	.	1	PTGS2	ENSG00000073756	ASD	GO:0051968	Yes
1	71418661	71418662	TG	T	161.5	No	0.0091	0.012605	frameshift_variant	.	.	.	.	.	.	.	.	.	1	PTGS2	ENSG00000073756	ASD	GO:0051968	Yes
1	71439979	71439979	C	G	30	No	0.0003	0.000420168	splice_donor_variant	D	.	.	D	.	D	B	.	.	0.6	PTGS2	ENSG00000073756	ASD	GO:0051968	Yes
1	72748171	72748171	T	C	39.5	No	0	0.000840336	start_lost	B	B	D	B	B	D	B	B	B	-0.4	NEGR1	ENSG00000172260	ASD	None	No
1	8415621	8415621	G	GG	13	No	0	0.000420168	frameshift_variant	.	.	.	.	.	.	.	.	.	1	ASPM	ENSG00000066279	ASD	GO:0021987	Yes
1	8421195	8421196	GG	G	12	No	0	0.000840336	frameshift_variant	.	.	.	.	.	.	.	.	.	1	ASPM	ENSG00000066279	ASD	GO:0021987	Yes
1	8421289	8421289	G	A	18	No	0	0.000420168	stop_gained	.	.	.	D	.	D	.	.	.	1	ASPM	ENSG00000066279	ASD	GO:0021987	Yes
1	87207929	87207930	CT	C	219	No	0	0.000420168	frameshift_variant	.	.	.	.	.	.	.	.	.	1	SH3GLB1	ENSG00000097033	SD	None	Yes
1	874654	874654	G	C	17	No	0	0.000420168	splice_acceptor_variant	.	.	.	B	.	B	.	.	.	-0.333333	SAMD11	ENSG00000187634	ASD	None	Yes
1	874816	874816	C	CT	15.8641	No	0.052	0.0432773	frameshift_variant	.	.	.	.	.	.	.	.	.	1	SAMD11	ENSG00000187634	ASD	None	Yes
1	874816	874864	CCCCCTCATCACCTCCCCAGCCACGGTGAGGACCCACCCTGGCATGATC	C	16.0213	No	0	0.0394958	splice_donor_variant	.	.	.	.	.	.	.	.	.	1	SAMD11	ENSG00000187634	ASD	None	Yes
1	879431	879431	T	G	13	Yes	0	0.000420168	stop_gained	.	.	B	D	.	B	.	.	.	0	SAMD11	ENSG00000187634	ASD	None	Yes
1	9031037	9031037	C	T	90	No	0	0.000420168	stop_gained	.	.	.	D	.	B	.	.	.	0.333333	ASPM	ENSG00000066279	ASD	GO:0021987	Yes
1	93548873	113526342	NA	Del	NA	No	0	0.000420168	CNV	NA	NA	NA	NA	NA	NA	NA	NA	NA	1	DPYD, GSTM1, KCND3, NTNG1, PTBP2, DBT, AKNAD1, PALMD	ENSG00000188641, ENSG00000134184, ENSG00000162631, ENSG00000117569, ENSG00000137992, ENSG00000162641, ENSG00000099260	ASD, SD	GO:0034765	Yes
1	97915614	97915614	C	T	127.421	Yes	0.022	0.00798319	splice_donor_variant	.	.	.	D	.	D	.	.	.	1	PTGS2	ENSG00000073756	ASD	GO:0051968	Yes
1	98058936	98058936	G	T	189	No	0	0.000420168	stop_gained	.	.	D	D	.	B	.	.	.	0.5	PTGS2	ENSG00000073756	ASD	GO:0051968	Yes
1	98186483	98186483	C	G	146	No	0	0.000420168	splice_acceptor_variant	.	.	.	B	.	B	.	.	.	-0.333333	PTGS2	ENSG00000073756	ASD	GO:0051968	Yes
10	102048236	102048236	C	T	89	No	0.0001	0.000420168	splice_acceptor_variant	.	.	.	B	.	B	.	.	.	-0.333333	PKD2L1	ENSG00000107593	SD	None	Yes
10	102050243	102050243	G	A	63	No	0.0001	0.000420168	stop_gained	.	.	B	D	.	B	.	.	.	0	PKD2L1	ENSG00000107593	SD	None	Yes
10	102052827	102052827	C	G	46	No	0	0.000420168	splice_acceptor_variant	.	.	.	D	.	D	.	.	.	1	PKD2L1	ENSG00000107593	SD	None	Yes
10	102056016	102056016	G	A	76.2667	No	0.19	0.0189076	stop_gained	.	.	D	B	.	D	.	.	.	0.5	PKD2L1	ENSG00000107593	SD	None	Yes
10	102056909	102056911	GTG	G	51	No	0	0.000420168	frameshift_variant	.	.	.	.	.	.	.	.	.	1	PKD2L1	ENSG00000107593	SD	None	Yes
10	102059412	102059412	A	C	88	Yes	0.0022	0.000420168	stop_gained	.	.	D	D	.	D	.	.	.	1	PKD2L1	ENSG00000107593	SD	None	Yes
10	102088967	102088967	C	T	101	No	0.0008	0.000420168	splice_donor_variant	.	.	.	D	.	D	.	.	.	1	PKD2L1	ENSG00000107593	SD	None	Yes
10	102089848	102089849	CC	C	13	No	0	0.000420168	frameshift_variant	.	.	.	.	.	.	.	.	.	1	PKD2L1	ENSG00000107593	SD	None	Yes
10	103281395	103281395	G	A	33	No	0	0.000420168	splice_acceptor_variant	.	.	.	D	.	D	.	.	.	1	BTRC	ENSG00000166167	ASD	None	Yes
10	103290993	103310617	NA	DUP	NA	No	0	0.000420168	CNV	NA	NA	NA	NA	NA	NA	NA	NA	NA	1	BTRC	ENSG00000166167	ASD	None	Yes
10	103292051	103298128	NA	DUP	NA	No	0	0.000420168	CNV	NA	NA	NA	NA	NA	NA	NA	NA	NA	1	BTRC	ENSG00000166167	ASD	None	Yes
10	112361511	112361511	G	T	22	Yes	0	0.000420168	stop_gained	.	.	D	D	.	D	.	.	.	1	SMC3	ENSG00000108055	ASD	None	Yes
10	114373891	115230625	NA	Del	NA	No	0	0.000420168	CNV	NA	NA	NA	NA	NA	NA	NA	NA	NA	1	TCF7L2	ENSG00000148737	ASD	None	Yes
10	114710515	114710516	AA	A	11	Yes	0	0.000420168	frameshift_variant	.	.	.	.	.	.	.	.	.	1	TCF7L2	ENSG00000148737	ASD	None	Yes
10	114710516	114710516	A	AA	22.5	Yes	0	0.00252101	frameshift_variant	.	.	.	.	.	.	.	.	.	1	TCF7L2	ENSG00000148737	ASD	None	Yes
10	114910883	114910883	G	A	69	Yes	0	0.000420168	splice_donor_variant	.	.	.	D	.	D	.	.	.	1	TCF7L2	ENSG00000148737	ASD	None	Yes
10	114925435	114925435	C	T	41	No	0	0.000420168	stop_gained	.	.	B	D	.	D	.	.	.	0.5	TCF7L2	ENSG00000148737	ASD	None	Yes
10	120916209	120916211	GAG	G	14	No	0	0.000420168	frameshift_variant	.	.	.	.	.	.	.	.	.	1	SFXN4	ENSG00000183605	SD	None	Yes
10	120917246	120917246	C	T	323	No	0	0.000420168	splice_acceptor_variant	.	.	.	D	.	D	.	.	.	1	SFXN4	ENSG00000183605	SD	None	Yes
10	129216807	129216807	T	C	30.6667	Yes	0.013	0.0012605	splice_donor_variant	.	.	.	D	.	B	.	.	.	0.333333	DOCK1	ENSG00000150760	ASD	None	Yes
10	129249639	129249639	C	CC	47	No	0	0.000420168	frameshift_variant	.	.	.	.	.	.	.	.	.	1	DOCK1	ENSG00000150760	ASD	None	Yes
10	134623929	134623929	G	A	50.3333	Yes	0.011	0.0012605	stop_gained	.	.	B	D	.	B	.	.	.	0	CFAP46	ENSG00000171811	SD	None	Yes
10	134627760	134627760	T	C	53.3571	Yes	0.008	0.00588235	splice_acceptor_variant	.	.	.	D	.	D	.	.	.	1	CFAP46	ENSG00000171811	SD	None	Yes
10	134660690	134660690	C	T	26	No	0	0.000420168	splice_donor_variant	.	.	.	D	.	D	.	.	.	1	CFAP46	ENSG00000171811	SD	None	Yes
10	134664630	134664631	GG	G	40	No	0	0.000420168	frameshift_variant	.	.	.	.	.	.	.	.	.	1	CFAP46	ENSG00000171811	SD	None	Yes
10	134671093	134671093	C	T	106	No	0	0.000420168	splice_donor_variant	.	.	.	D	.	B	.	.	.	0.333333	CFAP46	ENSG00000171811	SD	None	Yes
10	134671148	134671148	C	T	79.7143	No	0.035	0.00882353	start_lost	B	B	.	B	B	B	B	B	.	-0.75	CFAP46	ENSG00000171811	SD	None	Yes
10	134671150	134671150	T	C	77.7143	No	0.035	0.00882353	start_lost	B	B	.	B	B	B	B	B	.	-0.75	CFAP46	ENSG00000171811	SD	None	Yes
10	134734122	134793304	NA	DUP	NA	No	0	0.000420168	CNV	NA	NA	NA	NA	NA	NA	NA	NA	NA	1	CFAP46	ENSG00000171811	SD	None	Yes
10	134743298	134743299	GC	G	19	No	0	0.000420168	frameshift_variant	.	.	.	.	.	.	.	.	.	1	CFAP46	ENSG00000171811	SD	None	Yes
10	134751064	134751066	AGA	A	27	No	0	0.000420168	frameshift_variant	.	.	.	.	.	.	.	.	.	1	CFAP46	ENSG00000171811	SD	None	Yes
10	134755970	134755970	G	A	10	Yes	0.0093	0.000420168	stop_gained	.	.	.	D	.	B	.	.	.	0.333333	CFAP46	ENSG00000171811	SD	None	Yes
10	135233529	135373657	NA	DUP	NA	No	0	0.000420168	CNV	NA	NA	NA	NA	NA	NA	NA	NA	NA	1	SYCE1	ENSG00000171772	ASD	None	Yes
10	135340899	135373657	NA	DUP	NA	No	0	0.000840336	CNV	NA	NA	NA	NA	NA	NA	NA	NA	NA	1	SYCE1	ENSG00000171772	ASD	None	Yes
10	135340899	135379033	NA	DEL	NA	No	0	0.00378151	CNV	NA	NA	NA	NA	NA	NA	NA	NA	NA	1	SYCE1	ENSG00000171772	ASD	None	Yes
10	135345088	135373657	NA	DUP	NA	No	0	0.0012605	CNV	NA	NA	NA	NA	NA	NA	NA	NA	NA	1	SYCE1	ENSG00000171772	ASD	None	Yes
10	135345088	135379033	NA	DUP	NA	No	0	0.00210084	CNV	NA	NA	NA	NA	NA	NA	NA	NA	NA	1	SYCE1	ENSG00000171772	ASD	None	Yes
10	135345088	135440246	NA	DUP	NA	No	0	0.000420168	CNV	NA	NA	NA	NA	NA	NA	NA	NA	NA	1	SYCE1	ENSG00000171772	ASD	None	Yes
10	135350566	135379033	NA	DUP	NA	No	0	0.000420168	CNV	NA	NA	NA	NA	NA	NA	NA	NA	NA	1	SYCE1	ENSG00000171772	ASD	None	Yes
10	135368893	135368893	G	A	139	No	0.0014	0.000840336	stop_gained	.	.	B	D	.	B	.	.	.	0	SYCE1	ENSG00000171772	ASD	None	Yes
10	135372380	135372380	C	T	74	Yes	0.001	0.000840336	splice_donor_variant	.	.	.	D	.	D	.	.	.	1	SYCE1	ENSG00000171772	ASD	None	Yes
10	18439810	18439811	AG	TT	18	No	0	0.000420168	splice_acceptor_variant	.	.	.	.	.	.	.	.	.	1	CACNB2	ENSG00000165995	ASD	GO:0086010, GO:0034765	Yes
10	28879673	28879675	CAA	C	32	Yes	0	0.000420168	frameshift_variant	.	.	.	.	.	.	.	.	.	1	WAC	ENSG00000095787	ASD	None	Yes
10	28899670	28899674	TTCAT	T	38	Yes	0	0.000420168	frameshift_variant	.	.	.	.	.	.	.	.	.	1	WAC	ENSG00000095787	ASD	None	Yes
10	293337	293337	G	A	56	Yes	0	0.000420168	splice_acceptor_variant	.	.	.	.	.	D	.	.	.	1	ZMYND11	ENSG00000015171	ASD	None	No
10	334319	334320	CA	C	79	No	0	0.000420168	frameshift_variant	.	.	.	.	.	.	.	.	.	1	DIP2C	ENSG00000151240	ASD	None	Yes
10	46959943	46959943	C	T	70	No	0	0.000420168	splice_donor_variant	.	.	.	.	.	.	.	.	.	1	SYT15	ENSG00000204176	SD	None	Yes
10	46961974	46961975	GG	G	57	No	0	0.000420168	frameshift_variant	.	.	.	.	.	.	.	.	.	1	SYT15	ENSG00000204176	SD	None	Yes
10	46962114	46962114	T	C	36.2	Yes	0.002	0.00210084	splice_acceptor_variant	.	.	.	.	.	.	.	.	.	1	SYT15	ENSG00000204176	SD	None	Yes
10	46963982	46963984	CTT	C	225	No	0.0004	0.000840336	frameshift_variant	.	.	.	.	.	.	.	.	.	1	SYT15	ENSG00000204176	SD	None	Yes
10	46965018	46965018	C	CG	50.5	No	0	0.000840336	frameshift_variant	.	.	.	.	.	.	.	.	.	1	SYT15	ENSG00000204176	SD	None	Yes
10	46965765	46965766	CC	C	49	No	0	0.000420168	frameshift_variant	.	.	.	.	.	.	.	.	.	1	SYT15	ENSG00000204176	SD	None	Yes
10	46968674	46968679	AATCTC	A	64.5	No	0.0079	0.00672269	frameshift_variant	.	.	.	.	.	.	.	.	.	1	SYT15	ENSG00000204176	SD	None	Yes
10	46969248	46969248	C	G	51.5	Yes	0.0023	0.000840336	splice_donor_variant	.	.	.	D	.	D	.	.	.	1	SYT15	ENSG00000204176	SD	None	Yes
10	46970440	46970440	A	C	19.1111	No	0	0.00378151	splice_donor_variant	.	.	.	D	.	B	.	.	.	0.333333	SYT15	ENSG00000204176	SD	None	Yes
10	48370532	51890838	NA	DUP	NA	No	0	0.000420168	CNV	NA	NA	NA	NA	NA	NA	NA	NA	NA	1	WDFY4	ENSG00000128815	ASD	None	Yes
10	49937476	49937476	G	T	51	Yes	0.0001	0.000420168	splice_acceptor_variant	.	.	.	D	.	D	.	.	.	1	WDFY4	ENSG00000128815	ASD	None	Yes
10	50149895	50149895	T	G	32.7647	No	0.19	0.00714286	splice_donor_variant	.	.	.	D	.	D	.	.	.	1	WDFY4	ENSG00000128815	ASD	None	Yes
10	50178185	50178192	ACATTCGA	A	84	No	0	0.000420168	frameshift_variant	.	.	.	.	.	.	.	.	.	1	WDFY4	ENSG00000128815	ASD	None	Yes
10	5037980	5037980	A	T	65	Yes	0	0.000420168	stop_gained	.	.	D	D	.	B	.	.	.	0.5	AKR1C2	ENSG00000151632	SD	None	Yes
10	5040835	5040835	G	T	101.8	Yes	0.0001	0.00420168	stop_gained	.	.	D	D	.	D	.	.	.	1	AKR1C2	ENSG00000151632	SD	None	Yes
10	5042744	5042745	TT	T	57	No	0	0.000420168	frameshift_variant	.	.	.	.	.	.	.	.	.	1	AKR1C2	ENSG00000151632	SD	None	Yes
10	5043798	5043800	CAT	C	127	No	0.0011	0.000420168	frameshift_variant	.	.	.	.	.	.	.	.	.	1	AKR1C2	ENSG00000151632	SD	None	Yes
10	5203384	5260723	NA	DEL	NA	No	0	0.000420168	CNV	NA	NA	NA	NA	NA	NA	NA	NA	NA	1	AKR1C4	ENSG00000198610	SD	None	Yes
10	5248237	5248238	GG	G	255	No	0	0.000420168	frameshift_variant	.	.	.	.	.	.	.	.	.	1	AKR1C4	ENSG00000198610	SD	None	Yes
10	5254679	5254681	ATA	A	176	No	0	0.000420168	frameshift_variant	.	.	.	.	.	.	.	.	.	1	AKR1C4	ENSG00000198610	SD	None	Yes
10	55566626	55566628	CAT	C	64	No	0	0.000420168	frameshift_variant	.	.	.	.	.	.	.	.	.	1	PCDH15	ENSG00000150275	ASD, SD	None	Yes
10	55568454	55568454	A	G	44	Yes	0.0014	0.000420168	stop_lost	.	.	.	B	.	D	.	.	.	0.333333	PCDH15	ENSG00000150275	ASD, SD	None	Yes
10	55582541	55582541	C	A	126	Yes	0	0.000420168	stop_gained	.	.	.	D	.	B	.	.	.	0.333333	PCDH15	ENSG00000150275	ASD, SD	None	Yes
10	55582607	55582607	T	TCCTCTTCAGTTGT	92	No	0	0.000420168	frameshift_variant	.	.	.	.	.	.	.	.	.	1	PCDH15	ENSG00000150275	ASD, SD	None	Yes
10	55582882	55582882	T	TTACTT	12	No	0	0.000420168	frameshift_variant	.	.	.	.	.	.	.	.	.	1	PCDH15	ENSG00000150275	ASD, SD	None	Yes
10	55583083	55583083	C	CGAGACTGAGTTATTTC	149	No	0	0.000420168	frameshift_variant	.	.	.	.	.	.	.	.	.	1	PCDH15	ENSG00000150275	ASD, SD	None	Yes
10	55584894	55584898	ACTTA	A	101	No	0	0.000840336	splice_donor_variant	.	.	.	.	.	.	.	.	.	1	PCDH15	ENSG00000150275	ASD, SD	None	Yes
10	55600246	55600246	G	T	33.8	Yes	0.0013	0.00210084	stop_gained	D	B	.	D	B	D	D	B	D	0.333333	PCDH15	ENSG00000150275	ASD, SD	None	Yes
10	55698632	55698632	G	A	64	No	0.0001	0.000420168	stop_gained	.	.	.	D	.	D	.	.	.	1	PCDH15	ENSG00000150275	ASD, SD	None	Yes
10	55912907	55912907	G	C	56	Yes	0.0001	0.000420168	stop_gained	.	.	.	D	.	B	.	.	.	0.333333	PCDH15	ENSG00000150275	ASD, SD	None	Yes
10	56077174	56077174	G	A	184	Yes	0.0005	0.000420168	stop_gained	.	.	.	D	.	D	.	.	.	1	PCDH15	ENSG00000150275	ASD, SD	None	Yes
10	6008106	6008106	A	G	56	Yes	0.0002	0.000420168	splice_donor_variant	.	.	.	D	.	D	.	.	.	1	IL15RA	ENSG00000134470	SD	None	No
10	61444048	61444048	A	G	46	Yes	0.0005	0.000420168	start_lost	D	D	D	D	.	D	B	B	D	0.555556	SLC16A9	ENSG00000165449	SD	None	No
10	61819750	61819750	G	A	53	Yes	0	0.000420168	stop_gained	.	.	.	D	.	D	.	.	.	1	ANK3	ENSG00000151150	ASD	GO:0086010, GO:0019228, GO:0034765	Yes
10	61836157	61836157	G	T	147.375	Yes	0.0072	0.00672269	stop_gained	.	.	B	D	.	D	.	.	.	0.5	ANK3	ENSG00000151150	ASD	GO:0086010, GO:0019228, GO:0034765	Yes
10	65281337	65281338	TG	T	21	No	0.0001	0.000420168	splice_donor_variant	.	.	.	.	.	.	.	.	.	1	REEP3	ENSG00000165476	ASD	None	Yes
10	65370067	65370067	A	AA	80	Yes	0	0.000420168	frameshift_variant	.	.	.	.	.	.	.	.	.	1	REEP3	ENSG00000165476	ASD	None	Yes
10	67680144	67680144	T	TT	41	No	0	0.000420168	frameshift_variant	.	.	.	.	.	.	.	.	.	1	CTNNA3	ENSG00000183230	ASD	None	Yes
10	67680214	67680214	T	TT	16	Yes	0	0.000420168	frameshift_variant	.	.	.	.	.	.	.	.	.	1	CTNNA3	ENSG00000183230	ASD	None	Yes
10	68040380	68040380	C	G	31	No	0.0001	0.000420168	splice_acceptor_variant	.	.	.	D	.	D	.	.	.	1	CTNNA3	ENSG00000183230	ASD	None	Yes
10	68280374	68381542	NA	DEL	NA	No	0	0.000420168	CNV	NA	NA	NA	NA	NA	NA	NA	NA	NA	1	CTNNA3	ENSG00000183230	ASD	None	Yes
10	68507421	68559354	NA	Del	NA	No	0	0.000420168	CNV	NA	NA	NA	NA	NA	NA	NA	NA	NA	1	CTNNA3	ENSG00000183230	ASD	None	Yes
10	68535201	68535201	C	A	61	Yes	0	0.000420168	splice_donor_variant	.	.	.	D	.	D	.	.	.	1	CTNNA3	ENSG00000183230	ASD	None	Yes
10	75434461	75434461	G	A	43.1111	Yes	0.052	0.00378151	stop_gained	.	.	D	D	.	B	.	.	.	0.5	AGAP5	ENSG00000172650	ASD	None	Yes
10	75434569	75434570	CG	C	15.2	Yes	0	0.00210084	frameshift_variant	.	.	.	.	.	.	.	.	.	1	AGAP5	ENSG00000172650	ASD	None	Yes
10	75435695	75435696	GG	G	24	Yes	0	0.0012605	frameshift_variant	.	.	.	.	.	.	.	.	.	1	AGAP5	ENSG00000172650	ASD	None	Yes
10	75874014	75874015	GG	G	32	No	0	0.000420168	frameshift_variant	.	.	.	.	.	.	.	.	.	1	VCL	ENSG00000035403	SD	None	Yes
10	76790600	76790600	C	A	54.84	Yes	0.0046	0.0105042	stop_gained	.	.	D	D	.	D	.	.	.	1	KAT6B	ENSG00000156650	ASD	None	Yes
10	79769420	79769420	C	T	48	Yes	0	0.000420168	stop_gained	.	.	D	D	.	D	.	.	.	1	POLR3A	ENSG00000148606	ASD	None	Yes
10	82095911	82112357	NA	DUP	NA	No	0	0.000420168	CNV	NA	NA	NA	NA	NA	NA	NA	NA	NA	1	DYDC1, DYDC2	ENSG00000170788, ENSG00000133665	ASD	None	No
10	82098852	82098852	C	T	116	No	0	0.000420168	splice_donor_variant	.	.	.	D	.	D	.	.	.	1	DYDC1	ENSG00000170788	ASD	None	No
10	82098857	82098857	G	T	196	Yes	0	0.000420168	stop_gained	.	.	B	D	.	B	.	.	.	0	DYDC1	ENSG00000170788	ASD	None	No
10	82112367	82112367	C	T	35	No	0	0.000420168	splice_acceptor_variant	.	.	.	.	.	.	.	.	.	1	DYDC1	ENSG00000170788	ASD	None	No
10	82122209	82122210	AA	A	40	No	0	0.000420168	frameshift_variant	.	.	.	.	.	.	.	.	.	1	DYDC2	ENSG00000133665	ASD	None	No
10	82122281	82122282	GA	G	44	No	0	0.000420168	frameshift_variant	.	.	.	.	.	.	.	.	.	1	DYDC2	ENSG00000133665	ASD	None	No
10	82122705	82122705	A	G	44.875	Yes	0.039	0.00336134	splice_acceptor_variant	.	.	.	B	.	B	.	.	.	-0.333333	DYDC2	ENSG00000133665	ASD	None	No
10	82126576	82126577	CA	C	33	No	0	0.000420168	frameshift_variant	.	.	.	.	.	.	.	.	.	1	DYDC2	ENSG00000133665	ASD	None	No
10	87489317	87489317	T	C	62.2621	No	0.16	0.0432773	start_lost	B	B	B	B	B	D	B	B	.	-0.555556	GRID1	ENSG00000182771	ASD	GO:0035176	No
10	88696754	88696756	CAG	C	79	No	0	0.000420168	frameshift_variant	.	.	.	.	.	.	.	.	.	1	MMRN2	ENSG00000173269	SD	None	Yes
10	88703058	88703058	G	A	24	No	0	0.000420168	stop_gained	.	.	B	D	.	D	.	.	.	0.5	MMRN2	ENSG00000173269	SD	None	Yes
10	88703604	88703605	CC	C	34	No	0	0.0012605	frameshift_variant	.	.	.	.	.	.	.	.	.	1	MMRN2	ENSG00000173269	SD	None	Yes
10	88705205	88705205	G	A	34	No	0	0.000420168	stop_gained	.	.	B	D	.	D	.	.	.	0.5	MMRN2	ENSG00000173269	SD	None	Yes
10	88722398	88722398	A	T	112.837	No	0.35	0.411345	stop_lost	B	B	B	B	.	B	B	B	.	-0.75	SNCG	ENSG00000173267	SD	None	No
10	88730232	88730232	G	A	73	No	0.0001	0.000420168	splice_acceptor_variant	.	.	.	D	.	D	.	.	.	1	ADIRF	ENSG00000148671	SD	None	Yes
10	89653781	89653781	G	A	250	Yes	0	0.000420168	splice_acceptor_variant	.	.	.	D	.	D	.	.	.	1	PTEN	ENSG00000171862	ASD	GO:0035176, GO:2000463, GO:0034765	Yes
10	89717615	89717615	C	T	108	No	0	0.000420168	stop_gained	.	.	D	D	.	D	.	.	.	1	PTEN	ENSG00000171862	ASD	GO:0035176, GO:2000463, GO:0034765	Yes
10	89720649	89720649	A	G	19	No	0	0.0012605	splice_acceptor_variant	.	.	.	D	.	D	.	.	.	1	PTEN	ENSG00000171862	ASD	GO:0035176, GO:2000463, GO:0034765	Yes
10	91143962	91143962	C	T	36	No	0	0.000420168	stop_gained	.	.	D	B	.	B	.	.	.	0	IFIT1B	ENSG00000204010	SD	None	No
10	91144079	91144079	C	T	22	No	0.0001	0.000420168	stop_gained	.	.	B	B	.	B	.	.	.	-0.5	IFIT1B	ENSG00000204010	SD	None	No
10	91162622	91162622	A	AA	46.5	No	0	0.00168067	frameshift_variant	.	.	.	.	.	.	.	.	.	1	IFIT1	ENSG00000185745	SD	None	Yes
10	91162816	91162816	C	T	18	Yes	0.001	0.000840336	stop_gained	.	.	D	D	.	D	.	.	.	1	IFIT1	ENSG00000185745	SD	None	Yes
10	93723900	93723901	AA	A	202	Yes	0	0.000420168	frameshift_variant	.	.	.	.	.	.	.	.	.	1	BTAF1	ENSG00000095564	ASD	None	Yes
10	94833846	94833847	CC	C	18	No	0	0.000420168	frameshift_variant	.	.	.	.	.	.	.	.	.	1	CYP26A1	ENSG00000095596	SD	None	Yes
10	95076470	95076470	C	T	50	No	0.0002	0.000420168	splice_donor_variant	.	.	.	D	.	D	.	.	.	1	MYOF	ENSG00000138119	SD	None	Yes
10	95076470	95085722	NA	DEL	NA	No	0	0.000420168	CNV	NA	NA	NA	NA	NA	NA	NA	NA	NA	1	MYOF	ENSG00000138119	SD	None	Yes
10	95082882	95082882	G	A	197.369	Yes	0.076	0.0978992	stop_gained	.	.	.	.	.	.	.	.	.	1	MYOF	ENSG00000138119	SD	None	Yes
10	95088649	95088649	G	A	370	No	0	0.000420168	stop_gained	.	.	D	D	.	D	.	.	.	1	MYOF	ENSG00000138119	SD	None	Yes
10	95089473	95089473	G	A	197	No	0	0.000420168	stop_gained	.	.	D	D	.	D	.	.	.	1	MYOF	ENSG00000138119	SD	None	Yes
10	95097571	95097571	C	G	67	Yes	0	0.000420168	splice_donor_variant	.	.	.	D	.	D	.	.	.	1	MYOF	ENSG00000138119	SD	None	Yes
10	95126217	95126219	CTT	C	75	No	0.0001	0.000420168	frameshift_variant	.	.	.	.	.	.	.	.	.	1	MYOF	ENSG00000138119	SD	None	Yes
10	95139618	95139618	A	C	22	Yes	0.0068	0.000420168	splice_donor_variant	.	.	.	D	.	D	.	.	.	1	MYOF	ENSG00000138119	SD	None	Yes
10	95159156	95159157	CC	C	32.5	Yes	0	0.000840336	frameshift_variant	.	.	.	.	.	.	.	.	.	1	MYOF	ENSG00000138119	SD	None	Yes
10	95168641	95168641	A	C	129	Yes	0	0.000420168	stop_gained	.	.	D	D	.	D	.	.	.	1	MYOF	ENSG00000138119	SD	None	Yes
10	95326679	95326679	C	T	76	No	0	0.000420168	stop_gained	.	.	B	D	.	D	.	.	.	0.5	FFAR4	ENSG00000186188	SD	None	Yes
10	95338963	95338964	GG	G	93	No	0	0.000420168	splice_donor_variant	.	.	.	.	.	.	.	.	.	1	FFAR4	ENSG00000186188	SD	None	Yes
10	95987062	96068456	NA	DUP	NA	No	0	0.000420168	CNV	NA	NA	NA	NA	NA	NA	NA	NA	NA	1	PLCE1	ENSG00000138193	SD	None	Yes
10	96081691	96081693	AAA	A	161	No	0	0.000420168	frameshift_variant	.	.	.	.	.	.	.	.	.	1	PLCE1	ENSG00000138193	SD	None	Yes
10	97098951	97098953	ACA	A	119	Yes	0	0.000420168	frameshift_variant	.	.	.	.	.	.	.	.	.	1	SORBS1	ENSG00000095637	SD	None	Yes
10	97174413	97174413	C	T	42	No	0.0076	0.000420168	splice_acceptor_variant	.	.	.	D	.	D	.	.	.	1	SORBS1	ENSG00000095637	SD	None	Yes
11	100064396	100064396	G	A	70	No	0	0.000420168	splice_donor_variant	.	.	.	D	.	D	.	.	.	1	CNTN5	ENSG00000149972	ASD	None	No
11	100168343	100226953	NA	UNK	NA	No	0	0.000420168	CNV	NA	NA	NA	NA	NA	NA	NA	NA	NA	1	CNTN5	ENSG00000149972	ASD	None	No
11	100211195	100784284	NA	UNK	NA	No	0	0.000420168	CNV	NA	NA	NA	NA	NA	NA	NA	NA	NA	1	CNTN5, ARHGAP42	ENSG00000149972, ENSG00000165895	ASD, SD	None	No
11	100665889	100665889	C	T	260	Yes	0	0.000420168	stop_gained	.	.	.	D	.	B	.	.	.	0.333333	ARHGAP42	ENSG00000165895	SD	None	No
11	100858323	100858325	GGT	G	162	No	0	0.000420168	splice_donor_variant	.	.	.	.	.	.	.	.	.	1	ARHGAP42	ENSG00000165895	SD	None	No
11	101454228	101454228	G	A	23	No	0	0.000420168	stop_gained	.	.	B	D	.	D	.	.	.	0.5	TRPC6	ENSG00000137672	ASD	GO:0034765	No
11	1078129	1078129	T	TCT	23	No	0	0.000420168	frameshift_variant	.	.	.	.	.	.	.	.	.	1	MUC2	ENSG00000198788	SD	None	No
11	1081073	1081073	G	GC	15	Yes	0	0.000420168	frameshift_variant	.	.	.	.	.	.	.	.	.	1	MUC2	ENSG00000198788	SD	None	No
11	1091487	1091487	C	CC	154	No	0	0.000420168	frameshift_variant	.	.	.	.	.	.	.	.	.	1	MUC2	ENSG00000198788	SD	None	No
11	1092799	1092799	A	AG	19.9118	No	0.0024	0.0457983	frameshift_variant	.	.	.	.	.	.	.	.	.	1	MUC2	ENSG00000198788	SD	None	No
11	1092799	1092799	A	AGC	26.7333	No	0.018	0.0457983	frameshift_variant	.	.	.	.	.	.	.	.	.	1	MUC2	ENSG00000198788	SD	None	No
11	1092799	1092799	A	AGCCC	13	No	0.0003	0.0457983	frameshift_variant	.	.	.	.	.	.	.	.	.	1	MUC2	ENSG00000198788	SD	None	No
11	1092799	1092799	A	AGTCC	25.9231	No	0.0018	0.0457983	frameshift_variant	.	.	.	.	.	.	.	.	.	1	MUC2	ENSG00000198788	SD	None	No
11	1092799	1092799	A	AGTCCTCCAACGAC	36.0667	No	0.0003	0.0457983	frameshift_variant	.	.	.	.	.	.	.	.	.	1	MUC2	ENSG00000198788	SD	None	No
11	1092799	1092799	A	AGTCCTCCAACGACTACGCCCATCACT	22	No	0	0.0457983	frameshift_variant	.	.	.	.	.	.	.	.	.	1	MUC2	ENSG00000198788	SD	None	No
11	1092801	1092801	C	CC	28.6667	No	0	0.0218487	frameshift_variant	.	.	.	.	.	.	.	.	.	1	MUC2	ENSG00000198788	SD	None	No
11	1092801	1092801	C	CCTCCAATG	17.1429	No	0.016	0.0218487	frameshift_variant	.	.	.	.	.	.	.	.	.	1	MUC2	ENSG00000198788	SD	None	No
11	1092801	1092801	C	CTCCAATA	18.8571	No	0.016	0.0218487	frameshift_variant	.	.	.	.	.	.	.	.	.	1	MUC2	ENSG00000198788	SD	None	No
11	1093471	1093471	A	AGTACAACCCTGACA	13	No	0	0.000420168	frameshift_variant	.	.	.	.	.	.	.	.	.	1	MUC2	ENSG00000198788	SD	None	No
11	1093471	1093540	ACCCCAACCACGGTACTCATCACCACCACCACTACGATGACCCCAACCCCAACACCCACCAGCACAAAGA	A	35	No	0	0.000420168	splice_acceptor_variant	.	.	.	.	.	.	.	.	.	1	MUC2	ENSG00000198788	SD	None	No
11	1093481	1093484	CGGT	C	33.5	No	0.029	0.00168067	splice_donor_variant	.	.	.	.	.	.	.	.	.	1	MUC2	ENSG00000198788	SD	None	No
11	1093483	1093483	G	A	67	No	0.02	0.000420168	splice_donor_variant	.	.	.	.	.	.	.	.	.	1	MUC2	ENSG00000198788	SD	None	No
11	1093514	1093514	C	G	44	No	0.0005	0.000840336	splice_acceptor_variant	.	.	.	.	.	.	.	.	.	1	MUC2	ENSG00000198788	SD	None	No
11	1093514	1093514	C	T	99	No	0	0.000840336	splice_acceptor_variant	.	.	.	.	.	.	.	.	.	1	MUC2	ENSG00000198788	SD	None	No
11	1093568	1093568	C	CC	57.5	No	0	0.00252101	frameshift_variant	.	.	.	.	.	.	.	.	.	1	MUC2	ENSG00000198788	SD	None	No
11	1093657	1093658	CC	C	23.5	No	0	0.000840336	frameshift_variant	.	.	.	.	.	.	.	.	.	1	MUC2	ENSG00000198788	SD	None	No
11	1093688	1093689	CC	C	75.8	Yes	0	0.00420168	frameshift_variant	.	.	.	.	.	.	.	.	.	1	MUC2	ENSG00000198788	SD	None	No
11	1094864	1094864	T	C	232.5	Yes	0	0.000840336	splice_donor_variant	.	.	.	.	.	.	.	.	.	1	MUC2	ENSG00000198788	SD	None	No
11	1097826	1097826	A	T	86	No	0	0.000420168	stop_gained	.	.	.	.	.	.	.	.	.	1	MUC2	ENSG00000198788	SD	None	No
11	1101078	1101081	AGCC	GGCT	24	No	0	0.000420168	stop_gained	.	.	.	.	.	.	.	.	.	1	MUC2	ENSG00000198788	SD	None	No
11	1101657	1101657	G	A	58	Yes	0	0.000420168	stop_gained	.	.	.	.	.	.	.	.	.	1	MUC2	ENSG00000198788	SD	None	No
11	1103300	1103300	G	GG	42	No	0	0.000420168	frameshift_variant	.	.	.	.	.	.	.	.	.	1	MUC2	ENSG00000198788	SD	None	No
11	1103318	1103318	G	T	107	Yes	0	0.000420168	splice_donor_variant	.	.	.	.	.	.	.	.	.	1	MUC2	ENSG00000198788	SD	None	No
11	111614099	111614099	C	T	31.5	No	0.001	0.000840336	splice_donor_variant	.	.	.	D	.	D	.	.	.	1	PPP2R1B	ENSG00000137713	ASD	None	Yes
11	111614255	111614255	C	T	79	No	0	0.000420168	splice_acceptor_variant	.	.	.	D	.	D	.	.	.	1	PPP2R1B	ENSG00000137713	ASD	None	Yes
11	111624166	111637085	NA	DUP	NA	No	0	0.000420168	CNV	NA	NA	NA	NA	NA	NA	NA	NA	NA	1	PPP2R1B	ENSG00000137713	ASD	None	Yes
11	111630581	111630585	TGTCT	T	120	No	0	0.000420168	frameshift_variant	.	.	.	.	.	.	.	.	.	1	PPP2R1B	ENSG00000137713	ASD	None	Yes
11	111631738	111631740	ACA	A	40	No	0	0.00210084	frameshift_variant	.	.	.	.	.	.	.	.	.	1	PPP2R1B	ENSG00000137713	ASD	None	Yes
11	111853108	111853108	C	CC	57.3258	No	9.39907e-06	0.967227	frameshift_variant	.	.	.	.	.	.	.	.	.	1	DIXDC1	ENSG00000150764	ASD	GO:0021987	Yes
11	111856020	111856020	C	CC	143	Yes	0	0.000420168	frameshift_variant	.	.	.	.	.	.	.	.	.	1	DIXDC1	ENSG00000150764	ASD	GO:0021987	Yes
11	111865833	111865833	G	A	54	Yes	0.0002	0.000840336	splice_donor_variant	.	.	.	D	.	D	.	.	.	1	DIXDC1	ENSG00000150764	ASD	GO:0021987	Yes
11	113669961	113723355	NA	DUP	NA	No	0	0.000420168	CNV	NA	NA	NA	NA	NA	NA	NA	NA	NA	1	USP28	ENSG00000048028	SD	None	Yes
11	113672401	113672401	C	CAGAAGGCATTTTCTTCGGTA	91	No	0	0.000420168	splice_acceptor_variant	.	.	.	.	.	.	.	.	.	1	USP28	ENSG00000048028	SD	None	Yes
11	113674003	113674003	C	CTTTCCTTTTTGATAGAGTTCTAGGC	58	No	0	0.000420168	frameshift_variant	.	.	.	.	.	.	.	.	.	1	USP28	ENSG00000048028	SD	None	Yes
11	113674533	113674533	A	AA	124	No	0	0.000420168	frameshift_variant	.	.	.	.	.	.	.	.	.	1	USP28	ENSG00000048028	SD	None	Yes
11	113686031	113686031	T	A	60	No	0	0.000420168	stop_gained	.	.	B	D	.	B	.	.	.	0	USP28	ENSG00000048028	SD	None	Yes
11	113694385	113694387	TCT	T	49	No	0	0.000420168	frameshift_variant	.	.	.	.	.	.	.	.	.	1	USP28	ENSG00000048028	SD	None	Yes
11	113701668	113701668	G	GTTAACATTAACAGCTAGCTGGAATGCGTC	180	No	0	0.000840336	stop_gained	.	.	.	.	.	.	.	.	.	1	USP28	ENSG00000048028	SD	None	Yes
11	113701668	113701668	G	GTTAACATTAACAGCTAGCTGGAATGCGTCCTCTAGCCAATC	80	No	0	0.000840336	stop_gained	.	.	.	.	.	.	.	.	.	1	USP28	ENSG00000048028	SD	None	Yes
11	113712491	113712491	C	T	76.5	Yes	0.0008	0.000840336	splice_acceptor_variant	.	.	.	D	.	D	.	.	.	1	USP28	ENSG00000048028	SD	None	Yes
11	113846031	113846031	T	G	58	No	0.0001	0.000420168	start_lost	D	B	.	B	.	B	B	B	D	-0.25	HTR3A	ENSG00000166736	ASD	GO:0034765	Yes
11	113850001	113850001	T	G	24.1634	Yes	0.021	0.0642857	splice_donor_variant	.	.	.	D	.	D	.	.	.	1	HTR3A	ENSG00000166736	ASD	GO:0034765	Yes
11	113850001	113850003	TGA	GGG	46	No	0	0.000420168	splice_donor_variant	.	.	.	.	.	.	.	.	.	1	HTR3A	ENSG00000166736	ASD	GO:0034765	Yes
11	113857347	113857347	C	T	39	Yes	0.027	0.00168067	stop_gained	.	.	.	.	.	.	.	.	.	1	HTR3A	ENSG00000166736	ASD	GO:0034765	Yes
11	113857565	113857569	GCATG	G	55	No	0	0.000840336	frameshift_variant	.	.	.	.	.	.	.	.	.	1	HTR3A	ENSG00000166736	ASD	GO:0034765	Yes
11	113857708	113857708	C	T	13	No	0	0.000420168	stop_gained	.	.	B	D	.	D	.	.	.	0.5	HTR3A	ENSG00000166736	ASD	GO:0034765	Yes
11	114121275	114121276	TG	T	49	Yes	0.0001	0.000420168	frameshift_variant	.	.	.	.	.	.	.	.	.	1	ZBTB16	ENSG00000109906	ASD	None	Yes
11	117034592	117034592	C	G	149	Yes	0	0.000420168	splice_donor_variant	D	D	D	D	B	D	D	B	B	0.4	PAFAH1B2	ENSG00000168092	ASD	None	No
11	118344387	118344388	GG	G	14	Yes	0	0.000420168	frameshift_variant	.	.	.	.	.	.	.	.	.	1	KMT2A	ENSG00000118058	ASD	None	Yes
11	118378325	118378325	G	C	38	No	0.0002	0.000420168	splice_donor_variant	.	.	.	D	.	D	.	.	.	1	KMT2A	ENSG00000118058	ASD	None	Yes
11	119216858	119216858	G	A	22	No	0	0.000420168	stop_gained	.	.	B	D	.	B	.	.	.	0	MFRP	ENSG00000235718	ASD	None	No
11	121000698	121000698	C	T	55	No	0.0001	0.000420168	stop_gained	.	.	D	D	.	D	.	.	.	1	TECTA	ENSG00000109927	ASD	None	Yes
11	121016669	121016671	AAA	A	27	No	0	0.000420168	frameshift_variant	.	.	.	.	.	.	.	.	.	1	TECTA	ENSG00000109927	ASD	None	Yes
11	121033018	121033018	C	G	14	No	0	0.000420168	stop_gained	.	.	D	D	.	D	.	.	.	1	TECTA	ENSG00000109927	ASD	None	Yes
11	121060501	121060501	G	GAGGG	86	Yes	0	0.000420168	frameshift_variant	.	.	.	.	.	.	.	.	.	1	TECTA	ENSG00000109927	ASD	None	Yes
11	123813641	123813643	CTC	C	86	No	0	0.000420168	frameshift_variant	.	.	.	.	.	.	.	.	.	1	OR6T1	ENSG00000181499	SD	None	Yes
11	123894098	123894099	TA	T	10	Yes	0	0.000420168	frameshift_variant	.	.	.	.	.	.	.	.	.	1	OR10G9	ENSG00000236981	SD	None	Yes
11	124642889	124642889	C	T	154	No	0.0001	0.000420168	splice_donor_variant	.	.	.	D	.	D	.	.	.	1	MSANTD2	ENSG00000120458	ASD	None	No
11	125830839	125830839	A	T	38	No	0	0.000420168	stop_lost	.	.	.	B	.	D	.	.	.	0.333333	CDON	ENSG00000064309	ASD	GO:0021987	Yes
11	125850943	125850943	C	A	110.667	Yes	0.0003	0.0012605	splice_donor_variant	.	.	.	D	.	D	.	.	.	1	CDON	ENSG00000064309	ASD	GO:0021987	Yes
11	125850978	125850978	T	TTT	112	No	0	0.000420168	frameshift_variant	.	.	.	.	.	.	.	.	.	1	CDON	ENSG00000064309	ASD	GO:0021987	Yes
11	125867225	125867226	CG	C	60	No	0	0.000420168	frameshift_variant	.	.	.	.	.	.	.	.	.	1	CDON	ENSG00000064309	ASD	GO:0021987	Yes
11	126075677	126075677	C	T	61.2	Yes	0.0029	0.00210084	splice_acceptor_variant	.	.	.	D	.	D	.	.	.	1	RPUSD4	ENSG00000165526	SD	None	No
11	126080851	126080851	G	A	142	No	0.0003	0.000420168	stop_gained	.	.	B	D	.	B	.	.	.	0	RPUSD4	ENSG00000165526	SD	None	No
11	126110721	126110721	C	T	27	Yes	0.0001	0.000420168	stop_gained	.	.	D	D	.	D	.	.	.	1	FAM118B	ENSG00000197798	SD	None	No
11	126131327	126131328	GG	G	205	No	0	0.000420168	frameshift_variant	.	.	.	.	.	.	.	.	.	1	FAM118B	ENSG00000197798	SD	None	No
11	126133863	126133863	T	TAGGT	115	No	0	0.000420168	frameshift_variant	.	.	.	.	.	.	.	.	.	1	SRPRA	ENSG00000182934	ASD	None	Yes
11	126136400	126136400	C	A	74	No	0	0.000420168	stop_gained	.	.	B	D	.	D	.	.	.	0.5	SRPRA	ENSG00000182934	ASD	None	Yes
11	126294901	126294901	G	T	16	Yes	0.0031	0.000420168	stop_gained	.	.	D	D	.	D	.	.	.	1	KIRREL3	ENSG00000149571	ASD	None	Yes
11	128842861	128842862	AA	A	98.5	No	0	0.000840336	frameshift_variant	.	.	.	.	.	.	.	.	.	1	ARHGAP32	ENSG00000134909	ASD	None	Yes
11	130748341	130748341	A	AA	85	No	0	0.000420168	frameshift_variant	.	.	.	.	.	.	.	.	.	1	SNX19	ENSG00000120451	SD	None	Yes
11	130777906	130777906	C	A	119	No	0.0001	0.000420168	stop_gained	.	.	B	D	.	D	.	.	.	0.5	SNX19	ENSG00000120451	SD	None	Yes
11	130781613	130781613	G	C	63	No	0	0.000420168	stop_gained	.	.	B	D	.	D	.	.	.	0.5	SNX19	ENSG00000120451	SD	None	Yes
11	130784588	130784589	CC	C	89	No	0	0.000420168	frameshift_variant	.	.	.	.	.	.	.	.	.	1	SNX19	ENSG00000120451	SD	None	Yes
11	130784589	130784589	C	A	81.5	No	0.056	0.00252101	start_lost	D	B	B	D	B	B	B	B	.	-0.333333	SNX19	ENSG00000120451	SD	None	Yes
11	130784871	130784872	AA	A	32	No	0	0.000420168	frameshift_variant	.	.	.	.	.	.	.	.	.	1	SNX19	ENSG00000120451	SD	None	Yes
11	130784919	130784920	AA	A	45	No	0	0.000420168	frameshift_variant	.	.	.	.	.	.	.	.	.	1	SNX19	ENSG00000120451	SD	None	Yes
11	130900054	134944379	NA	Dup	NA	No	0	0.000420168	CNV	NA	NA	NA	NA	NA	NA	NA	NA	NA	1	VPS26B, THYN1	ENSG00000151502, ENSG00000151500	SD	None	No
11	134104907	134104907	A	T	44	Yes	0	0.000420168	stop_gained	.	.	D	D	.	D	.	.	.	1	VPS26B	ENSG00000151502	SD	None	No
11	134118363	134118368	ACAAAA	A	24	No	0	0.000420168	frameshift_variant	.	.	.	.	.	.	.	.	.	1	THYN1	ENSG00000151500	SD	None	Yes
11	134119748	134119748	C	A	88	No	0.0011	0.000420168	stop_gained	.	.	D	D	.	D	.	.	.	1	THYN1	ENSG00000151500	SD	None	Yes
11	17169069	17169069	G	A	107	Yes	0	0.000420168	stop_gained	.	.	B	D	.	D	.	.	.	0.5	PIK3C2A	ENSG00000011405	SD	None	Yes
11	17190480	17190480	C	T	64	No	0.0001	0.000420168	stop_gained	.	.	D	D	.	D	.	.	.	1	PIK3C2A	ENSG00000011405	SD	None	Yes
11	17316872	17316872	T	A	153	No	0.0003	0.000420168	start_lost	D	B	D	D	.	D	D	B	D	0.555556	NUCB2	ENSG00000070081	SD	None	No
11	17414537	17742527	NA	DUP	NA	No	0	0.000420168	CNV	NA	NA	NA	NA	NA	NA	NA	NA	NA	1	USH1C	ENSG00000006611	SD	None	Yes
11	17517181	17517181	G	A	29	Yes	0.0002	0.000420168	stop_gained	.	.	B	D	.	B	.	.	.	0	USH1C	ENSG00000006611	SD	None	Yes
11	17522652	17522652	T	TT	66	No	0	0.000420168	frameshift_variant	.	.	.	.	.	.	.	.	.	1	USH1C	ENSG00000006611	SD	None	Yes
11	17532023	17532023	G	A	28	Yes	0	0.000420168	stop_gained	.	.	B	D	.	D	.	.	.	0.5	USH1C	ENSG00000006611	SD	None	Yes
11	17547982	17547982	G	A	54	No	0	0.000420168	stop_gained	.	.	B	D	.	B	.	.	.	0	USH1C	ENSG00000006611	SD	None	Yes
11	17552961	17552961	G	GG	10	No	0	0.000420168	frameshift_variant	.	.	.	.	.	.	.	.	.	1	USH1C	ENSG00000006611	SD	None	Yes
11	18051096	18051096	G	A	75	Yes	0.0005	0.000420168	stop_gained	.	.	D	D	.	D	.	.	.	1	TPH1	ENSG00000129167	SD	None	Yes
11	18054816	18054820	CTTAC	C	43	No	0	0.000420168	splice_donor_variant	.	.	.	.	.	.	.	.	.	1	TPH1	ENSG00000129167	SD	None	Yes
11	18054822	18054823	GG	G	62	Yes	0	0.000420168	frameshift_variant	.	.	.	.	.	.	.	.	.	1	TPH1	ENSG00000129167	SD	None	Yes
11	18057656	18057656	G	A	45	No	0.0001	0.000420168	stop_gained	.	.	D	D	.	D	.	.	.	1	TPH1	ENSG00000129167	SD	None	Yes
11	18062208	18062209	GG	G	23	No	0	0.000420168	frameshift_variant	.	.	.	.	.	.	.	.	.	1	TPH1	ENSG00000129167	SD	None	Yes
11	18108772	18108777	ACTAAA	A	105	No	0	0.000420168	splice_acceptor_variant	.	.	.	.	.	.	.	.	.	1	SAAL1	ENSG00000166788	SD	None	No
11	19901468	19901468	C	T	15	No	0	0.000420168	stop_gained	.	.	D	D	.	D	.	.	.	1	NAV2	ENSG00000166833	ASD	None	No
11	19914059	19914059	C	T	166	No	0.0001	0.000420168	stop_gained	.	.	D	D	.	D	.	.	.	1	NAV2	ENSG00000166833	ASD	None	No
11	20075625	20078177	NA	UNK	NA	No	0	0.000420168	CNV	NA	NA	NA	NA	NA	NA	NA	NA	NA	1	NAV2	ENSG00000166833	ASD	None	No
11	20089943	20089943	A	AA	68	Yes	0	0.000420168	frameshift_variant	.	.	.	.	.	.	.	.	.	1	NAV2	ENSG00000166833	ASD	None	No
11	31312193	31541638	NA	DEL	NA	No	0	0.000420168	CNV	NA	NA	NA	NA	NA	NA	NA	NA	NA	1	ELP4	ENSG00000109911	ASD	None	Yes
11	31531352	31531352	C	A	22	Yes	0	0.000420168	stop_gained	.	.	B	D	.	B	.	.	.	0	ELP4	ENSG00000109911	ASD	None	Yes
11	31625355	31625355	A	T	63	No	0.0041	0.0012605	stop_lost	D	D	D	D	D	D	D	D	D	1	ELP4	ENSG00000109911	ASD	None	Yes
11	31811483	31811490	TACTGTAA	T	65	No	0.0011	0.000420168	frameshift_variant	.	.	.	.	.	.	.	.	.	1	PAX6	ENSG00000007372	ASD	GO:0021987	Yes
11	31811484	31811484	A	T	17.875	Yes	0.0004	0.00336134	stop_lost	.	.	.	D	.	D	.	.	.	1	PAX6	ENSG00000007372	ASD	GO:0021987	Yes
11	3249320	3249320	C	T	103	No	0	0.000420168	stop_gained	.	.	.	D	.	B	.	.	.	0.333333	MRGPRE	ENSG00000184350	SD	None	No
11	34118799	34118799	C	T	31	No	0	0.000420168	stop_gained	.	.	D	D	.	D	.	.	.	1	CAPRIN1	ENSG00000135387	ASD	None	Yes
11	35685281	35685281	C	T	29	No	0	0.000420168	stop_gained	.	.	B	D	.	D	.	.	.	0.5	TRIM44	ENSG00000166326	SD	None	No
11	36397709	36397709	G	A	106	No	0.0038	0.000420168	splice_donor_variant	.	.	.	.	.	.	.	.	.	1	PRR5L	ENSG00000135362	SD	None	No
11	3660232	3744685	NA	DUP	NA	No	0	0.000420168	CNV	NA	NA	NA	NA	NA	NA	NA	NA	NA	1	ART5	ENSG00000167311	SD	None	No
11	3660986	3660986	G	GG	45	No	0	0.000420168	frameshift_variant	.	.	.	.	.	.	.	.	.	1	ART5	ENSG00000167311	SD	None	No
11	3661074	3661074	A	G	33	Yes	0.0002	0.000420168	splice_donor_variant	.	.	.	D	.	B	.	.	.	0.333333	ART5	ENSG00000167311	SD	None	No
11	3661181	3661181	G	A	26	No	0	0.000420168	stop_gained	.	.	D	D	.	D	.	.	.	1	ART5	ENSG00000167311	SD	None	No
11	4566422	4566422	T	C	50	No	0.0001	0.000420168	start_lost	D	B	D	D	.	D	B	B	D	0.333333	OR52M1	ENSG00000197790	ASD	None	No
11	4566460	4566461	TT	T	87.4667	No	0	0.00630252	frameshift_variant	.	.	.	.	.	.	.	.	.	1	OR52M1	ENSG00000197790	ASD	None	No
11	4566650	4566650	C	CC	239	No	0	0.000420168	frameshift_variant	.	.	.	.	.	.	.	.	.	1	OR52M1	ENSG00000197790	ASD	None	No
11	4566664	4566664	A	T	212	No	0	0.000420168	stop_gained	.	.	D	D	.	B	.	.	.	0.5	OR52M1	ENSG00000197790	ASD	None	No
11	4566684	4566684	G	A	201.545	Yes	0.0035	0.00462185	stop_gained	.	.	D	D	.	D	.	.	.	1	OR52M1	ENSG00000197790	ASD	None	No
11	4567161	4567161	C	CAC	136.25	No	0	0.00168067	frameshift_variant	.	.	.	.	.	.	.	.	.	1	OR52M1	ENSG00000197790	ASD	None	No
11	4567238	4567238	C	CC	176.167	No	0	0.00252101	frameshift_variant	.	.	.	.	.	.	.	.	.	1	OR52M1	ENSG00000197790	ASD	None	No
11	4567327	4567327	C	T	49	No	0.0003	0.000420168	stop_gained	.	.	B	D	.	B	.	.	.	0	OR52M1	ENSG00000197790	ASD	None	No
11	45971025	45971026	TT	T	148	Yes	0	0.000420168	frameshift_variant	.	.	.	.	.	.	.	.	.	1	PHF21A	ENSG00000135365	ASD	None	Yes
11	4903680	4903680	C	CCACCACCC	148	No	0	0.0134454	frameshift_variant	.	.	.	.	.	.	.	.	.	1	OR51T1	ENSG00000176900	SD	None	Yes
11	4903781	4903782	TT	T	67	No	0	0.000420168	frameshift_variant	.	.	.	.	.	.	.	.	.	1	OR51T1	ENSG00000176900	SD	None	Yes
11	4903826	4903826	C	T	36	No	0.0002	0.000420168	stop_gained	.	.	B	B	.	B	.	.	.	-0.5	OR51T1	ENSG00000176900	SD	None	Yes
11	533310	533330	GGGGGTCCCAGAGGGTCCCGG	G	13	No	0	0.000420168	frameshift_variant	.	.	.	.	.	.	.	.	.	1	HRAS	ENSG00000174775	ASD	None	Yes
11	533360	533360	T	C	15	No	0.0002	0.000420168	splice_acceptor_variant	.	.	.	D	.	D	.	.	.	1	HRAS	ENSG00000174775	ASD	None	Yes
11	5410769	5410769	C	G	141.6	Yes	0.0068	0.00210084	stop_gained	.	.	.	D	.	D	.	.	.	1	OR51M1	ENSG00000184698	SD	None	Yes
11	5602438	5602438	T	TA	230.75	No	0.0089	0.00168067	frameshift_variant	.	.	.	.	.	.	.	.	.	1	OR52B6	ENSG00000187747	SD	None	Yes
11	56380552	56380556	AGACA	A	107.54	No	0	0.306303	frameshift_variant	.	.	.	.	.	.	.	.	.	1	OR5M1	ENSG00000255012	SD	None	Yes
11	56839365	60221124	NA	Del	NA	No	0	0.000420168	CNV	NA	NA	NA	NA	NA	NA	NA	NA	NA	1	SSRP1, OR9Q2	ENSG00000149136, ENSG00000186513	ASD, SD	None	Yes
11	601672	601680	GTGAAGAAG	G	68	No	0	0.000420168	frameshift_variant	.	.	.	.	.	.	.	.	.	1	PHRF1	ENSG00000070047	ASD	None	Yes
11	608506	608516	CGCGCTCTGGG	C	24.5	No	0.14	0.000840336	frameshift_variant	.	.	.	.	.	.	.	.	.	1	PHRF1	ENSG00000070047	ASD	None	Yes
11	608520	608522	CGC	C	24	No	0	0.000840336	frameshift_variant	.	.	.	.	.	.	.	.	.	1	PHRF1	ENSG00000070047	ASD	None	Yes
11	61257272	61257272	C	CC	22	No	0	0.000420168	frameshift_variant	.	.	.	.	.	.	.	.	.	1	PPP1R32	ENSG00000162148	SD	None	Yes
11	61490967	61490967	C	T	77	Yes	0.028	0.00336134	stop_gained	.	.	.	.	.	.	.	.	.	1	DAGLA	ENSG00000134780	ASD	None	Yes
11	61646786	61646786	G	A	29	No	0	0.000420168	stop_gained	.	.	.	D	.	D	.	.	.	1	FADS3	ENSG00000221968	SD	None	Yes
11	61646933	61646933	T	C	138	No	0	0.000420168	start_lost	D	D	.	D	B	D	D	B	D	0.555556	FADS3	ENSG00000221968	SD	None	Yes
11	62284308	62284308	G	A	66	No	0.0001	0.000420168	stop_gained	.	.	.	D	.	D	.	.	.	1	AHNAK	ENSG00000124942	ASD	GO:0034765	Yes
11	62284594	62284622	TTTCGGTGAAGAGGCTTCGGCCTCTGCCT	T	36	No	0	0.000420168	frameshift_variant	.	.	.	.	.	.	.	.	.	1	AHNAK	ENSG00000124942	ASD	GO:0034765	Yes
11	62284626	62284626	C	A	42	No	0	0.000420168	stop_gained	.	.	.	D	.	D	.	.	.	1	AHNAK	ENSG00000124942	ASD	GO:0034765	Yes
11	62285009	62285010	CC	C	27	No	0	0.000420168	frameshift_variant	.	.	.	.	.	.	.	.	.	1	AHNAK	ENSG00000124942	ASD	GO:0034765	Yes
11	62285529	62285529	A	AA	41	No	0	0.000420168	frameshift_variant	.	.	.	.	.	.	.	.	.	1	AHNAK	ENSG00000124942	ASD	GO:0034765	Yes
11	62301047	62301047	G	T	42	Yes	0	0.000420168	stop_gained	.	.	B	D	.	B	.	.	.	0	AHNAK	ENSG00000124942	ASD	GO:0034765	Yes
11	62301216	62301216	G	A	35	No	0	0.000420168	stop_gained	.	.	.	D	.	B	.	.	.	0.333333	AHNAK	ENSG00000124942	ASD	GO:0034765	Yes
11	62549365	62564858	NA	DEL	NA	No	0	0.000420168	CNV	NA	NA	NA	NA	NA	NA	NA	NA	NA	1	NXF1	ENSG00000162231	ASD	None	Yes
11	63057638	63057638	A	G	79.6667	No	0.0014	0.0012605	start_lost	D	D	.	D	.	D	D	B	D	0.75	SLC22A10	ENSG00000184999	SD	None	No
11	63057925	63057925	G	A	90.2441	No	0.6	0.757983	stop_gained	.	.	.	B	.	D	.	.	.	0.333333	SLC22A10	ENSG00000184999	SD	None	No
11	63064782	63064782	C	T	152.5	No	0.0051	0.00168067	stop_gained	.	.	.	D	.	B	.	.	.	0.333333	SLC22A10	ENSG00000184999	SD	None	No
11	63072242	63072242	T	TT	91.6667	Yes	0	0.0012605	frameshift_variant	.	.	.	.	.	.	.	.	.	1	SLC22A10	ENSG00000184999	SD	None	No
11	63078486	63078487	AA	A	50.2941	Yes	0	0.0142857	frameshift_variant	.	.	.	.	.	.	.	.	.	1	SLC22A10	ENSG00000184999	SD	None	No
11	63078487	63078487	A	AA	89	Yes	0	0.00168067	frameshift_variant	.	.	.	.	.	.	.	.	.	1	SLC22A10	ENSG00000184999	SD	None	No
11	63137550	63137551	GG	G	39	No	0	0.000420168	frameshift_variant	.	.	.	.	.	.	.	.	.	1	SLC22A9	ENSG00000149742	ASD	None	Yes
11	63137888	63137889	GG	G	207	No	0	0.000420168	frameshift_variant	.	.	.	.	.	.	.	.	.	1	SLC22A9	ENSG00000149742	ASD	None	Yes
11	63141138	63141138	A	T	122.333	Yes	0.002	0.0012605	stop_gained	.	.	.	D	.	B	.	.	.	0.333333	SLC22A9	ENSG00000149742	ASD	None	Yes
11	63141370	63141370	C	T	65	No	0.001	0.000840336	stop_gained	.	.	.	.	.	.	.	.	.	1	SLC22A9	ENSG00000149742	ASD	None	Yes
11	63149680	63149681	AA	A	34.7143	No	0	0.00294118	frameshift_variant	.	.	.	.	.	.	.	.	.	1	SLC22A9	ENSG00000149742	ASD	None	Yes
11	63149681	63149681	A	AA	57.35	No	0	0.0420168	frameshift_variant	.	.	.	.	.	.	.	.	.	1	SLC22A9	ENSG00000149742	ASD	None	Yes
11	63174114	63174114	C	T	93	No	0.0002	0.000420168	stop_gained	.	.	D	D	.	B	.	.	.	0.5	SLC22A9	ENSG00000149742	ASD	None	Yes
11	6417428	6417428	C	CC	91	Yes	0	0.000420168	frameshift_variant	.	.	.	.	.	.	.	.	.	1	APBB1	ENSG00000166313	ASD	None	Yes
11	6423310	6423310	A	C	186	Yes	0	0.000420168	splice_donor_variant	.	.	.	D	.	D	.	.	.	1	APBB1	ENSG00000166313	ASD	None	Yes
11	6423400	6423400	T	A	83	Yes	0	0.000420168	stop_gained	.	.	D	D	.	D	.	.	.	1	APBB1	ENSG00000166313	ASD	None	Yes
11	64950440	64950440	G	A	20	Yes	0	0.000420168	splice_donor_variant	.	.	.	D	.	D	.	.	.	1	CAPN1	ENSG00000014216	SD	GO:2000310, GO:0034765	Yes
11	6499379	6499380	CC	C	155	No	0	0.000420168	frameshift_variant	.	.	.	.	.	.	.	.	.	1	ARFIP2	ENSG00000132254	SD	None	Yes
11	65034974	65034974	C	T	112.5	Yes	0.0002	0.000840336	stop_gained	.	.	.	.	.	.	.	.	.	1	POLA2	ENSG00000014138	ASD, SD	None	Yes
11	65046229	65046229	C	T	75	No	0.0029	0.000420168	stop_gained	.	.	D	D	.	B	.	.	.	0.5	POLA2	ENSG00000014138	ASD, SD	None	Yes
11	6520001	6520001	C	T	33	No	0.0008	0.000420168	stop_gained	.	.	B	D	.	D	.	.	.	0.5	DNHD1	ENSG00000179532	SD	None	Yes
11	6520193	6520193	T	G	28	Yes	0	0.000420168	splice_donor_variant	.	.	.	D	.	D	.	.	.	1	DNHD1	ENSG00000179532	SD	None	Yes
11	65360853	65360853	A	AA	64	No	0	0.000420168	frameshift_variant	.	.	.	.	.	.	.	.	.	1	KCNK7	ENSG00000173338	ASD	GO:0034765	No
11	65361032	65361033	GC	G	12.6667	No	0.0006	0.0012605	frameshift_variant	.	.	.	.	.	.	.	.	.	1	KCNK7	ENSG00000173338	ASD	GO:0034765	No
11	65362965	65362967	GGG	G	11	No	0	0.000420168	frameshift_variant	.	.	.	.	.	.	.	.	.	1	KCNK7	ENSG00000173338	ASD	GO:0034765	No
11	6549768	6549769	GG	G	33	No	0	0.000420168	frameshift_variant	.	.	.	.	.	.	.	.	.	1	DNHD1	ENSG00000179532	SD	None	Yes
11	6555190	6555190	A	T	76	No	0	0.000420168	stop_gained	.	.	.	D	.	D	.	.	.	1	DNHD1	ENSG00000179532	SD	None	Yes
11	6555244	6555244	G	T	44	Yes	0.008	0.00630252	stop_gained	.	.	.	D	.	D	.	.	.	1	DNHD1	ENSG00000179532	SD	None	Yes
11	6559849	6559849	C	T	13	No	0	0.000420168	stop_gained	B	B	.	B	B	B	B	B	B	-0.777778	DNHD1	ENSG00000179532	SD	None	Yes
11	6559872	6559874	GAG	G	11	No	0	0.000420168	frameshift_variant	.	.	.	.	.	.	.	.	.	1	DNHD1	ENSG00000179532	SD	None	Yes
11	6560025	6560025	C	T	22	No	0.0037	0.000420168	stop_gained	.	.	.	D	.	B	.	.	.	0.333333	DNHD1	ENSG00000179532	SD	None	Yes
11	6561207	6561208	GC	G	78	No	0	0.000420168	frameshift_variant	.	.	.	.	.	.	.	.	.	1	DNHD1	ENSG00000179532	SD	None	Yes
11	6566679	6566679	C	T	38	Yes	0.0008	0.000840336	stop_gained	.	.	B	D	.	B	.	.	.	0	DNHD1	ENSG00000179532	SD	None	Yes
11	6566958	6566960	ACA	A	23	No	0	0.000420168	frameshift_variant	.	.	.	.	.	.	.	.	.	1	DNHD1	ENSG00000179532	SD	None	Yes
11	6567906	6567906	C	CAT	21	No	0.012	0.000420168	frameshift_variant	.	.	.	.	.	.	.	.	.	1	DNHD1	ENSG00000179532	SD	None	Yes
11	6567908	6567908	C	CCCTACTGCAC	22	No	0	0.000420168	frameshift_variant	.	.	.	.	.	.	.	.	.	1	DNHD1	ENSG00000179532	SD	None	Yes
11	6568802	6568802	T	A	29	No	0.0001	0.000420168	stop_gained	.	.	B	D	.	D	.	.	.	0.5	DNHD1	ENSG00000179532	SD	None	Yes
11	6569576	6569576	C	CC	50	No	0	0.000420168	frameshift_variant	.	.	.	.	.	.	.	.	.	1	DNHD1	ENSG00000179532	SD	None	Yes
11	6578011	6578012	CC	C	38	No	0	0.000420168	frameshift_variant	.	.	.	.	.	.	.	.	.	1	DNHD1	ENSG00000179532	SD	None	Yes
11	6578238	6578238	G	A	47	No	0.0003	0.000420168	stop_gained	.	.	.	D	.	D	.	.	.	1	DNHD1	ENSG00000179532	SD	None	Yes
11	6578304	6578304	T	TCT	47	No	0	0.000840336	frameshift_variant	.	.	.	.	.	.	.	.	.	1	DNHD1	ENSG00000179532	SD	None	Yes
11	6578629	6578629	G	T	31	No	0	0.000420168	stop_gained	.	.	.	D	.	D	.	.	.	1	DNHD1	ENSG00000179532	SD	None	Yes
11	6579307	6579307	C	T	64.6667	Yes	0.002	0.0012605	stop_gained	.	.	.	D	.	B	.	.	.	0.333333	DNHD1	ENSG00000179532	SD	None	Yes
11	6579770	6579770	C	T	26	No	0	0.000420168	stop_gained	.	.	.	D	.	D	.	.	.	1	DNHD1	ENSG00000179532	SD	None	Yes
11	6584341	6584341	C	T	42	Yes	0.0017	0.000420168	stop_gained	.	.	.	D	.	B	.	.	.	0.333333	DNHD1	ENSG00000179532	SD	None	Yes
11	6585031	6585031	C	T	19	No	0.0094	0.000420168	stop_gained	.	.	.	D	.	B	.	.	.	0.333333	DNHD1	ENSG00000179532	SD	None	Yes
11	6585148	6585148	G	T	29	No	0	0.000420168	stop_gained	.	.	.	D	.	D	.	.	.	1	DNHD1	ENSG00000179532	SD	None	Yes
11	6587807	6587817	TTACCCCAAGT	T	122	No	0	0.000840336	splice_acceptor_variant	.	.	.	.	.	.	.	.	.	1	DNHD1	ENSG00000179532	SD	None	Yes
11	6588671	6588671	C	T	53	No	0	0.000420168	stop_gained	.	.	B	D	.	B	.	.	.	0	DNHD1	ENSG00000179532	SD	None	Yes
11	6588671	6588673	CGA	C	50.5	No	0	0.00336134	frameshift_variant	.	.	.	.	.	.	.	.	.	1	DNHD1	ENSG00000179532	SD	None	Yes
11	6588881	6588881	C	T	25	No	0.0014	0.00210084	stop_gained	.	.	B	D	.	D	.	.	.	0.5	DNHD1	ENSG00000179532	SD	None	Yes
11	6589683	6589683	G	A	56	Yes	0.0045	0.000420168	splice_acceptor_variant	.	.	.	D	.	D	.	.	.	1	DNHD1	ENSG00000179532	SD	None	Yes
11	6591627	6591627	G	T	26	No	0.0064	0.000840336	splice_donor_variant	.	.	.	D	.	D	.	.	.	1	DNHD1	ENSG00000179532	SD	None	Yes
11	6592054	6592054	C	T	27	No	0.0091	0.00168067	stop_gained	.	.	B	D	.	D	.	.	.	0.5	DNHD1	ENSG00000179532	SD	None	Yes
11	6592104	6592105	GG	G	36	No	0	0.000420168	frameshift_variant	.	.	.	.	.	.	.	.	.	1	DNHD1	ENSG00000179532	SD	None	Yes
11	6593207	6593209	CCT	C	79	No	0.0002	0.000420168	frameshift_variant	.	.	.	.	.	.	.	.	.	1	DNHD1	ENSG00000179532	SD	None	Yes
11	66372868	66372868	T	C	115	Yes	0	0.000420168	start_lost	B	B	B	D	B	D	B	D	D	0	CCS	ENSG00000173992	SD	None	No
11	66373020	66373021	GG	G	68	No	0	0.0012605	frameshift_variant	.	.	.	.	.	.	.	.	.	1	CCS	ENSG00000173992	SD	None	No
11	66436647	66436647	T	TA	147	No	0	0.000420168	frameshift_variant	.	.	.	.	.	.	.	.	.	1	RBM4B	ENSG00000173914	SD	None	No
11	67235051	67235051	G	A	43.3529	Yes	0.0089	0.0142857	stop_gained	.	.	B	D	.	B	.	.	.	0	TMEM134	ENSG00000172663	ASD	None	No
11	67938481	67938481	C	T	83	Yes	0	0.000420168	splice_donor_variant	.	.	.	D	.	D	.	.	.	1	KMT5B	ENSG00000110066	ASD	None	Yes
11	67942647	67942647	A	C	105	No	0	0.000420168	stop_gained	D	B	D	D	B	D	D	B	B	0.2	KMT5B	ENSG00000110066	ASD	None	Yes
11	684913	684913	G	A	61.5	Yes	0.0029	0.000840336	stop_gained	.	.	.	.	.	.	.	.	.	1	DEAF1	ENSG00000177030	ASD	None	Yes
11	68747972	68747972	A	AGC	58	No	0	0.000420168	frameshift_variant	.	.	.	.	.	.	.	.	.	1	MRGPRD	ENSG00000172938	SD	None	Yes
11	68747976	68747983	GGTCAACC	G	66	No	0	0.000420168	frameshift_variant	.	.	.	.	.	.	.	.	.	1	MRGPRD	ENSG00000172938	SD	None	Yes
11	70185415	70185416	AA	A	59	No	0	0.000420168	frameshift_variant	.	.	.	.	.	.	.	.	.	1	PPFIA1	ENSG00000131626	ASD	None	Yes
11	70189830	70189830	C	T	54	No	0.0002	0.000420168	stop_gained	D	B	D	D	B	D	D	B	B	0.2	PPFIA1	ENSG00000131626	ASD	None	Yes
11	70653168	70653168	G	T	55.8	Yes	0.001	0.00210084	stop_gained	.	.	.	.	.	.	.	.	.	1	SHANK2	ENSG00000162105	ASD	GO:0035176, GO:2000463, GO:0051968, GO:0034765	Yes
11	71146642	71146642	C	T	11	Yes	0	0.000420168	stop_gained	B	B	B	D	B	D	B	B	B	-0.4	DHCR7	ENSG00000172893	ASD	None	Yes
11	71146886	71146886	C	G	14	Yes	0.0089	0.00546218	splice_acceptor_variant	D	.	.	D	.	D	B	D	.	0.666667	DHCR7	ENSG00000172893	ASD	None	Yes
11	71152447	71152447	C	T	174	Yes	0.0012	0.00210084	stop_gained	.	.	D	D	.	D	.	.	.	1	DHCR7	ENSG00000172893	ASD	None	Yes
11	72404736	72406144	NA	DEL	NA	Yes	0	0.000420168	CNV	NA	NA	NA	NA	NA	NA	NA	NA	NA	1	ARAP1	ENSG00000186635	SD	None	Yes
11	72437749	72437750	GG	G	13	No	0	0.000420168	frameshift_variant	.	.	.	.	.	.	.	.	.	1	ARAP1	ENSG00000186635	SD	None	Yes
11	72632882	72632886	GTTTT	G	84	No	0	0.000420168	frameshift_variant	.	.	.	.	.	.	.	.	.	1	FCHSD2	ENSG00000137478	SD	None	Yes
11	72632882	72632886	GTTTT	GCC	78	No	0	0.000420168	frameshift_variant	.	.	.	.	.	.	.	.	.	1	FCHSD2	ENSG00000137478	SD	None	Yes
11	72632887	72632887	C	CCC	83	No	0	0.000420168	frameshift_variant	.	.	.	.	.	.	.	.	.	1	FCHSD2	ENSG00000137478	SD	None	Yes
11	83984269	83984270	CT	C	26	No	0	0.000420168	frameshift_variant	.	.	.	.	.	.	.	.	.	1	DLG2	ENSG00000150672	ASD	GO:2000310, GO:0034765	Yes
11	85342853	85342853	G	GACACAAAA	58.5	No	0.0075	0.00168067	splice_donor_variant	.	.	.	.	.	.	.	.	.	1	TMEM126B	ENSG00000171204	SD	None	No
11	85346825	85346825	A	ATC	159	No	0.0002	0.000420168	frameshift_variant	.	.	.	.	.	.	.	.	.	1	TMEM126B	ENSG00000171204	SD	None	No
11	85365116	85365116	T	G	100.857	Yes	0.0041	0.00588235	stop_lost	.	.	.	.	.	.	.	.	.	1	TMEM126A	ENSG00000171202	SD	None	Yes
11	85365145	85365145	A	AA	102	No	0	0.000420168	frameshift_variant	.	.	.	.	.	.	.	.	.	1	TMEM126A	ENSG00000171202	SD	None	Yes
11	85365174	85365174	A	AA	83	No	0	0.000420168	frameshift_variant	.	.	.	.	.	.	.	.	.	1	TMEM126A	ENSG00000171202	SD	None	Yes
11	85365279	85365279	G	T	49	Yes	0	0.000420168	splice_donor_variant	B	B	D	D	B	D	D	B	B	0	TMEM126A	ENSG00000171202	SD	None	Yes
11	85396890	85396892	TCT	T	39	No	0	0.000420168	frameshift_variant	.	.	.	.	.	.	.	.	.	1	CCDC89	ENSG00000179071	SD	None	Yes
11	85685750	86519837	NA	DUP	NA	No	0	0.000420168	CNV	NA	NA	NA	NA	NA	NA	NA	NA	NA	1	PICALM	ENSG00000073921	SD	None	Yes
11	864459	864463	TGTTC	T	61	No	0	0.000420168	frameshift_variant	.	.	.	.	.	.	.	.	.	1	TSPAN4	ENSG00000214063	ASD	None	Yes
11	865615	865615	G	A	153	No	0.0001	0.000420168	splice_donor_variant	.	.	.	D	.	D	.	.	.	1	TSPAN4	ENSG00000214063	ASD	None	Yes
11	866614	866615	AC	A	44	Yes	0	0.000420168	frameshift_variant	.	.	.	.	.	.	.	.	.	1	TSPAN4	ENSG00000214063	ASD	None	Yes
11	99690376	99690376	C	T	165.427	No	0.29	0.416387	stop_gained	.	.	B	B	.	D	.	.	.	0	CNTN5	ENSG00000149972	ASD	None	No
11	99690395	99690396	TA	T	164	No	0	0.000420168	frameshift_variant	.	.	.	.	.	.	.	.	.	1	CNTN5	ENSG00000149972	ASD	None	No
11	99827671	99827672	TC	T	21	No	0	0.000420168	frameshift_variant	.	.	.	.	.	.	.	.	.	1	CNTN5	ENSG00000149972	ASD	None	No
11	99931943	100558563	NA	DUP	NA	No	0	0.000420168	CNV	NA	NA	NA	NA	NA	NA	NA	NA	NA	1	CNTN5, ARHGAP42	ENSG00000149972, ENSG00000165895	ASD, SD	None	No
12	100166699	100175875	NA	DEL	NA	No	0	0.000420168	CNV	NA	NA	NA	NA	NA	NA	NA	NA	NA	1	ANKS1B	ENSG00000185046	ASD	None	No
12	103234177	103234177	C	T	166.25	Yes	0.001	0.00336134	splice_donor_variant	.	.	.	D	.	D	.	.	.	1	PAH	ENSG00000171759	ASD	None	No
12	103237555	103237555	G	C	50.5	No	0	0.000840336	stop_gained	.	.	D	D	.	D	.	.	.	1	PAH	ENSG00000171759	ASD	None	No
12	106460834	106460835	GC	G	56	No	0	0.000420168	frameshift_variant	.	.	.	.	.	.	.	.	.	1	NUAK1	ENSG00000074590	ASD	None	Yes
12	106461269	106461269	G	A	55	Yes	0	0.000420168	stop_gained	.	.	B	D	.	D	.	.	.	0.5	NUAK1	ENSG00000074590	ASD	None	Yes
12	107371729	107371733	AGAAA	A	29	No	0	0.000420168	frameshift_variant	.	.	.	.	.	.	.	.	.	1	MTERF2	ENSG00000120832	SD	None	Yes
12	107372139	107372141	GAG	G	45	No	0	0.000420168	frameshift_variant	.	.	.	.	.	.	.	.	.	1	MTERF2	ENSG00000120832	SD	None	Yes
12	107372432	107372432	G	A	23	No	0.0002	0.000420168	stop_gained	.	.	B	D	.	B	.	.	.	0	MTERF2	ENSG00000120832	SD	None	Yes
12	107372432	107372433	GC	AT	26	No	0	0.000420168	stop_gained	.	.	.	.	.	.	.	.	.	1	MTERF2	ENSG00000120832	SD	None	Yes
12	10782092	10782093	CC	C	27.5455	Yes	0	0.00462185	frameshift_variant	.	.	.	.	.	.	.	.	.	1	STYK1	ENSG00000060140	ASD	None	Yes
12	10783707	10783707	G	A	61	Yes	0	0.000420168	stop_gained	.	.	D	D	.	D	.	.	.	1	STYK1	ENSG00000060140	ASD	None	Yes
12	10783771	10783773	CAC	C	42	No	0	0.000420168	frameshift_variant	.	.	.	.	.	.	.	.	.	1	STYK1	ENSG00000060140	ASD	None	Yes
12	10786577	10786596	TTTGAGCTTTACCTTGAGGT	T	34	No	0	0.000420168	splice_donor_variant	.	.	.	.	.	.	.	.	.	1	STYK1	ENSG00000060140	ASD	None	Yes
12	112622127	112622132	CTGCCC	C	25	No	0	0.000420168	frameshift_variant	.	.	.	.	.	.	.	.	.	1	HECTD4	ENSG00000173064	ASD	None	No
12	112623299	112623299	T	C	17	No	0	0.000420168	splice_acceptor_variant	.	.	.	D	.	D	.	.	.	1	HECTD4	ENSG00000173064	ASD	None	No
12	112638596	112638596	C	A	42	Yes	0	0.000420168	stop_gained	.	.	.	D	.	D	.	.	.	1	HECTD4	ENSG00000173064	ASD	None	No
12	112681806	112681819	TTTACAAGCTAGAA	T	33	No	0.0011	0.000420168	splice_acceptor_variant	.	.	.	.	.	.	.	.	.	1	HECTD4	ENSG00000173064	ASD	None	No
12	112690355	112690355	G	GG	12	No	0	0.000420168	frameshift_variant	.	.	.	.	.	.	.	.	.	1	HECTD4	ENSG00000173064	ASD	None	No
12	114282472	114404032	NA	DUP	NA	No	0	0.000420168	CNV	NA	NA	NA	NA	NA	NA	NA	NA	NA	1	RBM19	ENSG00000122965	SD	None	Yes
12	114385218	114385219	TT	T	211	No	0	0.000420168	frameshift_variant	.	.	.	.	.	.	.	.	.	1	RBM19	ENSG00000122965	SD	None	Yes
12	116418555	116418555	C	CC	94	Yes	0	0.000420168	splice_donor_variant	.	.	.	.	.	.	.	.	.	1	MED13L	ENSG00000123066	ASD, SD	None	Yes
12	116424952	116424952	C	T	83	Yes	0	0.000420168	stop_gained	.	.	D	D	.	D	.	.	.	1	MED13L	ENSG00000123066	ASD, SD	None	Yes
12	117484627	117484627	G	A	49.5	No	0.0015	0.000840336	stop_gained	.	.	.	D	.	B	.	.	.	0.333333	TESC	ENSG00000088992	SD	GO:0034765	No
12	120653447	120653449	TTG	T	24.75	No	0.0015	0.00168067	frameshift_variant	.	.	.	.	.	.	.	.	.	1	PXN	ENSG00000089159	SD	None	Yes
12	121570899	121570899	G	T	101.4	Yes	0.013	0.0168067	splice_donor_variant	.	.	.	D	.	D	.	.	.	1	P2RX7	ENSG00000089041	SD	GO:0034765	Yes
12	121603952	121603952	C	T	82	Yes	0.0001	0.000420168	stop_gained	.	.	B	D	.	D	.	.	.	0.5	P2RX7	ENSG00000089041	SD	GO:0034765	Yes
12	121854091	121854091	G	T	83	Yes	0	0.000420168	stop_gained	.	.	D	D	.	D	.	.	.	1	RNF34	ENSG00000170633	SD	None	Yes
12	122242665	122242666	CA	C	16	Yes	0.001	0.000420168	frameshift_variant	.	.	.	.	.	.	.	.	.	1	SETD1B	ENSG00000139718	ASD	None	Yes
12	122255426	122255426	C	T	42	No	0	0.000420168	splice_donor_variant	.	.	.	B	B	B	.	.	B	-0.6	SETD1B	ENSG00000139718	ASD	None	Yes
12	122255501	122255501	A	G	47	Yes	0.0076	0.000420168	splice_acceptor_variant	.	.	.	D	B	D	.	.	D	0.6	SETD1B	ENSG00000139718	ASD	None	Yes
12	122261250	122261252	CAG	C	10	No	0.041	0.000420168	frameshift_variant	.	.	.	.	.	.	.	.	.	1	SETD1B	ENSG00000139718	ASD	None	Yes
12	124114715	124197229	NA	DUP	NA	No	0	0.000420168	CNV	NA	NA	NA	NA	NA	NA	NA	NA	NA	1	ATP6V0A2	ENSG00000185344	ASD	None	Yes
12	124197190	124197190	C	CC	14	No	0	0.000420168	frameshift_variant	.	.	.	.	.	.	.	.	.	1	ATP6V0A2	ENSG00000185344	ASD	None	Yes
12	124236838	124236838	C	A	130.861	Yes	0.015	0.0151261	stop_gained	.	.	D	D	.	D	.	.	.	1	ATP6V0A2	ENSG00000185344	ASD	None	Yes
12	124272350	124272350	G	A	34	No	0	0.000420168	splice_acceptor_variant	.	.	.	D	.	D	.	.	.	1	DNAH10	ENSG00000197653	ASD, SD	None	Yes
12	124272526	124272526	C	T	142	No	0	0.000420168	stop_gained	.	.	B	D	.	D	.	.	.	0.5	DNAH10	ENSG00000197653	ASD, SD	None	Yes
12	124284840	124284844	AGAGA	A	41	No	0	0.000420168	frameshift_variant	.	.	.	.	.	.	.	.	.	1	DNAH10	ENSG00000197653	ASD, SD	None	Yes
12	124323006	124323006	A	G	35.7	Yes	0.021	0.0210084	start_lost	D	D	.	D	B	D	D	B	.	0.5	DNAH10	ENSG00000197653	ASD, SD	None	Yes
12	124326094	124326094	T	C	26	No	0	0.000420168	splice_donor_variant	.	.	.	D	.	D	.	.	.	1	DNAH10	ENSG00000197653	ASD, SD	None	Yes
12	124350567	124350568	AA	A	136	No	0	0.000420168	frameshift_variant	.	.	.	.	.	.	.	.	.	1	DNAH10	ENSG00000197653	ASD, SD	None	Yes
12	124364349	124364349	G	T	50	No	0.0001	0.000420168	splice_donor_variant	.	.	.	D	.	D	.	.	.	1	DNAH10	ENSG00000197653	ASD, SD	None	Yes
12	124387491	124387491	G	T	86	No	0	0.000420168	stop_gained	.	.	B	D	.	D	.	.	.	0.5	DNAH10	ENSG00000197653	ASD, SD	None	Yes
12	124401269	124401270	TG	T	54	No	0	0.000420168	frameshift_variant	.	.	.	.	.	.	.	.	.	1	DNAH10	ENSG00000197653	ASD, SD	None	Yes
12	124401273	124401275	CAA	C	53	No	0	0.000420168	frameshift_variant	.	.	.	.	.	.	.	.	.	1	DNAH10	ENSG00000197653	ASD, SD	None	Yes
12	124416338	124416338	G	T	82	Yes	0.0007	0.000420168	stop_gained	.	.	D	D	.	D	.	.	.	1	DNAH10	ENSG00000197653	ASD, SD	None	Yes
12	124416654	124416654	G	A	51	No	0	0.000420168	stop_gained	.	.	D	D	.	D	.	.	.	1	DNAH10	ENSG00000197653	ASD, SD	None	Yes
12	124496961	124496961	C	G	31	No	0.0003	0.000420168	stop_gained	.	.	B	D	.	B	.	.	.	0	ZNF664	ENSG00000179195	SD	None	No
12	12630435	12630436	GG	G	87	No	0	0.000420168	frameshift_variant	.	.	.	.	.	.	.	.	.	1	DUSP16	ENSG00000111266	SD	None	Yes
12	12630669	12630676	CGCTGGGC	C	27	No	0	0.000420168	frameshift_variant	.	.	.	.	.	.	.	.	.	1	DUSP16	ENSG00000111266	SD	None	Yes
12	12630675	12630680	GCACGC	G	23.5312	No	0.31	0.0403361	frameshift_variant	.	.	.	.	.	.	.	.	.	1	DUSP16	ENSG00000111266	SD	None	Yes
12	12630678	12630680	CGC	C	26	No	0	0.000420168	frameshift_variant	.	.	.	.	.	.	.	.	.	1	DUSP16	ENSG00000111266	SD	None	Yes
12	12630681	12630685	TGGGC	T	22.0538	No	0.26	0.0390756	frameshift_variant	.	.	.	.	.	.	.	.	.	1	DUSP16	ENSG00000111266	SD	None	Yes
12	13128373	13128373	G	A	43	No	0.0005	0.000420168	stop_gained	.	.	B	D	.	B	.	.	.	0	HEBP1	ENSG00000013583	SD	None	No
12	132445819	132445819	C	T	19	Yes	0.014	0.000420168	stop_gained	.	.	D	D	.	B	.	.	.	0.5	EP400	ENSG00000183495	ASD	None	No
12	132464339	132464339	G	A	90	No	0.0018	0.000420168	splice_donor_variant	.	.	.	B	.	B	.	.	.	-0.333333	EP400	ENSG00000183495	ASD	None	No
12	133067447	133067447	G	GAAGGATATGGCCCT	17.8889	No	0.0003	0.0457983	frameshift_variant	.	.	.	.	.	.	.	.	.	1	FBRSL1	ENSG00000112787	ASD	None	No
12	133067447	133067447	G	GAAGGATATGGCCCTGAAGCCACATGA	11	No	0	0.0457983	frameshift_variant	.	.	.	.	.	.	.	.	.	1	FBRSL1	ENSG00000112787	ASD	None	No
12	133067447	133067447	G	GAAGGATATGGCCCTGAAGCCACATGAGC	25.9091	No	0	0.0457983	frameshift_variant	.	.	.	.	.	.	.	.	.	1	FBRSL1	ENSG00000112787	ASD	None	No
12	133067447	133067447	G	GAAGGATATGGCCCTGAAGCCACATGAGCG	24.9859	No	0	0.0457983	frameshift_variant	.	.	.	.	.	.	.	.	.	1	FBRSL1	ENSG00000112787	ASD	None	No
12	133067447	133067447	G	GAAGGATATGGCCCTGAAGCCACATGAGCGGAAGGA	34.9	No	0	0.0457983	frameshift_variant	.	.	.	.	.	.	.	.	.	1	FBRSL1	ENSG00000112787	ASD	None	No
12	133067447	133067447	G	GAAGGATATGGCCCTGAAGCCACATGAGCGGAAGGAGAA	41.2857	No	0	0.0457983	frameshift_variant	.	.	.	.	.	.	.	.	.	1	FBRSL1	ENSG00000112787	ASD	None	No
12	133067449	133067449	T	A	23.6234	Yes	0.01	0.0323529	splice_donor_variant	.	.	.	D	.	D	.	.	.	1	FBRSL1	ENSG00000112787	ASD	None	No
12	133148925	133148925	G	A	25	No	0	0.000420168	splice_donor_variant	D	D	.	B	B	D	B	B	D	0.111111	FBRSL1	ENSG00000112787	ASD	None	No
12	133158023	133158023	A	C	11	No	0	0.000420168	splice_acceptor_variant	.	.	.	D	.	D	.	.	.	1	FBRSL1	ENSG00000112787	ASD	None	No
12	133423688	133423698	CATGTCAAACC	C	23	No	0	0.000420168	frameshift_variant	.	.	.	.	.	.	.	.	.	1	CHFR	ENSG00000072609	SD	None	Yes
12	133446204	133446204	C	G	128	No	0	0.000420168	splice_donor_variant	.	.	.	D	.	D	.	.	.	1	CHFR	ENSG00000072609	SD	None	Yes
12	13764762	13764762	C	T	24	Yes	0	0.000420168	stop_gained	.	.	D	D	.	D	.	.	.	1	GRIN2B	ENSG00000273079	ASD, SD	GO:2000310, GO:0034765	Yes
12	14019050	14019050	G	GG	28	Yes	0	0.000420168	frameshift_variant	.	.	.	.	.	.	.	.	.	1	GRIN2B	ENSG00000273079	ASD, SD	GO:2000310, GO:0034765	Yes
12	14994015	14994015	C	T	116	Yes	0.0057	0.000420168	splice_donor_variant	B	D	D	B	B	D	B	B	B	-0.2	ART4	ENSG00000111339	SD	None	No
12	15068458	15068460	TTT	T	79	No	0	0.000420168	frameshift_variant	.	.	.	.	.	.	.	.	.	1	ERP27	ENSG00000139055	SD	None	No
12	15091441	15091441	A	T	69	No	0	0.000420168	start_lost	D	D	B	B	.	D	B	B	D	0.111111	ERP27	ENSG00000139055	SD	None	No
12	17015267	29997799	NA	Del	NA	No	0	0.000420168	CNV	NA	NA	NA	NA	NA	NA	NA	NA	NA	1	CCDC91, SLCO1B3, SOX5, SLCO1B1, PLCZ1, SSPN	ENSG00000123106, ENSG00000111700, ENSG00000134532, ENSG00000134538, ENSG00000139151, ENSG00000123096	ASD, SD	None	Yes
12	18841032	18841032	T	TT	245	Yes	0	0.000420168	frameshift_variant	.	.	.	.	.	.	.	.	.	1	PLCZ1	ENSG00000139151	SD	None	Yes
12	18889185	18889185	G	T	10	Yes	0	0.000420168	stop_gained	.	.	D	D	.	B	.	.	.	0.5	PLCZ1	ENSG00000139151	SD	None	Yes
12	18889263	18889263	C	T	156	No	0	0.000420168	splice_acceptor_variant	.	.	.	B	.	B	.	.	.	-0.333333	PLCZ1	ENSG00000139151	SD	None	Yes
12	18890298	18890298	A	T	38	No	0	0.000420168	start_lost	B	B	B	D	B	B	B	B	B	-0.6	PLCZ1	ENSG00000139151	SD	None	Yes
12	20903608	20968756	NA	DEL	NA	No	0	0.000420168	CNV	NA	NA	NA	NA	NA	NA	NA	NA	NA	1	SLCO1B3	ENSG00000111700	ASD, SD	None	Yes
12	21007961	21069183	NA	DUP	NA	No	0	0.000420168	CNV	NA	NA	NA	NA	NA	NA	NA	NA	NA	1	SLCO1B3	ENSG00000111700	ASD, SD	None	Yes
12	21008086	21008086	A	AATTGA	97.5385	No	0	0.0012605	frameshift_variant	.	.	.	.	.	.	.	.	.	1	SLCO1B3	ENSG00000111700	ASD, SD	None	Yes
12	21011372	21377773	NA	DEL	NA	No	0	0.000420168	CNV	NA	NA	NA	NA	NA	NA	NA	NA	NA	1	SLCO1B3, SLCO1B1	ENSG00000111700, ENSG00000134538	ASD, SD	None	Yes
12	21028168	21036538	NA	DEL	NA	No	0	0.000420168	CNV	NA	NA	NA	NA	NA	NA	NA	NA	NA	1	SLCO1B3	ENSG00000111700	ASD, SD	None	Yes
12	21030711	21030712	TT	T	17	Yes	0	0.000420168	frameshift_variant	.	.	.	.	.	.	.	.	.	1	SLCO1B3	ENSG00000111700	ASD, SD	None	Yes
12	21030871	21030871	G	A	105	Yes	0.0002	0.000420168	splice_donor_variant	.	.	.	D	.	D	.	.	.	1	SLCO1B3	ENSG00000111700	ASD, SD	None	Yes
12	21033873	21033874	AG	A	102	No	0.0001	0.000420168	frameshift_variant	.	.	.	.	.	.	.	.	.	1	SLCO1B3	ENSG00000111700	ASD, SD	None	Yes
12	21036511	21036511	A	AA	29	No	0	0.000420168	frameshift_variant	.	.	.	.	.	.	.	.	.	1	SLCO1B3	ENSG00000111700	ASD, SD	None	Yes
12	21242926	21242926	A	AA	103	No	0	0.000420168	frameshift_variant	.	.	.	.	.	.	.	.	.	1	SLCO1B3	ENSG00000111700	ASD, SD	None	Yes
12	21329781	21329785	TTAAT	T	59	No	0	0.000420168	frameshift_variant	.	.	.	.	.	.	.	.	.	1	SLCO1B1	ENSG00000134538	SD	None	Yes
12	21329832	21329832	G	T	44.4615	Yes	0.043	0.00546218	splice_donor_variant	.	.	.	D	.	D	.	.	.	1	SLCO1B1	ENSG00000134538	SD	None	Yes
12	21353607	21353607	G	A	108	No	0.0011	0.000420168	splice_donor_variant	.	.	.	D	.	D	.	.	.	1	SLCO1B1	ENSG00000134538	SD	None	Yes
12	21375289	21375289	C	T	77.8	Yes	0.011	0.00210084	stop_gained	.	.	D	D	.	D	.	.	.	1	SLCO1B1	ENSG00000134538	SD	None	Yes
12	21377680	21377681	TT	T	131	No	0	0.000420168	frameshift_variant	.	.	.	.	.	.	.	.	.	1	SLCO1B1	ENSG00000134538	SD	None	Yes
12	21391962	21391963	TT	T	102	No	0	0.000420168	frameshift_variant	.	.	.	.	.	.	.	.	.	1	SLCO1B1	ENSG00000134538	SD	None	Yes
12	21392015	21392015	C	CC	15	No	0	0.000420168	frameshift_variant	.	.	.	.	.	.	.	.	.	1	SLCO1B1	ENSG00000134538	SD	None	Yes
12	26348852	26348856	GTCAG	G	19	No	0	0.000420168	frameshift_variant	.	.	.	.	.	.	.	.	.	1	SSPN	ENSG00000123096	SD	None	Yes
12	2789730	2789731	CC	C	20	No	0	0.000420168	frameshift_variant	.	.	.	.	.	.	.	.	.	1	CACNA1C	ENSG00000151067	ASD, SD	GO:0086010, GO:0034765	Yes
12	28412377	28412377	T	A	13.5	Yes	0	0.000840336	splice_donor_variant	.	.	.	D	.	D	.	.	.	1	CCDC91	ENSG00000123106	ASD	None	Yes
12	28603112	28603112	A	G	49.7403	No	0.44	0.0760504	start_lost	B	B	B	B	B	D	B	B	.	-0.555556	CCDC91	ENSG00000123106	ASD	None	Yes
12	310927	674567	NA	DUP	NA	No	0	0.000420168	CNV	NA	NA	NA	NA	NA	NA	NA	NA	NA	1	KDM5A, SLC6A13	ENSG00000073614, ENSG00000010379	ASD, SD	None	Yes
12	31107010	31107010	G	A	77	No	0.0002	0.000420168	splice_donor_variant	D	.	.	D	.	D	B	B	D	0.428571	TSPAN11	ENSG00000110900	SD	None	No
12	31116820	31116820	C	A	37.0459	Yes	0.013	0.0457983	stop_gained	.	.	.	D	.	D	.	.	.	1	TSPAN11	ENSG00000110900	SD	None	No
12	31236916	31236916	C	T	132	No	0	0.000420168	stop_gained	B	B	B	B	B	B	B	B	B	-0.8	DDX11	ENSG00000013573	SD	None	Yes
12	31236997	31236997	T	C	60	Yes	0	0.000420168	splice_donor_variant	.	.	.	D	.	D	.	.	.	1	DDX11	ENSG00000013573	SD	None	Yes
12	31240868	31240870	ACA	A	69	No	0	0.000420168	splice_acceptor_variant	.	.	.	.	.	.	.	.	.	1	DDX11	ENSG00000013573	SD	None	Yes
12	31242425	31242425	G	T	48.5135	Yes	0.0035	0.0155462	splice_donor_variant	.	.	.	D	.	D	.	.	.	1	DDX11	ENSG00000013573	SD	None	Yes
12	31247557	31247557	T	TT	168	No	0	0.000420168	frameshift_variant	.	.	.	.	.	.	.	.	.	1	DDX11	ENSG00000013573	SD	None	Yes
12	31249640	31249640	C	T	89	Yes	0	0.000420168	stop_gained	.	.	B	D	.	D	.	.	.	0.5	DDX11	ENSG00000013573	SD	None	Yes
12	31250818	31250818	G	C	139	No	0.0011	0.000420168	splice_acceptor_variant	.	.	.	D	.	D	.	.	.	1	DDX11	ENSG00000013573	SD	None	Yes
12	31255263	31255263	G	A	140.84	No	0.82	0.689496	stop_gained	.	.	.	.	.	.	.	.	.	1	DDX11	ENSG00000013573	SD	None	Yes
12	31256662	31256664	GAA	G	36	No	0	0.000420168	frameshift_variant	.	.	.	.	.	.	.	.	.	1	DDX11	ENSG00000013573	SD	None	Yes
12	31256831	31256833	TGT	T	109	No	0	0.000420168	frameshift_variant	.	.	.	.	.	.	.	.	.	1	DDX11	ENSG00000013573	SD	None	Yes
12	31256907	31256907	C	A	54.625	Yes	0.034	0.00336134	stop_gained	.	.	.	D	.	B	.	.	.	0.333333	DDX11	ENSG00000013573	SD	None	Yes
12	344336	344336	G	A	105.5	Yes	0.0008	0.000840336	stop_gained	.	.	D	D	.	D	.	.	.	1	SLC6A13	ENSG00000010379	SD	None	Yes
12	347128	347130	GAG	G	105	No	0	0.000420168	frameshift_variant	.	.	.	.	.	.	.	.	.	1	SLC6A13	ENSG00000010379	SD	None	Yes
12	351932	351932	C	G	85	No	0	0.000420168	splice_acceptor_variant	.	.	.	.	.	.	.	.	.	1	SLC6A13	ENSG00000010379	SD	None	Yes
12	369000	369001	AA	A	57.4286	No	0	0.00882353	frameshift_variant	.	.	.	.	.	.	.	.	.	1	SLC6A13	ENSG00000010379	SD	None	Yes
12	369052	369052	C	T	64	Yes	0	0.000420168	stop_gained	.	.	D	D	.	D	.	.	.	1	SLC6A13	ENSG00000010379	SD	None	Yes
12	369172	369173	GG	G	75	No	0	0.000420168	frameshift_variant	.	.	.	.	.	.	.	.	.	1	SLC6A13	ENSG00000010379	SD	None	Yes
12	48134469	48134469	G	GG	18	No	0	0.000420168	frameshift_variant	.	.	.	.	.	.	.	.	.	1	RAPGEF3	ENSG00000079337	SD	None	Yes
12	48143172	48143172	C	T	56	Yes	0	0.000420168	splice_donor_variant	.	.	.	D	.	D	.	.	.	1	RAPGEF3	ENSG00000079337	SD	None	Yes
12	48143590	48143591	CT	C	122	No	0	0.000420168	frameshift_variant	.	.	.	.	.	.	.	.	.	1	RAPGEF3	ENSG00000079337	SD	None	Yes
12	48144838	48144838	G	A	26	No	0.0007	0.000420168	stop_gained	.	.	D	D	.	D	.	.	.	1	RAPGEF3	ENSG00000079337	SD	None	Yes
12	48144950	48144950	G	GG	21	Yes	0	0.000420168	frameshift_variant	.	.	.	.	.	.	.	.	.	1	RAPGEF3	ENSG00000079337	SD	None	Yes
12	48145257	48145257	C	A	22	Yes	0	0.000420168	stop_gained	.	.	B	D	.	D	.	.	.	0.5	RAPGEF3	ENSG00000079337	SD	None	Yes
12	48151828	48151832	CCACC	C	24.0588	No	0	0.00714286	frameshift_variant	.	.	.	.	.	.	.	.	.	1	RAPGEF3	ENSG00000079337	SD	None	Yes
12	48177972	48177972	C	T	41	Yes	0.0093	0.000840336	stop_gained	.	.	.	D	.	D	.	.	.	1	HDAC7	ENSG00000061273	SD	None	Yes
12	48192412	48192412	G	A	47	Yes	0.0002	0.000420168	stop_gained	.	.	.	.	.	.	.	.	.	1	HDAC7	ENSG00000061273	SD	None	Yes
12	48272895	48272895	A	G	57.3281	No	0.81	0.84916	start_lost	D	B	D	B	.	D	B	B	.	0	VDR	ENSG00000111424	ASD, SD	None	No
12	4835852	4835852	A	AA	57	No	0	0.000420168	frameshift_variant	.	.	.	.	.	.	.	.	.	1	GALNT8	ENSG00000130035	ASD	None	Yes
12	4835952	4835952	C	T	57	No	0	0.000420168	stop_gained	.	.	B	D	.	B	.	.	.	0	GALNT8	ENSG00000130035	ASD	None	Yes
12	48534501	48534503	ATA	A	23	No	0	0.000420168	splice_acceptor_variant	.	.	.	.	.	.	.	.	.	1	PFKM	ENSG00000152556	SD	None	No
12	48536648	48536648	C	A	68.875	Yes	0.0001	0.00336134	stop_gained	.	.	D	D	.	D	.	.	.	1	PFKM	ENSG00000152556	SD	None	No
12	48538823	48538824	CC	C	90	No	0	0.000420168	frameshift_variant	.	.	.	.	.	.	.	.	.	1	PFKM	ENSG00000152556	SD	None	No
12	4870241	4870241	C	T	61	Yes	0.0024	0.0012605	stop_gained	.	.	B	D	.	B	.	.	.	0	GALNT8	ENSG00000130035	ASD	None	Yes
12	4870307	4870307	C	T	43	Yes	0.001	0.000840336	stop_gained	.	.	B	D	.	B	.	.	.	0	GALNT8	ENSG00000130035	ASD	None	Yes
12	4874543	4874543	A	AA	10	No	0	0.000420168	splice_acceptor_variant	.	.	.	.	.	.	.	.	.	1	GALNT8	ENSG00000130035	ASD	None	Yes
12	4874544	4874548	GAATG	AAATT	15.5	No	0	0.000840336	splice_acceptor_variant	.	.	.	.	.	.	.	.	.	1	GALNT8	ENSG00000130035	ASD	None	Yes
12	52099221	52099222	AA	A	202	Yes	0	0.000420168	frameshift_variant	.	.	.	.	.	.	.	.	.	1	SCN8A	ENSG00000196876	ASD	GO:0086010, GO:0019228, GO:0034765	Yes
12	52184252	52184256	CAAAG	AAAAA	92.5789	No	0	0.00798319	stop_gained	.	.	.	.	.	.	.	.	.	1	SCN8A	ENSG00000196876	ASD	GO:0086010, GO:0019228, GO:0034765	Yes
12	52201139	52201139	A	AC	24	No	0.0001	0.000420168	frameshift_variant	.	.	.	.	.	.	.	.	.	1	SCN8A	ENSG00000196876	ASD	GO:0086010, GO:0019228, GO:0034765	Yes
12	53224014	53224014	A	G	122	Yes	0.0002	0.000840336	splice_donor_variant	.	.	.	D	.	D	.	.	.	1	KRT79	ENSG00000185640	SD	None	Yes
12	53442961	53442961	G	GG	73	No	0	0.000420168	frameshift_variant	.	.	.	.	.	.	.	.	.	1	TNS2	ENSG00000111077	ASD	None	Yes
12	53453532	53453532	G	T	17	Yes	0	0.000420168	splice_acceptor_variant	D	D	B	D	B	D	B	D	D	0.4	TNS2	ENSG00000111077	ASD	None	Yes
12	53455228	53455228	C	A	104.63	Yes	0.038	0.05	stop_gained	.	.	D	D	.	D	.	.	.	1	TNS2	ENSG00000111077	ASD	None	Yes
12	53585627	53585643	CAGGAAGTCTCCTCACC	C	24	No	0	0.000420168	splice_donor_variant	.	.	.	.	.	.	.	.	.	1	ITGB7	ENSG00000139626	SD	None	Yes
12	53586593	53586593	C	A	54	Yes	0	0.000420168	stop_gained	.	.	B	D	.	B	.	.	.	0	ITGB7	ENSG00000139626	SD	None	Yes
12	55820903	55820903	T	TT	17.8667	No	0	0.00630252	frameshift_variant	.	.	.	.	.	.	.	.	.	1	OR6C76	ENSG00000185821	SD	None	Yes
12	55820969	55820970	AA	A	23.129	No	0	0.0130252	frameshift_variant	.	.	.	.	.	.	.	.	.	1	OR6C76	ENSG00000185821	SD	None	Yes
12	55820970	55820970	A	AA	14.2857	No	0	0.00294118	frameshift_variant	.	.	.	.	.	.	.	.	.	1	OR6C76	ENSG00000185821	SD	None	Yes
12	55886910	55886910	A	AA	107	No	0	0.000420168	stop_gained	.	.	.	.	.	.	.	.	.	1	OR6C68	ENSG00000205327	SD	None	Yes
12	55887054	55887055	CC	C	33	No	0	0.000840336	frameshift_variant	.	.	.	.	.	.	.	.	.	1	OR6C68	ENSG00000205327	SD	None	Yes
12	56078988	56078988	G	A	50	Yes	0.0011	0.000420168	stop_gained	.	.	B	D	.	D	.	.	.	0.5	ITGA7	ENSG00000135424	SD	None	Yes
12	56079030	56079030	G	T	64	No	0	0.000420168	stop_gained	D	B	B	D	B	D	D	B	.	0.111111	ITGA7	ENSG00000135424	SD	None	Yes
12	56079053	56079053	G	A	51.5	Yes	0.002	0.00252101	stop_gained	B	B	B	D	B	D	B	B	.	-0.333333	ITGA7	ENSG00000135424	SD	None	Yes
12	56088226	56088226	C	T	126	No	0	0.000420168	splice_donor_variant	.	.	.	D	.	D	.	.	.	1	ITGA7	ENSG00000135424	SD	None	Yes
12	56558430	56558430	A	C	112.165	Yes	0.008	0.0457983	splice_donor_variant	.	.	.	D	.	D	.	.	.	1	SMARCC2	ENSG00000139613	ASD	None	Yes
12	56559119	56559120	GG	G	10	Yes	0	0.000420168	frameshift_variant	.	.	.	.	.	.	.	.	.	1	SMARCC2	ENSG00000139613	ASD	None	Yes
12	56583133	56583133	A	C	17.5	No	0	0.000840336	splice_donor_variant	.	.	.	D	.	B	.	.	.	0.333333	SMARCC2	ENSG00000139613	ASD	None	Yes
12	57605790	57605790	C	T	122	No	0	0.000420168	stop_gained	.	.	D	D	.	D	.	.	.	1	LRP1	ENSG00000123384	ASD	GO:0021987	Yes
12	57921739	57921739	G	GG	14	Yes	0	0.000840336	frameshift_variant	.	.	.	.	.	.	.	.	.	1	MBD6	ENSG00000166987	ASD	None	No
12	57923017	57923017	G	C	39.65	Yes	0.001	0.00840336	stop_lost	.	.	.	B	.	D	.	.	.	0.333333	MBD6	ENSG00000166987	ASD	None	No
12	58135698	58135698	G	A	101.5	No	0.0001	0.000840336	stop_gained	.	.	.	D	.	D	.	.	.	1	AGAP2	ENSG00000135439	ASD	None	No
12	6058954	6058954	G	A	86	No	0	0.000420168	stop_gained	.	.	B	D	.	D	.	.	.	0.5	VWF	ENSG00000110799	SD	None	Yes
12	6076650	6076650	A	T	327	No	0	0.000420168	splice_donor_variant	.	.	.	D	.	D	.	.	.	1	VWF	ENSG00000110799	SD	None	Yes
12	6080764	6080764	C	G	49	No	0	0.000420168	splice_donor_variant	.	.	.	D	.	D	.	.	.	1	VWF	ENSG00000110799	SD	None	Yes
12	6125813	6125813	A	AAA	132	No	0	0.000420168	frameshift_variant	.	.	.	.	.	.	.	.	.	1	VWF	ENSG00000110799	SD	None	Yes
12	6132944	6132949	CGGGGT	C	44.1538	No	0	0.00546218	frameshift_variant	.	.	.	.	.	.	.	.	.	1	VWF	ENSG00000110799	SD	None	Yes
12	6161906	6161907	GG	G	71	No	0	0.000420168	frameshift_variant	.	.	.	.	.	.	.	.	.	1	VWF	ENSG00000110799	SD	None	Yes
12	62775297	62775301	TGAGT	T	238	Yes	0	0.000420168	frameshift_variant	.	.	.	.	.	.	.	.	.	1	USP15	ENSG00000135655	ASD	None	Yes
12	63543686	63543686	G	A	14	No	0	0.000420168	stop_gained	.	.	D	D	.	D	.	.	.	1	AVPR1A	ENSG00000166148	ASD	GO:0035176	Yes
12	63543969	63543969	G	T	22	No	0	0.000420168	stop_gained	.	.	D	D	.	D	.	.	.	1	AVPR1A	ENSG00000166148	ASD	GO:0035176	Yes
12	66773059	67072684	NA	DUP	NA	No	0	0.000420168	CNV	NA	NA	NA	NA	NA	NA	NA	NA	NA	1	GRIP1	ENSG00000155974	ASD	None	Yes
12	66932900	66932900	C	A	180	Yes	0	0.000420168	stop_gained	.	.	D	D	.	D	.	.	.	1	GRIP1	ENSG00000155974	ASD	None	Yes
12	66935698	66935698	T	C	76	No	0	0.000420168	start_lost	B	B	D	D	B	D	B	B	B	-0.2	GRIP1	ENSG00000155974	ASD	None	Yes
12	7053325	7053325	A	AA	62	No	0	0.000420168	frameshift_variant	.	.	.	.	.	.	.	.	.	1	C12orf57	ENSG00000111678	ASD	None	Yes
12	7053839	7053858	GTCAGACGCGGGAAGGCGGG	G	19.7586	No	0	0.0243697	frameshift_variant	.	.	.	.	.	.	.	.	.	1	C12orf57	ENSG00000111678	ASD	None	Yes
12	70983907	70983907	T	TT	96.2	No	0	0.00210084	frameshift_variant	.	.	.	.	.	.	.	.	.	1	PTPRB	ENSG00000127329	ASD	None	Yes
12	7459135	7459135	G	T	35	No	0.0001	0.000420168	stop_gained	.	.	.	D	.	D	.	.	.	1	ACSM4	ENSG00000215009	SD	None	No
12	7463134	7463134	G	A	28.3333	No	0.0023	0.0012605	splice_acceptor_variant	.	.	.	D	.	D	.	.	.	1	ACSM4	ENSG00000215009	SD	None	No
12	7463252	7463253	CC	C	54	No	0	0.000420168	frameshift_variant	.	.	.	.	.	.	.	.	.	1	ACSM4	ENSG00000215009	SD	None	No
12	7470751	7470753	ACA	A	208	No	0	0.000420168	frameshift_variant	.	.	.	.	.	.	.	.	.	1	ACSM4	ENSG00000215009	SD	None	No
12	7470779	7470779	G	A	64	No	0.0001	0.000420168	splice_donor_variant	.	.	.	D	.	D	.	.	.	1	ACSM4	ENSG00000215009	SD	None	No
12	7475081	7475081	C	T	102.485	Yes	0.097	0.0840336	stop_gained	.	.	.	D	.	D	.	.	.	1	ACSM4	ENSG00000215009	SD	None	No
12	7475828	7475828	A	T	29	No	0	0.000420168	splice_acceptor_variant	.	.	.	D	.	D	.	.	.	1	ACSM4	ENSG00000215009	SD	None	No
12	7476153	7476153	T	G	35	No	0	0.000420168	stop_gained	.	.	.	D	.	D	.	.	.	1	ACSM4	ENSG00000215009	SD	None	No
12	7476878	7476878	C	T	70	No	0	0.000420168	stop_gained	.	.	.	D	.	B	.	.	.	0.333333	ACSM4	ENSG00000215009	SD	None	No
12	7526166	7526166	A	T	49	Yes	0.0014	0.000840336	stop_gained	.	.	.	D	.	B	.	.	.	0.333333	CD163L1	ENSG00000177675	SD	None	No
12	7528296	7528296	G	A	41	No	0.0022	0.000420168	stop_gained	.	.	.	D	.	B	.	.	.	0.333333	CD163L1	ENSG00000177675	SD	None	No
12	7528364	7528364	A	C	119	Yes	0	0.000420168	stop_gained	.	.	.	D	.	B	.	.	.	0.333333	CD163L1	ENSG00000177675	SD	None	No
12	7528526	7528530	ACAGA	A	43	No	0	0.000420168	frameshift_variant	.	.	.	.	.	.	.	.	.	1	CD163L1	ENSG00000177675	SD	None	No
12	7556431	7556431	G	A	25	No	0.0001	0.000420168	stop_gained	.	.	.	D	.	B	.	.	.	0.333333	CD163L1	ENSG00000177675	SD	None	No
12	7586016	7586021	TCCCCA	T	39	No	0.0002	0.000420168	frameshift_variant	.	.	.	.	.	.	.	.	.	1	CD163L1	ENSG00000177675	SD	None	No
12	7586276	7586276	C	A	58	Yes	0.0001	0.000420168	stop_gained	.	.	.	D	.	B	.	.	.	0.333333	CD163L1	ENSG00000177675	SD	None	No
12	75892437	75902228	NA	DUP	NA	Yes	0	0.000420168	CNV	NA	NA	NA	NA	NA	NA	NA	NA	NA	1	KRR1	ENSG00000111615	ASD	None	Yes
12	75892437	75905387	NA	DUP	NA	Yes	0	0.000420168	CNV	NA	NA	NA	NA	NA	NA	NA	NA	NA	1	KRR1	ENSG00000111615	ASD	None	Yes
12	75892473	75902226	NA	DUP	NA	No	0	0.000420168	CNV	NA	NA	NA	NA	NA	NA	NA	NA	NA	1	KRR1	ENSG00000111615	ASD	None	Yes
12	75897854	75897854	T	TTTTAATGTTATAAATTGGATGAATATTCTTCATAGTATCAAGGA	139	No	0	0.000420168	stop_gained	.	.	.	.	.	.	.	.	.	1	KRR1	ENSG00000111615	ASD	None	Yes
12	75897855	75897855	C	T	20	No	0.0014	0.000420168	splice_acceptor_variant	.	.	.	D	.	D	.	.	.	1	KRR1	ENSG00000111615	ASD	None	Yes
12	75900347	75900347	T	TT	48.7	No	0	0.00420168	frameshift_variant	.	.	.	.	.	.	.	.	.	1	KRR1	ENSG00000111615	ASD	None	Yes
12	75900696	75900696	G	GATGTTCATTTAAGG	86	No	0	0.0012605	stop_gained	.	.	.	.	.	.	.	.	.	1	KRR1	ENSG00000111615	ASD	None	Yes
12	7593843	7593843	C	T	28	Yes	0	0.000420168	splice_acceptor_variant	.	.	.	D	.	B	.	.	.	0.333333	CD163L1	ENSG00000177675	SD	None	No
12	88442983	88442984	GG	G	51	No	0	0.000420168	frameshift_variant	.	.	.	.	.	.	.	.	.	1	CEP290	ENSG00000198707	ASD	None	Yes
12	88443007	88443009	TCT	T	25	No	0	0.000420168	frameshift_variant	.	.	.	.	.	.	.	.	.	1	CEP290	ENSG00000198707	ASD	None	Yes
12	88444191	88444192	TT	T	104	No	0	0.000420168	frameshift_variant	.	.	.	.	.	.	.	.	.	1	CEP290	ENSG00000198707	ASD	None	Yes
12	88453674	88453674	C	T	170	Yes	0.0004	0.000840336	splice_donor_variant	.	.	.	D	.	D	.	.	.	1	CEP290	ENSG00000198707	ASD	None	Yes
12	88454772	88454772	C	T	20	Yes	0	0.000420168	splice_acceptor_variant	.	.	.	D	.	D	.	.	.	1	CEP290	ENSG00000198707	ASD	None	Yes
12	88456513	88456513	T	A	98	Yes	0	0.000420168	stop_gained	.	.	B	D	.	D	.	.	.	0.5	CEP290	ENSG00000198707	ASD	None	Yes
12	88456548	88456549	AC	A	74	No	0.0002	0.000420168	frameshift_variant	.	.	.	.	.	.	.	.	.	1	CEP290	ENSG00000198707	ASD	None	Yes
12	88474047	88474051	TCTTT	T	72	No	0	0.000420168	frameshift_variant	.	.	.	.	.	.	.	.	.	1	CEP290	ENSG00000198707	ASD	None	Yes
12	88476807	88487752	NA	DUP	NA	No	0	0.000420168	CNV	NA	NA	NA	NA	NA	NA	NA	NA	NA	1	CEP290	ENSG00000198707	ASD	None	Yes
12	88476857	88476859	TTT	T	144	No	0	0.000420168	frameshift_variant	.	.	.	.	.	.	.	.	.	1	CEP290	ENSG00000198707	ASD	None	Yes
12	88482904	88482904	T	A	114	No	0	0.000420168	stop_gained	.	.	D	D	.	D	.	.	.	1	CEP290	ENSG00000198707	ASD	None	Yes
12	88483034	88483035	CT	C	200	No	0	0.000420168	frameshift_variant	.	.	.	.	.	.	.	.	.	1	CEP290	ENSG00000198707	ASD	None	Yes
12	88508313	88508313	G	A	134	No	0.0001	0.000420168	stop_gained	.	.	B	D	.	D	.	.	.	0.5	CEP290	ENSG00000198707	ASD	None	Yes
12	88510853	88510853	A	T	291	No	0.0002	0.000420168	stop_gained	.	.	B	D	.	D	.	.	.	0.5	CEP290	ENSG00000198707	ASD	None	Yes
12	88512259	88512259	C	T	176	No	0	0.000420168	splice_donor_variant	.	.	.	D	.	D	.	.	.	1	CEP290	ENSG00000198707	ASD	None	Yes
12	88514945	88514945	T	C	27	Yes	0.0001	0.000420168	splice_acceptor_variant	.	.	.	D	.	D	.	.	.	1	CEP290	ENSG00000198707	ASD	None	Yes
12	88519022	88519022	C	T	153	No	0	0.000420168	splice_donor_variant	.	.	.	D	.	D	.	.	.	1	CEP290	ENSG00000198707	ASD	None	Yes
12	88524986	88524986	G	A	445	No	0.0001	0.000420168	stop_gained	.	.	D	D	.	D	.	.	.	1	CEP290	ENSG00000198707	ASD	None	Yes
12	94562928	94676177	NA	DUP	NA	No	0	0.000420168	CNV	NA	NA	NA	NA	NA	NA	NA	NA	NA	1	PLXNC1	ENSG00000136040	SD	None	Yes
12	94676082	94676082	A	G	44	No	0.0068	0.000420168	start_lost	B	B	B	D	B	B	B	B	B	-0.6	PLXNC1	ENSG00000136040	SD	None	Yes
13	100955253	100955253	G	A	122	Yes	0	0.000420168	splice_donor_variant	.	.	.	D	.	D	.	.	.	1	PCCA	ENSG00000175198	ASD	None	Yes
13	109459053	109459053	C	A	124.8	Yes	0.0051	0.00210084	stop_gained	.	.	.	D	.	D	.	.	.	1	MYO16	ENSG00000041515	ASD	None	No
13	109859056	109859056	C	T	48	Yes	0	0.000420168	stop_gained	.	.	.	D	.	D	.	.	.	1	MYO16	ENSG00000041515	ASD	None	No
13	113803285	113803285	G	A	21	Yes	0.0036	0.000420168	stop_gained	.	.	.	D	.	B	.	.	.	0.333333	F10	ENSG00000126218	SD	None	No
13	114748757	115091756	NA	DUP	NA	No	0	0.000420168	CNV	NA	NA	NA	NA	NA	NA	NA	NA	NA	1	CHAMP1	ENSG00000198824	ASD	None	No
13	20067564	20568061	NA	DUP	NA	No	0	0.000420168	CNV	NA	NA	NA	NA	NA	NA	NA	NA	NA	1	ZMYM2	ENSG00000121741	ASD	None	Yes
13	20763072	20763076	ATCTA	A	10	No	0	0.000420168	frameshift_variant	.	.	.	.	.	.	.	.	.	1	GJB2	ENSG00000165474	SD	None	Yes
13	20763144	20763145	CT	C	32	No	0	0.000420168	frameshift_variant	.	.	.	.	.	.	.	.	.	1	GJB2	ENSG00000165474	SD	None	Yes
13	20763396	20763410	CCTTGATGAACTTCC	C	79	No	0	0.000420168	frameshift_variant	.	.	.	.	.	.	.	.	.	1	GJB2	ENSG00000165474	SD	None	Yes
13	20763487	20763488	GG	G	95.5	No	0	0.000840336	frameshift_variant	.	.	.	.	.	.	.	.	.	1	GJB2	ENSG00000165474	SD	None	Yes
13	20763553	20763554	CA	C	127.833	No	0.0015	0.00252101	frameshift_variant	.	.	.	.	.	.	.	.	.	1	GJB2	ENSG00000165474	SD	None	Yes
13	20763582	20763582	C	A	163	No	0.0003	0.000420168	stop_gained	.	.	D	D	.	D	.	.	.	1	GJB2	ENSG00000165474	SD	None	Yes
13	20763650	20763650	C	T	160	Yes	0.004	0.000420168	stop_gained	.	.	D	D	.	D	.	.	.	1	GJB2	ENSG00000165474	SD	None	Yes
13	20763690	20763691	CC	C	60.6552	Yes	0	0.0121849	frameshift_variant	.	.	.	.	.	.	.	.	.	1	GJB2	ENSG00000165474	SD	None	Yes
13	20763691	20763691	C	CC	118	No	0	0.000420168	frameshift_variant	.	.	.	.	.	.	.	.	.	1	GJB2	ENSG00000165474	SD	None	Yes
13	20763693	20763694	GG	G	52	No	0	0.000420168	frameshift_variant	.	.	.	.	.	.	.	.	.	1	GJB2	ENSG00000165474	SD	None	Yes
13	26978095	26978096	TT	T	167	No	0	0.000420168	frameshift_variant	.	.	.	.	.	.	.	.	.	1	CDK8	ENSG00000132964	ASD	None	Yes
13	28880910	28880910	C	T	51	No	0	0.000420168	splice_acceptor_variant	.	.	.	D	.	D	.	.	.	1	FLT1	ENSG00000102755	SD	None	Yes
13	28893668	28893668	G	A	56	Yes	0.0001	0.000420168	stop_gained	.	.	D	D	.	D	.	.	.	1	FLT1	ENSG00000102755	SD	None	Yes
13	28942737	28942737	G	T	215	No	0	0.000420168	stop_gained	.	.	.	D	.	B	.	.	.	0.333333	FLT1	ENSG00000102755	SD	None	Yes
13	32905144	32905149	ATCAAA	A	218	No	0	0.000420168	frameshift_variant	.	.	.	.	.	.	.	.	.	1	BRCA2	ENSG00000139618	ASD	None	Yes
13	32911299	32911303	AACAA	A	101	No	0	0.000420168	frameshift_variant	.	.	.	.	.	.	.	.	.	1	BRCA2	ENSG00000139618	ASD	None	Yes
13	32912470	32912470	T	TTGCT	17	No	0	0.000420168	frameshift_variant	.	.	.	.	.	.	.	.	.	1	BRCA2	ENSG00000139618	ASD	None	Yes
13	32914048	32914049	TT	T	29	No	0	0.000420168	frameshift_variant	.	.	.	.	.	.	.	.	.	1	BRCA2	ENSG00000139618	ASD	None	Yes
13	32914437	32914438	GT	G	15	No	0.0005	0.000840336	frameshift_variant	.	.	.	.	.	.	.	.	.	1	BRCA2	ENSG00000139618	ASD	None	Yes
13	32930687	32930687	C	T	64	No	0.0001	0.000420168	stop_gained	.	.	D	D	.	D	.	.	.	1	BRCA2	ENSG00000139618	ASD	None	Yes
13	32972626	32972626	A	T	28.2083	No	0.012	0.010084	stop_gained	.	.	B	D	.	B	.	.	.	0	BRCA2	ENSG00000139618	ASD	None	Yes
13	32972674	32972674	G	T	53	No	0	0.000420168	stop_gained	.	.	D	D	.	D	.	.	.	1	BRCA2	ENSG00000139618	ASD	None	Yes
13	32972745	32972745	C	CT	46.5	No	0.0006	0.000840336	frameshift_variant	.	.	.	.	.	.	.	.	.	1	BRCA2	ENSG00000139618	ASD	None	Yes
13	36129146	36129146	C	T	65	Yes	0	0.000420168	stop_gained	.	.	D	D	.	D	.	.	.	1	NBEA	ENSG00000172915	ASD	None	Yes
13	39542587	39542587	G	A	91	Yes	0.001	0.000420168	stop_gained	.	.	D	D	.	D	.	.	.	1	STOML3	ENSG00000133115	SD	None	Yes
13	39544348	39544348	G	A	47.5	Yes	0.002	0.000840336	stop_gained	.	.	D	D	.	D	.	.	.	1	STOML3	ENSG00000133115	SD	None	Yes
13	39587812	39587812	G	GG	44	No	0	0.000420168	frameshift_variant	.	.	.	.	.	.	.	.	.	1	PROSER1	ENSG00000120685	SD	None	No
13	39613304	39613307	GGAG	G	130	No	0	0.000420168	stop_gained	.	.	.	.	.	.	.	.	.	1	NHLRC3	ENSG00000188811	SD	None	Yes
13	50041999	50299637	NA	DUP	NA	No	0	0.000420168	CNV	NA	NA	NA	NA	NA	NA	NA	NA	NA	1	SETDB2	ENSG00000136169	ASD	None	Yes
13	50050612	50050613	AA	A	24.7778	Yes	0	0.00378151	frameshift_variant	.	.	.	.	.	.	.	.	.	1	SETDB2	ENSG00000136169	ASD	None	Yes
13	50055089	50055089	T	G	72	No	0	0.000420168	stop_gained	.	.	D	D	.	D	.	.	.	1	SETDB2	ENSG00000136169	ASD	None	Yes
13	51819556	51819556	G	T	10	No	0	0.000420168	splice_donor_variant	.	.	.	B	.	B	.	.	.	-0.333333	FAM124A	ENSG00000150510	SD	None	No
13	51854787	51854787	C	T	54	No	0.001	0.000420168	stop_gained	.	.	B	D	.	B	.	.	.	0	FAM124A	ENSG00000150510	SD	None	No
13	51948834	51948834	G	A	67	Yes	0	0.000420168	stop_gained	.	.	D	D	.	D	.	.	.	1	INTS6	ENSG00000102786	ASD	None	Yes
13	73327919	73327921	CAT	C	33	No	0.0003	0.000420168	frameshift_variant	.	.	.	.	.	.	.	.	.	1	BORA	ENSG00000136122	SD	None	Yes
13	88328460	88328460	A	G	46	No	0.0003	0.000420168	splice_acceptor_variant	D	D	D	D	B	B	D	B	D	0.4	SLITRK5	ENSG00000165300	ASD	None	No
13	94958379	94958379	T	G	38.6364	Yes	0.0002	0.00462185	splice_donor_variant	.	.	.	D	.	D	.	.	.	1	GPC6	ENSG00000183098	ASD	None	Yes
13	97639000	97639000	T	A	92	No	0.0009	0.000840336	stop_lost	.	.	.	B	.	D	.	.	.	0.333333	OXGR1	ENSG00000165621	SD	None	Yes
13	97639513	97639513	C	CTAAGAAGGTCATC	59.3333	No	0	0.0012605	frameshift_variant	.	.	.	.	.	.	.	.	.	1	OXGR1	ENSG00000165621	SD	None	Yes
13	97639879	97639880	GA	G	140.125	No	0.069	0.00672269	frameshift_variant	.	.	.	.	.	.	.	.	.	1	OXGR1	ENSG00000165621	SD	None	Yes
13	98655293	98655293	T	C	217	Yes	0.002	0.000420168	splice_donor_variant	.	.	.	D	.	D	.	.	.	1	IPO5	ENSG00000065150	SD	None	Yes
13	99482010	99482011	CC	C	130	No	0	0.000420168	splice_acceptor_variant	.	.	.	.	.	.	.	.	.	1	DOCK9	ENSG00000088387	SD	None	Yes
14	102467693	102467693	C	T	62	Yes	0.0083	0.00168067	splice_donor_variant	.	.	.	D	.	D	.	.	.	1	DYNC1H1	ENSG00000197102	ASD, SD	None	Yes
14	102470987	102470987	T	TT	134	Yes	0	0.000420168	frameshift_variant	.	.	.	.	.	.	.	.	.	1	DYNC1H1	ENSG00000197102	ASD, SD	None	Yes
14	104643646	104643650	GTCGC	G	21.4167	No	0	0.010084	frameshift_variant	.	.	.	.	.	.	.	.	.	1	KIF26A	ENSG00000066735	SD	None	Yes
14	105836177	105861009	NA	DUP	NA	No	0	0.000420168	CNV	NA	NA	NA	NA	NA	NA	NA	NA	NA	1	PACS2	ENSG00000179364	ASD	None	Yes
14	21359845	21624184	NA	DUP	NA	No	0	0.000420168	CNV	NA	NA	NA	NA	NA	NA	NA	NA	NA	1	METTL17, TMEM253	ENSG00000165792, ENSG00000232070	SD	None	Yes
14	21458161	21464451	NA	DUP	NA	No	0	0.000420168	CNV	NA	NA	NA	NA	NA	NA	NA	NA	NA	1	METTL17	ENSG00000165792	SD	None	Yes
14	21458162	21458162	A	C	42	Yes	0	0.000840336	start_lost	D	D	B	D	.	D	B	B	D	0.333333	METTL17	ENSG00000165792	SD	None	Yes
14	21458500	21458500	C	CC	13	No	0	0.000420168	frameshift_variant	.	.	.	.	.	.	.	.	.	1	METTL17	ENSG00000165792	SD	None	Yes
14	21460774	21460774	T	TT	156	Yes	0	0.000420168	frameshift_variant	.	.	.	.	.	.	.	.	.	1	METTL17	ENSG00000165792	SD	None	Yes
14	21464872	21464872	T	G	92.1032	Yes	0.088	0.0529412	splice_donor_variant	D	D	D	D	.	D	B	B	.	0.5	METTL17	ENSG00000165792	SD	None	Yes
14	21569504	21569504	T	C	33	No	0.003	0.000420168	start_lost	D	D	.	D	.	D	D	B	D	0.75	TMEM253	ENSG00000232070	SD	None	No
14	21570563	21570563	G	T	80	Yes	0	0.000420168	splice_acceptor_variant	.	.	.	D	.	D	.	.	.	1	TMEM253	ENSG00000232070	SD	None	No
14	21859183	21859183	T	TT	39	Yes	0	0.000420168	frameshift_variant	.	.	.	.	.	.	.	.	.	1	CHD8	ENSG00000100888	ASD	GO:0035176	Yes
14	21861380	21861382	TCT	T	130	Yes	0	0.000420168	frameshift_variant	.	.	.	.	.	.	.	.	.	1	CHD8	ENSG00000100888	ASD	GO:0035176	Yes
14	21861647	21861651	CCTTC	C	12	Yes	0	0.000420168	frameshift_variant	.	.	.	.	.	.	.	.	.	1	CHD8	ENSG00000100888	ASD	GO:0035176	Yes
14	21870169	21870169	G	A	73	Yes	0	0.000420168	stop_gained	.	.	D	D	.	D	.	.	.	1	CHD8	ENSG00000100888	ASD	GO:0035176	Yes
14	21871178	21871178	G	A	35	Yes	0	0.000420168	stop_gained	.	.	D	D	.	D	.	.	.	1	CHD8	ENSG00000100888	ASD	GO:0035176	Yes
14	21871373	21871373	T	C	50	Yes	0	0.000420168	splice_acceptor_variant	.	.	.	D	.	D	.	.	.	1	CHD8	ENSG00000100888	ASD	GO:0035176	Yes
14	21899352	21899352	G	GG	55	Yes	0	0.0012605	frameshift_variant	.	.	.	.	.	.	.	.	.	1	CHD8	ENSG00000100888	ASD	GO:0035176	Yes
14	23242818	23249260	NA	DEL	NA	No	0	0.000420168	CNV	NA	NA	NA	NA	NA	NA	NA	NA	NA	1	SLC7A7	ENSG00000155465	ASD	None	Yes
14	23242894	23242895	AC	A	106	No	0.0002	0.000420168	frameshift_variant	.	.	.	.	.	.	.	.	.	1	SLC7A7	ENSG00000155465	ASD	None	Yes
14	23243580	23243580	G	A	125	No	0	0.000420168	stop_gained	.	.	D	D	.	D	.	.	.	1	SLC7A7	ENSG00000155465	ASD	None	Yes
14	23249188	23249189	TT	T	303	No	0	0.000420168	frameshift_variant	.	.	.	.	.	.	.	.	.	1	SLC7A7	ENSG00000155465	ASD	None	Yes
14	23282108	23282108	C	A	12	No	0	0.000420168	splice_donor_variant	.	.	.	D	.	D	.	.	.	1	SLC7A7	ENSG00000155465	ASD	None	Yes
14	23282174	23282183	TGTACCATGT	T	34	No	0	0.000420168	stop_gained	.	.	.	.	.	.	.	.	.	1	SLC7A7	ENSG00000155465	ASD	None	Yes
14	23282230	23282231	GA	G	23	No	0.0001	0.000420168	frameshift_variant	.	.	.	.	.	.	.	.	.	1	SLC7A7	ENSG00000155465	ASD	None	Yes
14	30100011	30100011	G	A	112	No	0	0.000420168	stop_gained	.	.	D	D	.	D	.	.	.	1	PRKD1	ENSG00000184304	ASD	None	Yes
14	30108005	30108005	T	A	70	No	0.0001	0.000420168	stop_gained	.	.	D	D	.	D	.	.	.	1	PRKD1	ENSG00000184304	ASD	None	Yes
14	32561337	32561337	G	T	18	Yes	0	0.000420168	stop_gained	.	.	D	D	.	D	.	.	.	1	ARHGAP5	ENSG00000100852	ASD	None	Yes
14	42360937	42360939	ACC	A	151	No	0	0.000420168	frameshift_variant	.	.	.	.	.	.	.	.	.	1	LRFN5	ENSG00000165379	ASD	None	Yes
14	45564738	45564738	T	G	30.2	Yes	0.0001	0.00210084	splice_donor_variant	D	B	.	D	B	D	B	B	B	-0.111111	PRPF39	ENSG00000185246	ASD	None	Yes
14	45571730	45571730	A	G	15	Yes	0	0.000420168	splice_acceptor_variant	.	.	.	D	.	D	.	.	.	1	PRPF39	ENSG00000185246	ASD	None	Yes
14	47600946	47600946	A	G	116.471	Yes	0.072	0.00420168	start_lost	D	B	.	D	B	D	B	B	.	0	MDGA2	ENSG00000139915	ASD	None	No
14	62235390	62235392	GAA	G	73.5	No	0.0017	0.00168067	frameshift_variant	.	.	.	.	.	.	.	.	.	1	SNAPC1	ENSG00000023608	SD	None	Yes
14	62259562	62259563	AA	A	69.0714	Yes	0	0.00588235	frameshift_variant	.	.	.	.	.	.	.	.	.	1	SNAPC1	ENSG00000023608	SD	None	Yes
14	64749340	64749340	A	G	28	No	0.0005	0.000420168	splice_donor_variant	.	.	.	D	.	D	.	.	.	1	ESR2	ENSG00000140009	ASD	None	Yes
14	64749369	64749369	G	T	68	No	0.0001	0.000840336	stop_gained	.	.	B	D	.	D	.	.	.	0.5	ESR2	ENSG00000140009	ASD	None	Yes
14	64749628	64749628	C	A	163	Yes	0	0.000420168	stop_gained	.	.	D	D	.	D	.	.	.	1	ESR2	ENSG00000140009	ASD	None	Yes
14	65262053	65262053	A	C	25	No	0	0.000420168	splice_donor_variant	.	.	.	D	.	D	.	.	.	1	SPTB	ENSG00000070182	SD	None	Yes
14	65417081	65417081	C	A	78	Yes	0	0.000420168	stop_gained	B	B	B	D	.	D	B	B	.	-0.25	RAB15	ENSG00000139998	SD	None	No
14	68023985	68272335	NA	DUP	NA	No	0	0.000420168	CNV	NA	NA	NA	NA	NA	NA	NA	NA	NA	1	ZFYVE26	ENSG00000072121	ASD	None	No
14	68252830	68252830	C	T	67	No	0.0002	0.000420168	splice_donor_variant	.	.	.	D	.	D	.	.	.	1	ZFYVE26	ENSG00000072121	ASD	None	No
14	68272015	68272016	CC	C	41	Yes	0	0.000420168	frameshift_variant	.	.	.	.	.	.	.	.	.	1	ZFYVE26	ENSG00000072121	ASD	None	No
14	69701504	69701504	G	T	40.5	Yes	0.0002	0.000840336	stop_gained	.	.	B	D	.	B	.	.	.	0	EXD2	ENSG00000081177	SD	None	Yes
14	69701716	69701721	AAGAAA	A	48	No	0	0.000420168	frameshift_variant	.	.	.	.	.	.	.	.	.	1	EXD2	ENSG00000081177	SD	None	Yes
14	69707798	69707799	TT	T	11	No	0	0.000420168	frameshift_variant	.	.	.	.	.	.	.	.	.	1	EXD2	ENSG00000081177	SD	None	Yes
14	72165820	72165820	A	AA	89	No	0	0.000420168	stop_gained	.	.	.	.	.	.	.	.	.	1	SIPA1L1	ENSG00000197555	SD	None	Yes
14	76905809	76905811	CGT	C	13.5	No	0	0.00168067	frameshift_variant	.	.	.	.	.	.	.	.	.	1	ESRRB	ENSG00000119715	ASD	None	Yes
14	76965162	76965162	T	TGTGCATT	89	No	0	0.000420168	frameshift_variant	.	.	.	.	.	.	.	.	.	1	ESRRB	ENSG00000119715	ASD	None	Yes
14	77229164	77237589	NA	DEL	NA	No	0	0.000420168	CNV	NA	NA	NA	NA	NA	NA	NA	NA	NA	1	VASH1	ENSG00000071246	ASD	None	No
14	77236395	77236395	G	T	57.9444	Yes	0.014	0.00756303	splice_donor_variant	.	.	.	D	.	D	.	.	.	1	VASH1	ENSG00000071246	ASD	None	No
14	77237586	77237588	CAG	C	51	No	0	0.000420168	frameshift_variant	.	.	.	.	.	.	.	.	.	1	VASH1	ENSG00000071246	ASD	None	No
14	77242529	77242529	G	GGG	33	No	0	0.000420168	frameshift_variant	.	.	.	.	.	.	.	.	.	1	VASH1	ENSG00000071246	ASD	None	No
14	77492036	77492037	TT	T	28	Yes	0	0.000420168	frameshift_variant	.	.	.	.	.	.	.	.	.	1	IRF2BPL	ENSG00000119669	ASD	None	Yes
14	77493378	77493379	GG	G	11	No	0	0.000420168	frameshift_variant	.	.	.	.	.	.	.	.	.	1	IRF2BPL	ENSG00000119669	ASD	None	Yes
14	77493769	77493769	G	A	21.2143	No	0	0.0176471	stop_gained	.	.	.	D	.	B	.	.	.	0.333333	IRF2BPL	ENSG00000119669	ASD	None	Yes
14	77493769	77493787	GCTGCTGCTGCTGCTGCTG	ACTGCTGCTGCTGCTATTA	15.8667	No	0	0.012605	stop_gained	.	.	.	.	.	.	.	.	.	1	IRF2BPL	ENSG00000119669	ASD	None	Yes
14	77493784	77493784	G	A	18.5	No	0	0.00336134	stop_gained	.	.	.	D	.	B	.	.	.	0.333333	IRF2BPL	ENSG00000119669	ASD	None	Yes
14	77493784	77493787	GCTG	ATTA	19.2857	No	0	0.0117647	stop_gained	.	.	.	.	.	.	.	.	.	1	IRF2BPL	ENSG00000119669	ASD	None	Yes
14	77493784	77493793	GCTGCTGCTG	ATTACTGCTA	22	No	0	0.000420168	stop_gained	.	.	.	.	.	.	.	.	.	1	IRF2BPL	ENSG00000119669	ASD	None	Yes
14	77493785	77493787	CTG	TTA	17.1111	No	0	0.00378151	stop_gained	.	.	.	.	.	.	.	.	.	1	IRF2BPL	ENSG00000119669	ASD	None	Yes
14	77493787	77493788	GC	G	10.5	No	0.062	0.000840336	frameshift_variant	.	.	.	.	.	.	.	.	.	1	IRF2BPL	ENSG00000119669	ASD	None	Yes
14	77493789	77493797	TGCTGTTGC	T	10.5	No	0.085	0.000840336	frameshift_variant	.	.	.	.	.	.	.	.	.	1	IRF2BPL	ENSG00000119669	ASD	None	Yes
14	77493793	77493793	G	A	16.2941	No	0	0.00714286	stop_gained	.	.	.	D	.	B	.	.	.	0.333333	IRF2BPL	ENSG00000119669	ASD	None	Yes
14	77493793	77493800	GTTGCTGC	ATTTCTGT	20.1944	No	0	0.0605042	stop_gained	.	.	.	.	.	.	.	.	.	1	IRF2BPL	ENSG00000119669	ASD	None	Yes
14	77493805	77493805	G	A	20.6412	No	0	0.220168	stop_gained	.	.	.	D	.	B	.	.	.	0.333333	IRF2BPL	ENSG00000119669	ASD	None	Yes
14	77493814	77493814	G	A	21.0719	No	0	0.0584034	stop_gained	.	.	.	D	.	B	.	.	.	0.333333	IRF2BPL	ENSG00000119669	ASD	None	Yes
14	77493841	77493923	CGGCGGCCGCCGCTGCTGCCGCCGCCGCCGCCGCTTCCTTAGCCGACAGGGCCACTGTCTTGACCCCGACGGGCGGCGGCGGC	C	16	No	0	0.000420168	frameshift_variant	.	.	.	.	.	.	.	.	.	1	IRF2BPL	ENSG00000119669	ASD	None	Yes
14	81964840	81964840	T	C	103	No	0	0.000420168	splice_acceptor_variant	.	.	.	D	.	D	.	.	.	1	SEL1L	ENSG00000071537	SD	None	Yes
14	88411942	88411942	G	GGC	74.875	No	0.0006	0.0168067	frameshift_variant	.	.	.	.	.	.	.	.	.	1	GALC	ENSG00000054983	SD	None	Yes
14	88417041	88417041	A	AAGGACAATTTAAGGAGTTTAGAATAATATCATGATTA	20	No	0	0.000420168	stop_gained	.	.	.	.	.	.	.	.	.	1	GALC	ENSG00000054983	SD	None	Yes
14	88429725	88429735	TACCATGGTTT	T	80	No	0	0.000420168	splice_donor_variant	.	.	.	.	.	.	.	.	.	1	GALC	ENSG00000054983	SD	None	Yes
14	88431897	88431897	C	A	36	Yes	0	0.000420168	stop_gained	.	.	D	D	.	D	.	.	.	1	GALC	ENSG00000054983	SD	None	Yes
14	88450867	88450867	C	T	23	No	0	0.000420168	stop_gained	.	.	D	D	.	D	.	.	.	1	GALC	ENSG00000054983	SD	None	Yes
14	88477561	88477562	TT	T	85	No	0	0.000420168	frameshift_variant	.	.	.	.	.	.	.	.	.	1	GPR65	ENSG00000140030	SD	None	Yes
14	91739064	91739065	CC	C	14.6	Yes	0	0.00210084	frameshift_variant	.	.	.	.	.	.	.	.	.	1	CCDC88C	ENSG00000015133	ASD	None	No
14	91806227	91806227	C	T	12	No	0	0.000420168	splice_donor_variant	.	.	.	D	.	D	.	.	.	1	CCDC88C	ENSG00000015133	ASD	None	No
14	92442535	92442535	T	C	127	No	0	0.000420168	splice_acceptor_variant	.	.	.	D	.	D	.	.	.	1	TRIP11	ENSG00000100815	SD	None	Yes
14	92471208	92471208	T	A	11	No	0	0.000420168	stop_gained	.	.	D	D	.	D	.	.	.	1	TRIP11	ENSG00000100815	SD	None	Yes
14	92471238	92471238	G	A	36	No	0.0003	0.000420168	stop_gained	.	.	D	D	.	D	.	.	.	1	TRIP11	ENSG00000100815	SD	None	Yes
14	92472383	92472387	TCTTT	T	66	No	0	0.000420168	frameshift_variant	.	.	.	.	.	.	.	.	.	1	TRIP11	ENSG00000100815	SD	None	Yes
14	92488177	92488177	T	C	27	Yes	0	0.000420168	splice_acceptor_variant	.	.	.	D	.	D	.	.	.	1	TRIP11	ENSG00000100815	SD	None	Yes
14	92537353	92537353	C	CG	86.3518	No	0.51	0.17479	frameshift_variant	.	.	.	.	.	.	.	.	.	1	ATXN3	ENSG00000066427	SD	None	Yes
14	92537353	92537353	C	CTG	38	No	0	0.17479	frameshift_variant	.	.	.	.	.	.	.	.	.	1	ATXN3	ENSG00000066427	SD	None	Yes
14	92537354	92537354	C	CTGCTGCTGCTG	26	No	0	0.0134454	frameshift_variant	.	.	.	.	.	.	.	.	.	1	ATXN3	ENSG00000066427	SD	None	Yes
14	92537354	92537354	C	CTGCTGCTGCTGCTG	40.7692	No	0	0.0134454	frameshift_variant	.	.	.	.	.	.	.	.	.	1	ATXN3	ENSG00000066427	SD	None	Yes
14	92537354	92537354	C	CTGCTGCTGCTGCTGCTGCTG	50.9333	No	0	0.0134454	frameshift_variant	.	.	.	.	.	.	.	.	.	1	ATXN3	ENSG00000066427	SD	None	Yes
14	92537354	92537354	C	CTGCTTCTGCTGCTGCTGCTGCTGCTG	18	No	0	0.0134454	frameshift_variant	.	.	.	.	.	.	.	.	.	1	ATXN3	ENSG00000066427	SD	None	Yes
14	92537378	92537378	G	GC	43.6383	No	0.071	0.0197479	frameshift_variant	.	.	.	.	.	.	.	.	.	1	ATXN3	ENSG00000066427	SD	None	Yes
14	92537379	92537379	T	TGCTGCTGCTGCTGC	46.6364	No	0.038	0.0147059	frameshift_variant	.	.	.	.	.	.	.	.	.	1	ATXN3	ENSG00000066427	SD	None	Yes
14	92537379	92537379	T	TGCTGCTGCTGCTGCTGC	51	No	0.001	0.0147059	frameshift_variant	.	.	.	.	.	.	.	.	.	1	ATXN3	ENSG00000066427	SD	None	Yes
14	92537379	92537379	T	TGCTGCTGCTGCTGCTGCTGCTGC	35.8571	No	0	0.0147059	frameshift_variant	.	.	.	.	.	.	.	.	.	1	ATXN3	ENSG00000066427	SD	None	Yes
14	92537379	92537379	T	TGCTGCTGCTGCTGCTGCTGCTGCTGC	52	No	0	0.0147059	frameshift_variant	.	.	.	.	.	.	.	.	.	1	ATXN3	ENSG00000066427	SD	None	Yes
14	92537396	92537396	G	GC	28.6667	No	0.073	0.00336134	frameshift_variant	.	.	.	.	.	.	.	.	.	1	ATXN3	ENSG00000066427	SD	None	Yes
14	92537396	92537396	G	GCTGCTGCTGCTGCTGCTGC	35.75	No	0.073	0.00336134	frameshift_variant	.	.	.	.	.	.	.	.	.	1	ATXN3	ENSG00000066427	SD	None	Yes
14	92537396	92537396	G	GCTGCTGCTGCTGCTGCTGCTGT	49	No	0	0.00336134	frameshift_variant	.	.	.	.	.	.	.	.	.	1	ATXN3	ENSG00000066427	SD	None	Yes
14	92537396	92537397	GT	G	42.6667	No	0.073	0.0012605	frameshift_variant	.	.	.	.	.	.	.	.	.	1	ATXN3	ENSG00000066427	SD	None	Yes
14	92537397	92537397	T	TGCTGCTGCTGCTGCTG	28.3333	No	0.053	0.0012605	frameshift_variant	.	.	.	.	.	.	.	.	.	1	ATXN3	ENSG00000066427	SD	None	Yes
14	92597348	92597348	T	A	33	Yes	0.0002	0.000420168	stop_gained	.	.	D	D	.	D	.	.	.	1	CPSF2	ENSG00000165934	SD	None	Yes
14	94088799	94088800	AC	A	26	Yes	0	0.000420168	frameshift_variant	.	.	.	.	.	.	.	.	.	1	UNC79	ENSG00000133958	ASD	None	Yes
14	99976589	99976589	G	GG	13	Yes	0	0.000420168	frameshift_variant	.	.	.	.	.	.	.	.	.	1	CCNK	ENSG00000090061	ASD	None	Yes
15	20005287	32620127	NA	Dup	NA	No	0	0.000420168	CNV	NA	NA	NA	NA	NA	NA	NA	NA	NA	1	APBA2, ATP10A, CHRNA7, FAN1, GABRB3, GABRG3, HERC2, MAGEL2, NIPA1, NIPA2, NSMCE3, OTUD7A, TRPM1, UBE3A	ENSG00000175344	ASD, SD	GO:2000463	Yes
15	22652330	28494202	NA	Dup	NA	No	0	0.000420168	CNV	NA	NA	NA	NA	NA	NA	NA	NA	NA	1	ATP10A, GABRB3, GABRG3, HERC2, MAGEL2, NIPA1, NIPA2, UBE3A	ENSG00000206190, ENSG00000166206, ENSG00000182256, ENSG00000128731, ENSG00000254585, ENSG00000170113, ENSG00000140157, ENSG00000114062	ASD, SD	None	Yes
15	22738180	23062319	NA	DEL	NA	No	0	0.000420168	CNV	NA	NA	NA	NA	NA	NA	NA	NA	NA	1	NIPA1, NIPA2	ENSG00000170113, ENSG00000140157	ASD	None	Yes
15	22739423	23060905	NA	DUP	NA	No	0	0.000420168	CNV	NA	NA	NA	NA	NA	NA	NA	NA	NA	1	NIPA1, NIPA2	ENSG00000170113, ENSG00000140157	ASD	None	Yes
15	22750305	29050198	NA	Dup	NA	No	0	0.000420168	CNV	NA	NA	NA	NA	NA	NA	NA	NA	NA	1	ATP10A, GABRB3, GABRG3, HERC2, MAGEL2, NIPA1, NIPA2, UBE3A	ENSG00000206190, ENSG00000166206, ENSG00000182256, ENSG00000128731, ENSG00000254585, ENSG00000170113, ENSG00000140157, ENSG00000114062	ASD, SD	None	Yes
15	22833524	23060905	NA	DUP	NA	No	0	0.000420168	CNV	NA	NA	NA	NA	NA	NA	NA	NA	NA	1	NIPA1, NIPA2	ENSG00000170113, ENSG00000140157	ASD	None	Yes
15	22833524	23062319	NA	DEL	NA	Yes	0	0.000840336	CNV	NA	NA	NA	NA	NA	NA	NA	NA	NA	1	NIPA1, NIPA2	ENSG00000170113, ENSG00000140157	ASD	None	Yes
15	22833524	23086411	NA	DEL	NA	No	0	0.000840336	CNV	NA	NA	NA	NA	NA	NA	NA	NA	NA	1	NIPA1, NIPA2	ENSG00000170113, ENSG00000140157	ASD	None	Yes
15	22845761	23086411	NA	DUP	NA	No	0	0.000420168	CNV	NA	NA	NA	NA	NA	NA	NA	NA	NA	1	NIPA1, NIPA2	ENSG00000170113, ENSG00000140157	ASD	None	Yes
15	23006307	23006307	T	TTATT	34	No	0	0.000420168	frameshift_variant	.	.	.	.	.	.	.	.	.	1	NIPA2	ENSG00000140157	ASD	None	Yes
15	23021237	23021237	C	CT	27	Yes	0	0.000420168	frameshift_variant	.	.	.	.	.	.	.	.	.	1	NIPA2	ENSG00000140157	ASD	None	Yes
15	23021237	23021238	CC	CTT	28	No	0	0.000420168	frameshift_variant	.	.	.	.	.	.	.	.	.	1	NIPA2	ENSG00000140157	ASD	None	Yes
15	23021246	23021246	T	TT	63.5833	Yes	0	0.00504202	frameshift_variant	.	.	.	.	.	.	.	.	.	1	NIPA2	ENSG00000140157	ASD	None	Yes
15	23683783	28471141	NA	Dup	NA	No	0	0.000420168	CNV	NA	NA	NA	NA	NA	NA	NA	NA	NA	1	ATP10A, GABRB3, GABRG3, HERC2, MAGEL2, UBE3A	ENSG00000206190, ENSG00000166206, ENSG00000182256, ENSG00000128731, ENSG00000254585, ENSG00000114062	ASD, SD	None	Yes
15	25940054	25940055	GG	G	79	No	0	0.000420168	frameshift_variant	.	.	.	.	.	.	.	.	.	1	ATP10A	ENSG00000206190	ASD	None	Yes
15	26971834	27548820	NA	Dup	NA	No	0	0.000420168	CNV	NA	NA	NA	NA	NA	NA	NA	NA	NA	1	GABRB3, GABRG3	ENSG00000166206, ENSG00000182256	ASD, SD	None	Yes
15	28356908	28443649	NA	DUP	NA	No	0	0.000420168	CNV	NA	NA	NA	NA	NA	NA	NA	NA	NA	1	HERC2	ENSG00000128731	ASD	None	Yes
15	28479308	28479308	G	A	27	Yes	0.0015	0.000420168	stop_gained	.	.	D	D	.	D	.	.	.	1	HERC2	ENSG00000128731	ASD	None	Yes
15	28518111	28518115	GCTTC	GATT	39.2051	No	0	0.0491597	frameshift_variant	.	.	.	.	.	.	.	.	.	1	HERC2	ENSG00000128731	ASD	None	Yes
15	28518115	28518116	CC	C	23.2174	No	0	0.00966387	frameshift_variant	.	.	.	.	.	.	.	.	.	1	HERC2	ENSG00000128731	ASD	None	Yes
15	29368296	29368296	T	G	162.585	No	0.056	0.0172269	splice_donor_variant	.	.	.	D	.	D	.	.	.	1	APBA2	ENSG00000034053	ASD	None	Yes
15	30654495	32925309	NA	DEL	NA	Yes	0	0.000420168	CNV	NA	NA	NA	NA	NA	NA	NA	NA	NA	1	CHRNA7, FAN1, OTUD7A, TRPM1	ENSG00000198690, ENSG00000169918, ENSG00000134160	ASD	GO:2000463	Yes
15	30943512	31245880	NA	Dup	NA	Unknown	0	0.000420168	CNV	NA	NA	NA	NA	NA	NA	NA	NA	NA	1	FAN1	ENSG00000198690	ASD	None	Yes
15	31196866	31222874	NA	DUP	NA	No	0	0.000420168	CNV	NA	NA	NA	NA	NA	NA	NA	NA	NA	1	FAN1	ENSG00000198690	ASD	None	Yes
15	31197787	31197789	TGT	T	44.5	No	0	0.000840336	frameshift_variant	.	.	.	.	.	.	.	.	.	1	FAN1	ENSG00000198690	ASD	None	Yes
15	31198039	31198040	TG	T	64	No	0	0.000420168	frameshift_variant	.	.	.	.	.	.	.	.	.	1	FAN1	ENSG00000198690	ASD	None	Yes
15	31198042	31198043	TA	T	64	No	0	0.000420168	frameshift_variant	.	.	.	.	.	.	.	.	.	1	FAN1	ENSG00000198690	ASD	None	Yes
15	31203038	31203038	C	T	32	Yes	0.0001	0.000420168	stop_gained	.	.	.	B	.	B	.	.	.	-0.333333	FAN1	ENSG00000198690	ASD	None	Yes
15	31214513	31214513	C	T	150.5	Yes	0.0001	0.000840336	stop_gained	.	.	D	D	.	D	.	.	.	1	FAN1	ENSG00000198690	ASD	None	Yes
15	31217402	31217402	C	T	24	No	0.001	0.000420168	stop_gained	.	.	D	D	.	D	.	.	.	1	FAN1	ENSG00000198690	ASD	None	Yes
15	31221428	31221429	CA	C	71	No	0.0005	0.000420168	frameshift_variant	.	.	.	.	.	.	.	.	.	1	FAN1	ENSG00000198690	ASD	None	Yes
15	31222812	31222812	C	T	42	No	0.0014	0.000420168	stop_gained	.	.	D	D	.	D	.	.	.	1	FAN1	ENSG00000198690	ASD	None	Yes
15	31229463	31229463	G	A	51.5385	Yes	0.054	0.00546218	splice_donor_variant	.	.	.	.	.	.	.	.	.	1	FAN1	ENSG00000198690	ASD	None	Yes
15	31294232	31294233	CA	C	77	No	0.0068	0.000420168	frameshift_variant	.	.	.	.	.	.	.	.	.	1	TRPM1	ENSG00000134160	ASD	None	Yes
15	31294714	31294714	C	A	99.1692	No	0.13	0.111765	stop_gained	.	.	B	D	.	D	.	.	.	0.5	TRPM1	ENSG00000134160	ASD	None	Yes
15	31294717	31294717	C	A	94	Yes	0	0.000420168	stop_gained	.	.	B	D	.	D	.	.	.	0.5	TRPM1	ENSG00000134160	ASD	None	Yes
15	31294734	31294738	TGTCT	T	65	No	0	0.000840336	frameshift_variant	.	.	.	.	.	.	.	.	.	1	TRPM1	ENSG00000134160	ASD	None	Yes
15	31295068	31295070	ACG	A	63	No	0	0.000420168	frameshift_variant	.	.	.	.	.	.	.	.	.	1	TRPM1	ENSG00000134160	ASD	None	Yes
15	31295143	31295143	C	A	65	Yes	0.0001	0.000420168	stop_gained	.	.	D	D	.	D	.	.	.	1	TRPM1	ENSG00000134160	ASD	None	Yes
15	31334275	31334275	G	A	174	Yes	0	0.000420168	stop_gained	.	.	D	D	.	D	.	.	.	1	TRPM1	ENSG00000134160	ASD	None	Yes
15	31339315	31339316	CT	C	53	No	0	0.000420168	frameshift_variant	.	.	.	.	.	.	.	.	.	1	TRPM1	ENSG00000134160	ASD	None	Yes
15	31369123	31369123	A	G	171.867	No	0.98	0.942857	start_lost	B	B	B	B	.	B	B	B	.	-0.75	TRPM1	ENSG00000134160	ASD	None	Yes
15	32393501	32393521	TGAAGGATGAGAAGAACCAAG	T	74.8209	No	0	0.0281513	splice_acceptor_variant	.	.	.	.	.	.	.	.	.	1	CHRNA7	ENSG00000175344	ASD	GO:2000463	Yes
15	32460222	32460222	C	T	62	No	0	0.000420168	stop_gained	.	.	B	D	.	D	.	.	.	0.5	CHRNA7	ENSG00000175344	ASD	GO:2000463	Yes
15	41030162	41072195	NA	DUP	NA	No	0	0.000420168	CNV	NA	NA	NA	NA	NA	NA	NA	NA	NA	1	C15orf62	ENSG00000188277	ASD	None	No
15	41063220	41063220	A	T	13	No	0	0.000420168	stop_lost	.	.	.	D	.	D	.	.	.	1	C15orf62	ENSG00000188277	ASD	None	No
15	43276152	43276152	G	A	71	No	0	0.000420168	stop_gained	.	.	D	D	.	D	.	.	.	1	UBR1	ENSG00000159459	ASD	None	Yes
15	43294874	43294874	G	A	60	No	0	0.000420168	stop_gained	.	.	D	D	.	D	.	.	.	1	UBR1	ENSG00000159459	ASD	None	Yes
15	43339390	43339390	A	C	39	No	0	0.000420168	stop_gained	.	.	D	D	.	D	.	.	.	1	UBR1	ENSG00000159459	ASD	None	Yes
15	43340691	43340691	T	C	76	No	0	0.000420168	splice_acceptor_variant	.	.	.	D	.	D	.	.	.	1	UBR1	ENSG00000159459	ASD	None	Yes
15	43346938	43346938	A	G	102	Yes	0	0.000420168	splice_donor_variant	.	.	.	D	.	D	.	.	.	1	UBR1	ENSG00000159459	ASD	None	Yes
15	43818035	43818036	AA	A	56	No	0	0.000840336	frameshift_variant	.	.	.	.	.	.	.	.	.	1	MAP1A	ENSG00000166963	ASD	None	No
15	45253729	45253729	A	T	38	No	0.0002	0.000420168	stop_gained	.	.	B	D	.	D	.	.	.	0.5	TERB2	ENSG00000167014	ASD	None	No
15	45258416	45258416	G	T	16	Yes	0.0002	0.000420168	stop_gained	.	.	B	D	.	B	.	.	.	0	TERB2	ENSG00000167014	ASD	None	No
15	45654315	45654316	AG	A	61	No	0	0.000420168	frameshift_variant	.	.	.	.	.	.	.	.	.	1	GATM	ENSG00000171766	ASD	None	Yes
15	52487648	52487649	TT	T	87	No	0	0.000420168	frameshift_variant	.	.	.	.	.	.	.	.	.	1	MYO5C	ENSG00000128833	ASD	None	Yes
15	52510715	52510715	C	T	61	No	0.0013	0.000420168	splice_donor_variant	.	.	.	D	.	D	.	.	.	1	MYO5C	ENSG00000128833	ASD	None	Yes
15	52534277	52534277	G	A	122	No	0	0.000420168	stop_gained	.	.	D	D	.	D	.	.	.	1	MYO5C	ENSG00000128833	ASD	None	Yes
15	52534290	52534290	C	CCTGC	96	No	0	0.000420168	frameshift_variant	.	.	.	.	.	.	.	.	.	1	MYO5C	ENSG00000128833	ASD	None	Yes
15	52539151	52539151	G	A	97	No	0.0001	0.000420168	stop_gained	.	.	D	D	.	D	.	.	.	1	MYO5C	ENSG00000128833	ASD	None	Yes
15	52635381	52635382	CC	C	157	No	0	0.000420168	frameshift_variant	.	.	.	.	.	.	.	.	.	1	MYO5A	ENSG00000197535	ASD	GO:0034765	Yes
15	53905869	53905869	G	A	48	No	0	0.000420168	stop_gained	.	.	B	D	.	B	.	.	.	0	WDR72	ENSG00000166415	SD	None	Yes
15	54003140	54003141	TT	T	165	No	0	0.000420168	frameshift_variant	.	.	.	.	.	.	.	.	.	1	WDR72	ENSG00000166415	SD	None	Yes
15	54003525	54003525	G	A	47	No	0.0001	0.000420168	stop_gained	.	.	.	D	.	D	.	.	.	1	WDR72	ENSG00000166415	SD	None	Yes
15	54006705	54006705	C	T	60.3333	No	0.0001	0.0012605	splice_acceptor_variant	D	D	D	D	B	D	D	B	D	0.6	WDR72	ENSG00000166415	SD	None	Yes
15	54025229	54025229	G	A	65	No	0.0002	0.000420168	stop_gained	.	.	D	D	.	D	.	.	.	1	WDR72	ENSG00000166415	SD	None	Yes
15	54025259	54025259	G	A	73	No	0	0.000420168	stop_gained	.	.	B	D	.	D	.	.	.	0.5	WDR72	ENSG00000166415	SD	None	Yes
15	56535483	56535483	T	G	72	No	0	0.000420168	start_lost	.	.	.	.	.	.	.	.	.	1	RFX7	ENSG00000181827	ASD	None	Yes
15	57730197	57743799	NA	DUP	NA	No	0	0.000420168	CNV	NA	NA	NA	NA	NA	NA	NA	NA	NA	1	CGNL1	ENSG00000128849	ASD	None	No
15	57730197	57746016	NA	DUP	NA	No	0	0.000420168	CNV	NA	NA	NA	NA	NA	NA	NA	NA	NA	1	CGNL1	ENSG00000128849	ASD	None	No
15	57730197	57754090	NA	DUP	NA	No	0	0.000840336	CNV	NA	NA	NA	NA	NA	NA	NA	NA	NA	1	CGNL1	ENSG00000128849	ASD	None	No
15	57730369	57730370	AA	A	35	No	0	0.000420168	frameshift_variant	.	.	.	.	.	.	.	.	.	1	CGNL1	ENSG00000128849	ASD	None	No
15	57745981	57745981	C	T	55	No	0	0.000420168	stop_gained	.	.	B	D	.	D	.	.	.	0.5	CGNL1	ENSG00000128849	ASD	None	No
15	57753939	57753949	ACCTCTTGAGA	A	65	No	0	0.000420168	frameshift_variant	.	.	.	.	.	.	.	.	.	1	CGNL1	ENSG00000128849	ASD	None	No
15	57835979	57835979	T	G	52.5714	Yes	0.0036	0.00294118	splice_donor_variant	.	.	.	D	.	D	.	.	.	1	CGNL1	ENSG00000128849	ASD	None	No
15	59430484	59430484	G	A	55	Yes	0	0.000420168	stop_gained	.	.	D	D	.	D	.	.	.	1	MYO1E	ENSG00000157483	ASD	None	Yes
15	59445802	59445802	G	A	103	No	0	0.000420168	stop_gained	.	.	D	D	.	D	.	.	.	1	MYO1E	ENSG00000157483	ASD	None	Yes
15	59515357	59515357	C	A	38	No	0	0.000420168	stop_gained	.	.	D	D	.	D	.	.	.	1	MYO1E	ENSG00000157483	ASD	None	Yes
15	60850430	60850430	G	GG	47	No	0	0.000420168	frameshift_variant	.	.	.	.	.	.	.	.	.	1	RORA	ENSG00000069667	ASD	None	No
15	60919472	60919476	AGACA	A	175.5	No	0	0.000840336	frameshift_variant	.	.	.	.	.	.	.	.	.	1	RORA	ENSG00000069667	ASD	None	No
15	63619433	63619433	C	T	217	Yes	0.0012	0.0012605	splice_acceptor_variant	.	.	.	D	.	D	.	.	.	1	CA12	ENSG00000074410	SD	None	No
15	63632516	63632516	G	A	102	No	0.0003	0.000420168	stop_gained	.	.	D	D	.	D	.	.	.	1	CA12	ENSG00000074410	SD	None	No
15	63632980	63632982	CAT	C	451	No	0.0001	0.000420168	frameshift_variant	.	.	.	.	.	.	.	.	.	1	CA12	ENSG00000074410	SD	None	No
15	63673894	63673894	G	GGGCCG	19	No	0	0.000420168	frameshift_variant	.	.	.	.	.	.	.	.	.	1	CA12	ENSG00000074410	SD	None	No
15	66209164	66209164	A	AAA	28.25	No	0	0.00168067	splice_donor_variant	.	.	.	.	.	.	.	.	.	1	MEGF11	ENSG00000157890	ASD, SD	None	Yes
15	66209165	66209165	C	T	21	No	0.0001	0.000420168	splice_donor_variant	.	.	.	D	.	D	.	.	D	1	MEGF11	ENSG00000157890	ASD, SD	None	Yes
15	66215182	66215182	G	A	94	Yes	0	0.000420168	stop_gained	.	.	.	D	.	D	.	.	.	1	MEGF11	ENSG00000157890	ASD, SD	None	Yes
15	66257353	66257353	A	T	58	No	0	0.000420168	stop_gained	.	.	.	D	.	D	.	.	.	1	MEGF11	ENSG00000157890	ASD, SD	None	Yes
15	66263003	66263004	GG	G	142	No	0	0.000420168	frameshift_variant	.	.	.	.	.	.	.	.	.	1	MEGF11	ENSG00000157890	ASD, SD	None	Yes
15	66273162	66273162	G	GG	17	Yes	0	0.000420168	frameshift_variant	.	.	.	.	.	.	.	.	.	1	MEGF11	ENSG00000157890	ASD, SD	None	Yes
15	66420719	66420720	AG	A	53	No	0	0.000420168	frameshift_variant	.	.	.	.	.	.	.	.	.	1	MEGF11	ENSG00000157890	ASD, SD	None	Yes
15	66838947	66838947	T	TGT	50	No	0	0.000420168	frameshift_variant	.	.	.	.	.	.	.	.	.	1	ZWILCH	ENSG00000174442	ASD, SD	None	Yes
15	66838949	66838949	A	ATTCCTGTGTTAACACTGTA	52	No	0	0.000420168	stop_gained	.	.	.	.	.	.	.	.	.	1	ZWILCH	ENSG00000174442	ASD, SD	None	Yes
15	66843998	66843998	A	G	21	No	0	0.000420168	splice_donor_variant	.	.	.	D	.	D	.	.	.	1	LCTL	ENSG00000188501	SD	None	Yes
15	66853614	66853614	T	G	130	Yes	0	0.000420168	start_lost	B	B	D	D	B	D	B	B	B	-0.2	LCTL	ENSG00000188501	SD	None	Yes
15	67528778	67528778	A	T	87.9412	Yes	0.0065	0.00714286	start_lost	B	B	D	D	B	D	B	B	D	0	AAGAB	ENSG00000103591	SD	None	No
15	67546917	67546917	G	T	25	No	0	0.000420168	stop_gained	.	.	B	D	.	D	.	.	.	0.5	AAGAB	ENSG00000103591	SD	None	No
15	67546969	67546969	T	C	13	Yes	0.0008	0.000420168	start_lost	D	D	B	D	.	D	B	B	.	0.25	AAGAB	ENSG00000103591	SD	None	No
15	67571850	67571860	GGTAGGTATAG	G	10	No	0	0.000420168	splice_donor_variant	.	.	.	.	.	.	.	.	.	1	IQCH	ENSG00000103599	SD	None	No
15	67596677	67596677	C	T	87.2857	Yes	0.011	0.00294118	stop_gained	.	.	.	D	.	B	.	.	.	0.333333	IQCH	ENSG00000103599	SD	None	No
15	67596741	67596741	T	TT	90	No	0	0.000420168	frameshift_variant	.	.	.	.	.	.	.	.	.	1	IQCH	ENSG00000103599	SD	None	No
15	67663872	67663872	G	T	95.3333	Yes	0.0001	0.0012605	splice_donor_variant	.	.	.	B	.	B	.	.	.	-0.333333	IQCH	ENSG00000103599	SD	None	No
15	67664650	67664655	ATAAAA	A	57	No	0	0.000420168	frameshift_variant	.	.	.	.	.	.	.	.	.	1	IQCH	ENSG00000103599	SD	None	No
15	67664857	67664858	TT	T	23.5	No	0	0.000840336	frameshift_variant	.	.	.	.	.	.	.	.	.	1	IQCH	ENSG00000103599	SD	None	No
15	68623320	68623320	A	AACCA	63.6667	No	0	0.00252101	frameshift_variant	.	.	.	.	.	.	.	.	.	1	ITGA11	ENSG00000137809	SD	None	Yes
15	68624708	68624708	G	A	47	No	0.0002	0.000420168	stop_gained	.	.	D	D	.	D	.	.	.	1	ITGA11	ENSG00000137809	SD	None	Yes
15	68653927	68661622	NA	DEL	NA	No	0	0.000420168	CNV	NA	NA	NA	NA	NA	NA	NA	NA	NA	1	ITGA11	ENSG00000137809	SD	None	Yes
15	72978593	72978593	G	T	91	No	0	0.000420168	splice_donor_variant	.	.	.	D	.	D	.	.	.	1	BBS4	ENSG00000140463	ASD	GO:0035176, GO:0021987	Yes
15	73547085	73547085	C	A	46.75	Yes	0.0011	0.00168067	stop_gained	.	.	D	D	.	D	.	.	.	1	NEO1	ENSG00000067141	ASD	None	Yes
15	74002028	74002030	CAG	C	57	No	0	0.000420168	frameshift_variant	.	.	.	.	.	.	.	.	.	1	CD276	ENSG00000103855	ASD	None	Yes
15	74003512	74003512	G	T	144	No	0	0.000420168	splice_donor_variant	D	D	.	D	.	D	B	.	D	0.714286	CD276	ENSG00000103855	ASD	None	Yes
15	75969313	75969314	GG	G	19.5	Yes	0	0.000840336	frameshift_variant	.	.	.	.	.	.	.	.	.	1	CSPG4	ENSG00000173546	SD	None	Yes
15	75977199	75977201	TGT	T	83	No	0	0.000420168	frameshift_variant	.	.	.	.	.	.	.	.	.	1	CSPG4	ENSG00000173546	SD	None	Yes
15	75981842	75981855	CCTCCAGCACCAGC	C	20.8182	No	0	0.00462185	frameshift_variant	.	.	.	.	.	.	.	.	.	1	CSPG4	ENSG00000173546	SD	None	Yes
15	75982586	75982587	GG	G	78	No	0	0.000420168	frameshift_variant	.	.	.	.	.	.	.	.	.	1	CSPG4	ENSG00000173546	SD	None	Yes
15	76016583	76016583	C	T	63.3846	Yes	0.042	0.00546218	stop_gained	.	.	B	D	.	B	.	.	.	0	ODF3L1	ENSG00000182950	SD	None	No
15	76018405	76018406	TG	T	180	No	0	0.000420168	frameshift_variant	.	.	.	.	.	.	.	.	.	1	ODF3L1	ENSG00000182950	SD	None	No
15	76018513	76018513	G	A	68	No	0.0001	0.000420168	splice_donor_variant	.	.	.	D	.	D	.	.	.	1	ODF3L1	ENSG00000182950	SD	None	No
15	76019576	76019576	A	AA	35	No	0	0.000420168	frameshift_variant	.	.	.	.	.	.	.	.	.	1	ODF3L1	ENSG00000182950	SD	None	No
15	78390414	78390414	T	C	31.8077	No	0.54	0.651261	start_lost	D	B	.	B	B	B	B	B	.	-0.5	SH2D7	ENSG00000183476	SD	None	No
15	78403608	78403608	G	A	70	Yes	0.0003	0.000420168	stop_gained	.	.	D	D	.	D	.	.	.	1	CIB2	ENSG00000136425	ASD	None	Yes
15	79185910	79185911	GG	G	69	No	0	0.000420168	frameshift_variant	.	.	.	.	.	.	.	.	.	1	MORF4L1	ENSG00000185787	SD	None	Yes
15	80872845	80872847	GAG	G	37	No	0	0.000420168	frameshift_variant	.	.	.	.	.	.	.	.	.	1	ARNT2	ENSG00000172379	ASD	None	Yes
15	84116328	84116328	C	T	39	No	0	0.000420168	stop_gained	.	.	.	D	.	D	.	.	.	1	SH3GL3	ENSG00000140600	SD	None	Yes
15	84566641	84566641	A	AA	43	No	0	0.000420168	stop_gained	.	.	.	.	.	.	.	.	.	1	ADAMTSL3	ENSG00000156218	SD	None	Yes
15	84657570	84657570	G	T	265	Yes	0	0.000420168	stop_gained	.	.	.	D	.	D	.	.	.	1	ADAMTSL3	ENSG00000156218	SD	None	Yes
15	84685133	84685134	AG	A	38	No	0	0.000420168	splice_acceptor_variant	.	.	.	.	.	.	.	.	.	1	ADAMTSL3	ENSG00000156218	SD	None	Yes
15	90447008	90447008	C	T	26	No	0	0.000420168	splice_donor_variant	.	.	.	D	.	D	.	.	.	1	ARPIN	ENSG00000242498	SD	None	No
15	90904361	90904377	GTCCTGAGTGTGGCAAG	G	80.25	No	0	0.00168067	frameshift_variant	.	.	.	.	.	.	.	.	.	1	ZNF774	ENSG00000196391	ASD	None	No
15	91293283	91293283	T	A	24	No	0	0.000420168	stop_gained	.	.	B	D	.	B	.	.	.	0	BLM	ENSG00000197299	SD	None	Yes
15	91304147	91304147	A	AA	51	Yes	0	0.000420168	frameshift_variant	.	.	.	.	.	.	.	.	.	1	BLM	ENSG00000197299	SD	None	Yes
15	91304245	91304245	C	T	45	Yes	0.0003	0.000420168	stop_gained	.	.	B	D	.	D	.	.	.	0.5	BLM	ENSG00000197299	SD	None	Yes
15	91308549	91308549	C	T	158	No	0	0.000420168	stop_gained	.	.	D	D	.	D	.	.	.	1	BLM	ENSG00000197299	SD	None	Yes
15	91328183	91328183	C	T	65	Yes	0.0001	0.000420168	stop_gained	.	.	B	D	.	B	.	.	.	0	BLM	ENSG00000197299	SD	None	Yes
15	91346951	91346951	G	T	44	Yes	0.0001	0.000420168	splice_donor_variant	.	.	.	D	.	D	.	.	.	1	BLM	ENSG00000197299	SD	None	Yes
15	91546341	91546341	G	A	38	No	0.0001	0.000420168	stop_gained	.	.	D	D	.	D	.	.	.	1	VPS33B	ENSG00000184056	SD	None	Yes
15	91548283	91548283	A	C	93.6705	Yes	0.0036	0.0369748	splice_donor_variant	.	.	.	D	.	D	.	.	.	1	VPS33B	ENSG00000184056	SD	None	Yes
15	91550278	91550278	T	C	52	No	0	0.000420168	splice_acceptor_variant	.	.	.	D	.	D	.	.	.	1	VPS33B	ENSG00000184056	SD	None	Yes
15	93007504	93007504	C	A	40	Yes	0.057	0.000420168	stop_gained	.	.	D	D	.	D	.	.	.	1	ST8SIA2	ENSG00000140557	ASD	None	Yes
15	93485051	93487745	NA	UNK	NA	Yes	0	0.000420168	CNV	NA	NA	NA	NA	NA	NA	NA	NA	NA	1	CHD2	ENSG00000173575	ASD	None	Yes
15	93510612	93510612	C	A	47	Yes	0.009	0.000840336	stop_gained	.	.	.	D	.	D	.	.	.	1	CHD2	ENSG00000173575	ASD	None	Yes
15	93524062	93524066	AAGAA	A	42	Yes	0	0.000420168	frameshift_variant	.	.	.	.	.	.	.	.	.	1	CHD2	ENSG00000173575	ASD	None	Yes
15	93540325	93540325	A	AA	53	Yes	0	0.000840336	frameshift_variant	.	.	.	.	.	.	.	.	.	1	CHD2	ENSG00000173575	ASD	None	Yes
15	93545442	93545442	A	AA	23	Yes	0	0.0012605	frameshift_variant	.	.	.	.	.	.	.	.	.	1	CHD2	ENSG00000173575	ASD	None	Yes
15	93563244	93563244	C	T	48	No	0	0.000420168	stop_gained	.	.	.	D	.	D	.	.	.	1	CHD2	ENSG00000173575	ASD	None	Yes
15	93563284	93563284	G	GG	49	No	0	0.000420168	frameshift_variant	.	.	.	.	.	.	.	.	.	1	CHD2	ENSG00000173575	ASD	None	Yes
16	1245051	1245051	G	T	29	No	0	0.000420168	stop_gained	.	.	B	D	.	D	.	.	.	0.5	CACNA1H	ENSG00000196557	ASD	GO:0086010, GO:0019228, GO:0034765	Yes
16	14345739	14345739	A	AGTTTG	28	No	0	0.000840336	frameshift_variant	.	.	.	.	.	.	.	.	.	1	MRTFB	ENSG00000186260	ASD	None	Yes
16	14345740	14345742	TCA	T	29.5	No	0	0.000840336	frameshift_variant	.	.	.	.	.	.	.	.	.	1	MRTFB	ENSG00000186260	ASD	None	Yes
16	1544279	1544280	CA	C	28.3333	No	0	0.00252101	splice_acceptor_variant	.	.	.	.	.	.	.	.	.	1	TELO2	ENSG00000100726	SD	None	Yes
16	1552088	1552090	GAG	G	84	Yes	0	0.000420168	frameshift_variant	.	.	.	.	.	.	.	.	.	1	TELO2	ENSG00000100726	SD	None	Yes
16	19194895	19194896	CC	C	17	No	0	0.000420168	frameshift_variant	.	.	.	.	.	.	.	.	.	1	SYT17	ENSG00000103528	ASD	None	Yes
16	20043307	20043308	TT	T	34	Yes	0	0.000840336	frameshift_variant	.	.	.	.	.	.	.	.	.	1	GPR139	ENSG00000180269	SD	None	Yes
16	20548636	20548636	G	A	164	Yes	0.001	0.000420168	stop_gained	.	.	B	D	.	B	.	.	.	0	ACSM2B	ENSG00000066813	SD	None	No
16	20552047	20552048	GG	G	121	No	0	0.00168067	frameshift_variant	.	.	.	.	.	.	.	.	.	1	ACSM2B	ENSG00000066813	SD	None	No
16	20559467	20559467	C	A	159	Yes	0.011	0.000420168	stop_gained	.	.	B	D	.	D	.	.	.	0.5	ACSM2B	ENSG00000066813	SD	None	No
16	20635458	20635458	T	TT	275	No	0	0.000420168	frameshift_variant	.	.	.	.	.	.	.	.	.	1	ACSM1	ENSG00000166743	SD	None	No
16	20635507	20635507	G	A	130	Yes	0	0.000420168	stop_gained	.	.	B	D	.	B	.	.	.	0	ACSM1	ENSG00000166743	SD	None	No
16	20638576	20638576	A	T	109.806	No	0.85	0.583613	splice_donor_variant	.	.	.	.	.	.	.	.	.	1	ACSM1	ENSG00000166743	SD	None	No
16	20696687	20696689	CAC	C	92	No	0	0.000420168	frameshift_variant	.	.	.	.	.	.	.	.	.	1	ACSM1	ENSG00000166743	SD	None	No
16	20702509	20702509	A	G	51	No	0.0015	0.000420168	start_lost	D	D	B	D	.	D	D	B	D	0.555556	ACSM1	ENSG00000166743	SD	None	No
16	20788879	20788879	G	A	19	Yes	0.001	0.000420168	stop_gained	.	.	D	D	.	D	.	.	.	1	ACSM3	ENSG00000005187	SD	None	No
16	20792032	20792032	G	A	67	No	0.0001	0.000420168	stop_gained	.	.	.	B	.	B	.	.	.	-0.333333	ERI2	ENSG00000196678	SD	None	No
16	20792388	20792388	G	A	162	Yes	0.051	0.00168067	stop_gained	.	.	D	D	.	D	.	.	.	1	ACSM3	ENSG00000005187	SD	None	No
16	20802007	20802007	C	G	84.6739	Yes	0.01	0.0193277	stop_gained	.	.	D	D	.	B	.	.	.	0.5	ACSM3	ENSG00000005187	SD	None	No
16	20809338	20809339	GG	G	32	No	0	0.000840336	frameshift_variant	.	.	.	.	.	.	.	.	.	1	ERI2	ENSG00000196678	SD	None	No
16	20809491	20809491	G	A	33	No	0.0046	0.000420168	stop_gained	D	B	B	D	.	B	B	B	.	-0.25	ERI2	ENSG00000196678	SD	None	No
16	20809691	20809693	CTT	C	42	No	0.0005	0.000840336	frameshift_variant	.	.	.	.	.	.	.	.	.	1	ERI2	ENSG00000196678	SD	None	No
16	20814787	20814788	TT	T	38	No	0	0.000420168	frameshift_variant	.	.	.	.	.	.	.	.	.	1	ERI2	ENSG00000196678	SD	None	No
16	20873859	20873859	A	G	108	Yes	0	0.000420168	start_lost	D	D	D	D	.	D	B	B	D	0.555556	DCUN1D3	ENSG00000188215	SD	None	No
16	20975324	20975324	G	T	112.8	Yes	0.001	0.00420168	stop_gained	.	.	D	D	.	D	.	.	.	1	DNAH3	ENSG00000158486	ASD	None	Yes
16	20975933	20975933	C	T	46	No	0	0.000420168	stop_gained	.	.	D	D	.	D	.	.	.	1	DNAH3	ENSG00000158486	ASD	None	Yes
16	20976134	20976134	C	T	72	No	0.0082	0.000420168	stop_gained	.	.	D	D	.	D	.	.	.	1	DNAH3	ENSG00000158486	ASD	None	Yes
16	20986704	20986704	G	A	118	No	0.0002	0.000420168	stop_gained	.	.	D	D	.	D	.	.	.	1	DNAH3	ENSG00000158486	ASD	None	Yes
16	21030945	21065855	NA	DEL	NA	No	0	0.000420168	CNV	NA	NA	NA	NA	NA	NA	NA	NA	NA	1	DNAH3	ENSG00000158486	ASD	None	Yes
16	2104296	2105522	NA	UNK	NA	No	0	0.000420168	CNV	NA	NA	NA	NA	NA	NA	NA	NA	NA	1	TSC2	ENSG00000103197	ASD	None	Yes
16	21073943	21073943	G	A	79	Yes	0.0008	0.000840336	stop_gained	.	.	D	D	.	D	.	.	.	1	DNAH3	ENSG00000158486	ASD	None	Yes
16	21122946	21122946	C	T	60	No	0.0001	0.000420168	splice_donor_variant	.	.	.	D	.	D	.	.	.	1	DNAH3	ENSG00000158486	ASD	None	Yes
16	21147738	21147740	TGT	T	55	No	0	0.000420168	frameshift_variant	.	.	.	.	.	.	.	.	.	1	DNAH3	ENSG00000158486	ASD	None	Yes
16	21170661	21170665	TTCCT	T	152	No	0	0.000420168	frameshift_variant	.	.	.	.	.	.	.	.	.	1	DNAH3	ENSG00000158486	ASD	None	Yes
16	2132467	2132469	GCT	G	27.5	No	0.0018	0.000840336	frameshift_variant	.	.	.	.	.	.	.	.	.	1	TSC2	ENSG00000103197	ASD	None	Yes
16	2132471	2132478	CCAAGGAC	C	28	No	0	0.000840336	frameshift_variant	.	.	.	.	.	.	.	.	.	1	TSC2	ENSG00000103197	ASD	None	Yes
16	29468952	30205114	NA	DUP	NA	Yes	0	0.000420168	CNV	NA	NA	NA	NA	NA	NA	NA	NA	NA	1	CORO1A, KCTD13, MAPK3, SEZ6L2, TAOK2	ENSG00000174943, ENSG00000102882, ENSG00000174938, ENSG00000149930	ASD	GO:0034765	Yes
16	29592357	30223361	NA	Dup	NA	No	0	0.000420168	CNV	NA	NA	NA	NA	NA	NA	NA	NA	NA	1	CORO1A, KCTD13, MAPK3, SEZ6L2, TAOK2	ENSG00000174943, ENSG00000102882, ENSG00000174938, ENSG00000149930	ASD	GO:0034765	Yes
16	29647342	30195048	NA	Dup	NA	No	0	0.000420168	CNV	NA	NA	NA	NA	NA	NA	NA	NA	NA	1	CORO1A, KCTD13, MAPK3, SEZ6L2, TAOK2	ENSG00000174943, ENSG00000102882, ENSG00000174938, ENSG00000149930	ASD	GO:0034765	Yes
16	29647342	30199805	NA	Dup	NA	Unknown	0	0.000420168	CNV	NA	NA	NA	NA	NA	NA	NA	NA	NA	1	CORO1A, KCTD13, MAPK3, SEZ6L2, TAOK2	ENSG00000174943, ENSG00000102882, ENSG00000174938, ENSG00000149930	ASD	GO:0034765	Yes
16	29647342	30239528	NA	Del	NA	No	0	0.000420168	CNV	NA	NA	NA	NA	NA	NA	NA	NA	NA	1	CORO1A, KCTD13, MAPK3, SEZ6L2, TAOK2	ENSG00000174943, ENSG00000102882, ENSG00000174938, ENSG00000149930	ASD	GO:0034765	Yes
16	29647342	30332203	NA	Dup_Parent_Mosaic	NA	No	0	0.000420168	CNV	NA	NA	NA	NA	NA	NA	NA	NA	NA	1	CORO1A, KCTD13, MAPK3, SEZ6L2, TAOK2	ENSG00000174943, ENSG00000102882, ENSG00000174938, ENSG00000149930	ASD	GO:0034765	Yes
16	29655864	30199805	NA	Del	NA	No	0	0.000840336	CNV	NA	NA	NA	NA	NA	NA	NA	NA	NA	1	CORO1A, KCTD13, MAPK3, SEZ6L2, TAOK2	ENSG00000174943, ENSG00000102882, ENSG00000174938, ENSG00000149930	ASD	GO:0034765	Yes
16	29675049	30199897	NA	DEL	NA	Yes	0	0.000420168	CNV	NA	NA	NA	NA	NA	NA	NA	NA	NA	1	CORO1A, KCTD13, MAPK3, SEZ6L2, TAOK2	ENSG00000174943, ENSG00000102882, ENSG00000174938, ENSG00000149930	ASD	GO:0034765	Yes
16	29884730	29884730	G	GG	49	No	0	0.000420168	frameshift_variant	.	.	.	.	.	.	.	.	.	1	SEZ6L2	ENSG00000174938	ASD	None	Yes
16	30128157	30128161	CCTAC	C	60	No	0	0.000420168	frameshift_variant	.	.	.	.	.	.	.	.	.	1	MAPK3	ENSG00000102882	ASD	None	Yes
16	30128470	30128470	C	CTC	75	No	0	0.000420168	frameshift_variant	.	.	.	.	.	.	.	.	.	1	MAPK3	ENSG00000102882	ASD	None	Yes
16	30621235	30621235	C	CC	28	No	0	0.000420168	frameshift_variant	.	.	.	.	.	.	.	.	.	1	ZNF689	ENSG00000156853	SD	None	Yes
16	30676239	30676239	A	G	107	Yes	0	0.000420168	start_lost	B	B	.	D	.	D	B	B	D	0	FBRS	ENSG00000156860	SD	None	No
16	30736378	30736378	C	CC	12	Yes	0	0.000840336	frameshift_variant	.	.	.	.	.	.	.	.	.	1	SRCAP	ENSG00000080603	ASD	None	Yes
16	30745035	30745046	ACAGCGACTGGA	A	156	Yes	0	0.000420168	frameshift_variant	.	.	.	.	.	.	.	.	.	1	SRCAP	ENSG00000080603	ASD	None	Yes
16	31228255	31228255	A	ACCCCGCGGGATGCGCTCAAAGCCCTCGCGCA	17	No	0	0.000420168	frameshift_variant	.	.	.	.	.	.	.	.	.	1	PYDC1	ENSG00000169900	SD	None	Yes
16	31228347	31228348	CA	C	19	No	0.0047	0.000420168	frameshift_variant	.	.	.	.	.	.	.	.	.	1	PYDC1	ENSG00000169900	SD	None	Yes
16	31448168	31448168	C	T	28	No	0.013	0.000420168	start_lost	D	B	.	D	.	B	B	B	.	-0.142857	ZNF843	ENSG00000176723	SD	None	No
16	31448170	31448170	T	C	41.6667	Yes	0.006	0.0012605	start_lost	D	B	.	D	.	B	B	B	.	-0.142857	ZNF843	ENSG00000176723	SD	None	No
16	53504509	53504510	CC	C	50	No	0	0.000420168	frameshift_variant	.	.	.	.	.	.	.	.	.	1	RBL2	ENSG00000103479	SD	None	Yes
16	54317574	54317574	T	TT	23.5	Yes	0	0.000840336	frameshift_variant	.	.	.	.	.	.	.	.	.	1	IRX3	ENSG00000177508	SD	None	Yes
16	54317582	54317582	T	TT	16	No	0	0.000420168	frameshift_variant	.	.	.	.	.	.	.	.	.	1	IRX3	ENSG00000177508	SD	None	Yes
16	54317591	54317591	T	TT	29.2727	Yes	0	0.0092437	frameshift_variant	.	.	.	.	.	.	.	.	.	1	IRX3	ENSG00000177508	SD	None	Yes
16	55527103	55527104	CC	C	71.125	Yes	0	0.00336134	frameshift_variant	.	.	.	.	.	.	.	.	.	1	MMP2	ENSG00000087245	SD	None	Yes
16	56485077	56485077	C	CC	21.7407	Yes	0	0.0113445	frameshift_variant	.	.	.	.	.	.	.	.	.	1	NUDT21	ENSG00000167005	SD	None	Yes
16	56496547	56496547	G	A	49	Yes	0.0008	0.000420168	splice_donor_variant	.	.	.	D	.	D	.	.	.	1	OGFOD1	ENSG00000087263	SD	None	Yes
16	56501177	56501177	T	TC	131	No	0	0.000420168	frameshift_variant	.	.	.	.	.	.	.	.	.	1	OGFOD1	ENSG00000087263	SD	None	Yes
16	56503913	56503913	A	G	128	Yes	0	0.000420168	splice_acceptor_variant	.	.	.	D	.	D	.	.	.	1	OGFOD1	ENSG00000087263	SD	None	Yes
16	56540121	56540123	AAA	A	23	No	0	0.000420168	frameshift_variant	.	.	.	.	.	.	.	.	.	1	BBS2	ENSG00000125124	SD	GO:0021987	Yes
16	56969311	56969311	A	G	102	No	0	0.000420168	splice_acceptor_variant	.	.	.	D	.	D	.	.	.	1	HERPUD1	ENSG00000051108	SD	None	Yes
16	56969371	56969372	CA	C	181	No	0	0.000420168	frameshift_variant	.	.	.	.	.	.	.	.	.	1	HERPUD1	ENSG00000051108	SD	None	Yes
16	56977206	56977208	TGT	T	43.6667	No	0	0.0012605	frameshift_variant	.	.	.	.	.	.	.	.	.	1	HERPUD1	ENSG00000051108	SD	None	Yes
16	58577327	58577328	AA	A	17.9097	No	0	0.0605042	frameshift_variant	.	.	.	.	.	.	.	.	.	1	CNOT1	ENSG00000125107	ASD	None	Yes
16	58577328	58577328	A	AAA	15	Yes	0	0.0142857	frameshift_variant	.	.	.	.	.	.	.	.	.	1	CNOT1	ENSG00000125107	ASD	None	Yes
16	58577328	58577328	A	AA	17.0645	No	0	0.0142857	frameshift_variant	.	.	.	.	.	.	.	.	.	1	CNOT1	ENSG00000125107	ASD	None	Yes
16	61687587	61687587	G	T	15	No	0	0.000420168	stop_gained	.	.	D	D	.	D	.	.	.	1	CDH8	ENSG00000150394	ASD	None	Yes
16	67650750	67650750	A	AA	101	Yes	0	0.000420168	frameshift_variant	.	.	.	.	.	.	.	.	.	1	CTCF	ENSG00000102974	ASD	None	Yes
16	684921	684921	G	A	42	No	0.001	0.000420168	stop_gained	.	.	.	.	.	.	.	.	.	1	METTL26	ENSG00000130731	ASD	None	No
16	684931	684931	G	GG	52	No	0	0.000420168	frameshift_variant	.	.	.	.	.	.	.	.	.	1	METTL26	ENSG00000130731	ASD	None	No
16	684940	684940	C	T	55	No	0	0.000420168	stop_gained	D	D	D	D	B	D	D	B	D	0.6	METTL26	ENSG00000130731	ASD	None	No
16	684994	684994	G	A	23	No	0.0004	0.000420168	stop_gained	.	.	.	.	.	.	.	.	.	1	METTL26	ENSG00000130731	ASD	None	No
16	685690	685690	C	T	23	No	0	0.000420168	stop_gained	.	.	D	D	.	D	.	.	.	1	METTL26	ENSG00000130731	ASD	None	No
16	685776	685776	T	G	87	Yes	0	0.000420168	splice_acceptor_variant	.	.	.	D	.	D	.	.	.	1	METTL26	ENSG00000130731	ASD	None	No
16	69390939	69390939	G	A	36	No	0	0.000420168	stop_gained	.	.	.	.	.	.	.	.	.	1	TERF2	ENSG00000132604	ASD	None	Yes
16	69404384	69404384	A	G	39	Yes	0	0.000420168	splice_donor_variant	.	D	.	D	.	D	.	.	D	1	TERF2	ENSG00000132604	ASD	None	Yes
16	70323126	71244275	NA	Dup	NA	No	0	0.000420168	CNV	NA	NA	NA	NA	NA	NA	NA	NA	NA	1	HYDIN	ENSG00000157423	ASD	None	Yes
16	70852466	70852466	G	A	51	Yes	0.0002	0.000420168	stop_gained	.	.	.	D	.	D	.	.	.	1	HYDIN	ENSG00000157423	ASD	None	Yes
16	70902633	70902633	A	ATTATGGG	19	No	0	0.000420168	frameshift_variant	.	.	.	.	.	.	.	.	.	1	HYDIN	ENSG00000157423	ASD	None	Yes
16	70902636	70902636	T	TGAAAT	19	No	0	0.000420168	frameshift_variant	.	.	.	.	.	.	.	.	.	1	HYDIN	ENSG00000157423	ASD	None	Yes
16	70913247	70913247	C	A	18	No	0	0.000420168	stop_gained	.	.	.	D	.	D	.	.	.	1	HYDIN	ENSG00000157423	ASD	None	Yes
16	70928452	70928452	C	T	30	No	0	0.000420168	splice_acceptor_variant	.	.	.	D	.	D	.	.	.	1	HYDIN	ENSG00000157423	ASD	None	Yes
16	70935106	70935106	C	A	31	Yes	0.043	0.000840336	splice_acceptor_variant	.	.	.	D	.	D	.	.	.	1	HYDIN	ENSG00000157423	ASD	None	Yes
16	70942701	70942701	G	A	126	Yes	0	0.000420168	stop_gained	.	.	.	D	.	B	.	.	.	0.333333	HYDIN	ENSG00000157423	ASD	None	Yes
16	70975538	70975538	C	G	243	Yes	0.003	0.000420168	splice_donor_variant	.	.	.	D	.	D	.	.	.	1	HYDIN	ENSG00000157423	ASD	None	Yes
16	70998652	70998652	C	A	150	No	0	0.000420168	stop_gained	.	.	.	D	.	D	.	.	.	1	HYDIN	ENSG00000157423	ASD	None	Yes
16	71065649	71065649	C	CC	14	No	0	0.000420168	frameshift_variant	.	.	.	.	.	.	.	.	.	1	HYDIN	ENSG00000157423	ASD	None	Yes
16	71163680	71163680	A	AA	47	No	0	0.000420168	frameshift_variant	.	.	.	.	.	.	.	.	.	1	HYDIN	ENSG00000157423	ASD	None	Yes
16	71196595	71196596	TT	T	12	No	0	0.000420168	frameshift_variant	.	.	.	.	.	.	.	.	.	1	HYDIN	ENSG00000157423	ASD	None	Yes
16	7568148	7647455	NA	DEL	NA	No	0	0.000420168	CNV	NA	NA	NA	NA	NA	NA	NA	NA	NA	1	RBFOX1	ENSG00000078328	ASD	None	Yes
16	76247492	76516346	NA	Del	NA	No	0	0.000420168	CNV	NA	NA	NA	NA	NA	NA	NA	NA	NA	1	CNTNAP4	ENSG00000152910	ASD	None	Yes
16	78143704	78143704	G	T	96	Yes	0	0.000420168	stop_lost	D	D	D	D	B	D	D	D	D	0.8	WWOX	ENSG00000186153	ASD	None	No
16	78466446	78466447	AA	A	60	Yes	0	0.000420168	frameshift_variant	.	.	.	.	.	.	.	.	.	1	WWOX	ENSG00000186153	ASD	None	No
16	79245518	79245519	CC	C	20	No	0	0.000420168	frameshift_variant	.	.	.	.	.	.	.	.	.	1	WWOX	ENSG00000186153	ASD	None	No
16	79245618	79245618	C	T	19	No	0.0011	0.000420168	stop_gained	D	.	.	D	.	B	B	B	.	0	WWOX	ENSG00000186153	ASD	None	No
16	79245651	79245651	C	T	19	No	0.001	0.000420168	stop_gained	D	.	.	D	.	D	B	B	.	0.333333	WWOX	ENSG00000186153	ASD	None	No
16	79245696	79245696	G	T	19.5333	Yes	0.046	0.00630252	stop_gained	.	.	.	D	.	D	.	.	.	1	WWOX	ENSG00000186153	ASD	None	No
16	81066339	81242464	NA	Del	NA	No	0	0.000420168	CNV	NA	NA	NA	NA	NA	NA	NA	NA	NA	1	ATMIN, GCSH	ENSG00000166454, ENSG00000140905	SD	None	Yes
16	81118153	81118153	A	T	59	No	0	0.000420168	stop_gained	.	.	D	D	.	D	.	.	.	1	GCSH	ENSG00000140905	SD	None	Yes
16	81122861	81128230	NA	Del	NA	Unknown	0	0.000420168	CNV	NA	NA	NA	NA	NA	NA	NA	NA	NA	1	GCSH	ENSG00000140905	SD	None	Yes
16	81181180	86191464	NA	Del	NA	No	0	0.000420168	CNV	NA	NA	NA	NA	NA	NA	NA	NA	NA	1	CDH13, CMIP, TAF1C, GAN	ENSG00000140945, ENSG00000153815, ENSG00000103168, ENSG00000261609	ASD, SD	None	Yes
16	83161341	83237947	NA	Del	NA	No	0	0.000420168	CNV	NA	NA	NA	NA	NA	NA	NA	NA	NA	1	CDH13	ENSG00000140945	ASD	None	Yes
16	83238774	83272795	NA	Del	NA	No	0	0.000420168	CNV	NA	NA	NA	NA	NA	NA	NA	NA	NA	1	CDH13	ENSG00000140945	ASD	None	Yes
16	84215974	84215976	CGA	C	10	No	0	0.000420168	frameshift_variant	.	.	.	.	.	.	.	.	.	1	TAF1C	ENSG00000103168	ASD	None	No
16	84217321	84217321	T	A	51	No	0	0.000420168	start_lost	B	B	B	D	B	B	B	B	B	-0.6	TAF1C	ENSG00000103168	ASD	None	No
16	84780	1423875	NA	Del	NA	No	0	0.000420168	CNV	NA	NA	NA	NA	NA	NA	NA	NA	NA	1	CACNA1H, CACNA1H, CACNA1H, METTL26	ENSG00000196557	ASD	GO:0019228	Yes
16	8815000	9295537	NA	Dup	NA	No	0	0.000420168	CNV	NA	NA	NA	NA	NA	NA	NA	NA	NA	1	ABAT, USP7	ENSG00000183044, ENSG00000187555	ASD	None	Yes
16	8839857	9017270	NA	DUP	NA	No	0	0.000420168	CNV	NA	NA	NA	NA	NA	NA	NA	NA	NA	1	ABAT, USP7	ENSG00000183044, ENSG00000187555	ASD	None	Yes
16	8873420	8873420	A	T	34	Yes	0	0.000420168	stop_gained	.	.	D	D	.	D	.	.	.	1	ABAT	ENSG00000183044	ASD	None	Yes
16	8873449	8873449	T	G	112.25	Yes	0	0.00168067	splice_donor_variant	.	.	.	D	.	D	.	.	.	1	ABAT	ENSG00000183044	ASD	None	Yes
16	88925112	88925112	A	G	56.6471	Yes	0.0055	0.00714286	start_lost	D	B	D	D	B	D	D	D	D	0.6	TRAPPC2L	ENSG00000167515	ASD	None	Yes
16	88926080	88926080	C	A	91.4444	Yes	0.0068	0.00378151	stop_gained	.	.	D	D	.	D	.	.	.	1	TRAPPC2L	ENSG00000167515	ASD	None	Yes
16	88926299	88926299	A	C	89	Yes	0	0.000420168	splice_acceptor_variant	.	.	.	D	.	D	.	.	.	1	TRAPPC2L	ENSG00000167515	ASD	None	Yes
16	88926402	88926402	T	TGCATCCAGTCCAGGTGGGCCCTACTTTCTGTGTCT	64.6818	No	0	0.0336134	frameshift_variant	.	.	.	.	.	.	.	.	.	1	TRAPPC2L	ENSG00000167515	ASD	None	Yes
16	88926402	88926402	T	TGCATCCAGTCCAGGTGGGCCCTACTTTCTGTGTCTGCATCCAGTCCAGGTGGGCCTTACTTTCTGTGTCT	102.632	No	0	0.0336134	frameshift_variant	.	.	.	.	.	.	.	.	.	1	TRAPPC2L	ENSG00000167515	ASD	None	Yes
16	88926402	88926402	T	TGCATCCAGTCCAGGTGGGCCTTACTTTCTGTGTCT	86.3846	No	0	0.0336134	frameshift_variant	.	.	.	.	.	.	.	.	.	1	TRAPPC2L	ENSG00000167515	ASD	None	Yes
16	89350776	89350780	TTTGT	T	33	Yes	0	0.000420168	frameshift_variant	.	.	.	.	.	.	.	.	.	1	ANKRD11	ENSG00000167522	ASD	None	Yes
16	89351048	89351053	TGTTTT	T	40	Yes	0	0.000420168	frameshift_variant	.	.	.	.	.	.	.	.	.	1	ANKRD11	ENSG00000167522	ASD	None	Yes
16	89712997	89712997	G	A	33	No	0.024	0.000840336	stop_gained	.	.	.	.	.	.	.	.	.	1	CHMP1A	ENSG00000131165	ASD	None	Yes
16	89715864	89715864	G	A	81	Yes	0.0011	0.000420168	stop_gained	.	.	.	.	.	.	.	.	.	1	CHMP1A	ENSG00000131165	ASD	None	Yes
17	10101524	10451237	NA	DUP	NA	No	0	0.000840336	CNV	NA	NA	NA	NA	NA	NA	NA	NA	NA	1	MYH4, MYH13	ENSG00000264424, ENSG00000006788	ASD, SD	None	Yes
17	10204885	10450935	NA	DUP	NA	No	0	0.000420168	CNV	NA	NA	NA	NA	NA	NA	NA	NA	NA	1	MYH4, MYH13	ENSG00000264424, ENSG00000006788	ASD, SD	None	Yes
17	10206534	10206534	G	C	37	No	0.0002	0.000420168	stop_gained	.	.	.	D	.	D	.	.	.	1	MYH13	ENSG00000006788	SD	None	Yes
17	10212699	10212699	T	TAGCT	18	No	0	0.000420168	frameshift_variant	.	.	.	.	.	.	.	.	.	1	MYH13	ENSG00000006788	SD	None	Yes
17	10222106	10222106	C	T	96	No	0.0003	0.000420168	splice_donor_variant	.	.	.	D	.	D	.	.	.	1	MYH13	ENSG00000006788	SD	None	Yes
17	10223792	10223792	C	A	43	Yes	0	0.000420168	stop_gained	.	.	.	D	.	D	.	.	.	1	MYH13	ENSG00000006788	SD	None	Yes
17	10258211	10258211	C	A	45	Yes	0.0017	0.000420168	splice_donor_variant	.	.	.	D	.	D	.	.	.	1	MYH13	ENSG00000006788	SD	None	Yes
17	10265676	10265676	C	T	184	No	0.004	0.000420168	splice_donor_variant	.	.	.	D	.	D	.	.	.	1	MYH13	ENSG00000006788	SD	None	Yes
17	10267643	10267643	C	A	74	No	0	0.000420168	splice_donor_variant	.	.	.	D	.	D	.	.	.	1	MYH13	ENSG00000006788	SD	None	Yes
17	10347920	10355823	NA	DEL	NA	No	0	0.000420168	CNV	NA	NA	NA	NA	NA	NA	NA	NA	NA	1	MYH4	ENSG00000264424	ASD	None	Yes
17	10347920	10356645	NA	DEL	NA	No	0	0.000840336	CNV	NA	NA	NA	NA	NA	NA	NA	NA	NA	1	MYH4	ENSG00000264424	ASD	None	Yes
17	10347962	10347962	G	A	130.5	Yes	0	0.000840336	stop_gained	.	.	.	D	.	D	.	.	.	1	MYH4	ENSG00000264424	ASD	None	Yes
17	10351934	10351934	C	T	32	No	0.0002	0.000420168	splice_donor_variant	.	.	.	D	.	D	.	.	.	1	MYH4	ENSG00000264424	ASD	None	Yes
17	10352180	10370062	NA	DUP	NA	No	0	0.000420168	CNV	NA	NA	NA	NA	NA	NA	NA	NA	NA	1	MYH4	ENSG00000264424	ASD	None	Yes
17	10353819	10353819	T	A	181	No	0.0023	0.000420168	stop_gained	.	.	.	D	.	D	.	.	.	1	MYH4	ENSG00000264424	ASD	None	Yes
17	10353894	10353894	C	CAGGA	254	No	0.0011	0.000420168	frameshift_variant	.	.	.	.	.	.	.	.	.	1	MYH4	ENSG00000264424	ASD	None	Yes
17	10355732	10355732	C	A	72.5	Yes	0.001	0.000840336	splice_donor_variant	.	.	.	D	.	D	.	.	.	1	MYH4	ENSG00000264424	ASD	None	Yes
17	10357890	10357890	T	TT	98	No	0	0.000420168	frameshift_variant	.	.	.	.	.	.	.	.	.	1	MYH4	ENSG00000264424	ASD	None	Yes
17	10358122	10358123	GA	G	77	No	0.0005	0.000420168	frameshift_variant	.	.	.	.	.	.	.	.	.	1	MYH4	ENSG00000264424	ASD	None	Yes
17	10358609	10358609	G	T	47	Yes	0	0.000420168	stop_gained	.	.	.	D	.	D	.	.	.	1	MYH4	ENSG00000264424	ASD	None	Yes
17	10362624	10362624	A	AA	254	No	0	0.000420168	frameshift_variant	.	.	.	.	.	.	.	.	.	1	MYH4	ENSG00000264424	ASD	None	Yes
17	10364373	10364373	T	G	94.6667	Yes	0.0016	0.0012605	splice_acceptor_variant	.	.	.	D	.	D	.	.	.	1	MYH4	ENSG00000264424	ASD	None	Yes
17	10369608	10369608	G	C	178	Yes	0.0001	0.000420168	stop_gained	.	.	.	D	.	B	.	.	.	0.333333	MYH4	ENSG00000264424	ASD	None	Yes
17	11501883	11501883	G	GCGGATGGGGAACCCGGCGCCGACCG	13	No	0	0.000420168	frameshift_variant	.	.	.	.	.	.	.	.	.	1	DNAH9	ENSG00000007174	SD	None	Yes
17	11502122	11502123	TT	T	12	No	0	0.000420168	frameshift_variant	.	.	.	.	.	.	.	.	.	1	DNAH9	ENSG00000007174	SD	None	Yes
17	11511447	11511448	TT	T	37.8571	Yes	0	0.00294118	frameshift_variant	.	.	.	.	.	.	.	.	.	1	DNAH9	ENSG00000007174	SD	None	Yes
17	11513711	11513711	A	G	70	No	0	0.000420168	splice_acceptor_variant	.	.	.	D	.	D	.	.	.	1	DNAH9	ENSG00000007174	SD	None	Yes
17	11523060	11523060	C	T	32	No	0	0.000420168	stop_gained	.	.	B	D	.	D	.	.	.	0.5	DNAH9	ENSG00000007174	SD	None	Yes
17	11532845	11532845	G	T	40	Yes	0	0.000420168	stop_gained	.	.	B	D	.	D	.	.	.	0.5	DNAH9	ENSG00000007174	SD	None	Yes
17	11540047	11540048	CT	C	141	No	0.0001	0.000420168	frameshift_variant	.	.	.	.	.	.	.	.	.	1	DNAH9	ENSG00000007174	SD	None	Yes
17	11568148	11568148	A	AA	97.5	No	0	0.000840336	splice_acceptor_variant	.	.	.	.	.	.	.	.	.	1	DNAH9	ENSG00000007174	SD	None	Yes
17	11572480	11572480	G	GGG	96	No	0	0.000420168	frameshift_variant	.	.	.	.	.	.	.	.	.	1	DNAH9	ENSG00000007174	SD	None	Yes
17	11597273	11597273	A	AA	39	No	0	0.000420168	frameshift_variant	.	.	.	.	.	.	.	.	.	1	DNAH9	ENSG00000007174	SD	None	Yes
17	11603047	11603047	G	T	88	Yes	0.0001	0.000420168	splice_acceptor_variant	.	.	.	D	.	D	.	.	.	1	DNAH9	ENSG00000007174	SD	None	Yes
17	11607520	11607522	GTG	G	46	No	0	0.000420168	frameshift_variant	.	.	.	.	.	.	.	.	.	1	DNAH9	ENSG00000007174	SD	None	Yes
17	11648127	11648127	G	A	30	No	0	0.000420168	stop_gained	.	.	D	D	.	D	.	.	.	1	DNAH9	ENSG00000007174	SD	None	Yes
17	11651071	11651071	G	T	34	Yes	0	0.000420168	stop_gained	.	.	D	D	.	D	.	.	.	1	DNAH9	ENSG00000007174	SD	None	Yes
17	11660936	11660936	C	T	106	Yes	0	0.000420168	stop_gained	.	.	D	D	.	D	.	.	.	1	DNAH9	ENSG00000007174	SD	None	Yes
17	11700952	11700953	CC	C	92	No	0	0.000420168	frameshift_variant	.	.	.	.	.	.	.	.	.	1	DNAH9	ENSG00000007174	SD	None	Yes
17	11711048	11711048	G	C	58.3333	Yes	0.0012	0.00252101	splice_acceptor_variant	.	.	.	D	.	D	.	.	.	1	DNAH9	ENSG00000007174	SD	None	Yes
17	11725773	11725775	CCT	C	84	No	0.0001	0.000420168	frameshift_variant	.	.	.	.	.	.	.	.	.	1	DNAH9	ENSG00000007174	SD	None	Yes
17	11806185	11806185	C	A	32	No	0	0.000420168	stop_gained	.	.	D	D	.	D	.	.	.	1	DNAH9	ENSG00000007174	SD	None	Yes
17	11845767	11845767	C	T	104	No	0	0.000420168	stop_gained	.	.	B	D	.	B	.	.	.	0	DNAH9	ENSG00000007174	SD	None	Yes
17	11865341	11865341	G	A	91	No	0	0.000420168	stop_gained	.	.	D	D	.	D	.	.	.	1	DNAH9	ENSG00000007174	SD	None	Yes
17	11881447	11881447	T	TT	52	No	0	0.000420168	frameshift_variant	.	.	.	.	.	.	.	.	.	1	ZNF18	ENSG00000154957	ASD	None	Yes
17	1410273	1410273	C	G	87	Yes	0	0.000420168	splice_donor_variant	.	.	.	D	.	D	.	.	.	1	INPP5K	ENSG00000132376	SD	None	Yes
17	1412587	1412588	TG	T	147	No	0	0.000420168	frameshift_variant	.	.	.	.	.	.	.	.	.	1	INPP5K	ENSG00000132376	SD	None	Yes
17	1412603	1412603	G	T	78.7458	Yes	0.0093	0.0247899	stop_gained	.	.	D	D	.	D	.	.	.	1	INPP5K	ENSG00000132376	SD	None	Yes
17	1416843	1416843	C	A	83	Yes	0	0.000420168	stop_lost	.	B	B	D	B	D	.	B	D	0	INPP5K	ENSG00000132376	SD	None	Yes
17	15643476	15643477	GG	G	116	No	0	0.000420168	frameshift_variant	.	.	.	.	.	.	.	.	.	1	TBC1D26	ENSG00000214946	SD	None	No
17	15643481	15643481	C	T	113	Yes	0.0001	0.000420168	stop_gained	.	.	.	D	.	B	.	.	.	0.333333	TBC1D26	ENSG00000214946	SD	None	No
17	15879910	17924447	NA	Dup	NA	No	0	0.000420168	CNV	NA	NA	NA	NA	NA	NA	NA	NA	NA	1	NCOR1, RAI1, PEMT	ENSG00000141027, ENSG00000108557, ENSG00000133027	ASD, SD	None	Yes
17	15938257	15938257	T	C	72	No	0.0005	0.000420168	splice_acceptor_variant	.	.	.	D	.	D	.	.	.	1	NCOR1	ENSG00000141027	ASD	None	Yes
17	15983380	15983380	T	C	81	Yes	0.0031	0.000420168	splice_acceptor_variant	.	.	.	D	.	D	.	.	.	1	NCOR1	ENSG00000141027	ASD	None	Yes
17	16068340	16068343	CTCG	TTCA	160.397	No	0	0.441597	stop_gained	.	.	.	.	.	.	.	.	.	1	NCOR1	ENSG00000141027	ASD	None	Yes
17	16068343	16068343	G	A	149.593	No	0.47	0.336555	stop_gained	.	.	D	D	.	D	.	.	.	1	NCOR1	ENSG00000141027	ASD	None	Yes
17	17412786	17412786	G	C	135	Yes	0	0.000420168	stop_gained	.	.	D	D	.	D	.	.	.	1	PEMT	ENSG00000133027	SD	None	Yes
17	17412832	17412832	G	A	194	No	0	0.000420168	stop_gained	B	D	D	B	B	D	B	B	B	-0.2	PEMT	ENSG00000133027	SD	None	Yes
17	17415962	17415969	CGTGAAGC	C	15	No	0	0.000420168	splice_acceptor_variant	.	.	.	.	.	.	.	.	.	1	PEMT	ENSG00000133027	SD	None	Yes
17	17494909	17494909	A	G	53.7	Yes	0.052	0.00420168	splice_donor_variant	B	B	B	B	.	B	B	B	.	-0.75	PEMT	ENSG00000133027	SD	None	Yes
17	17697098	17697100	AGC	A	15.5764	No	0.85	0.121008	frameshift_variant	.	.	.	.	.	.	.	.	.	1	RAI1	ENSG00000108557	ASD, SD	None	Yes
17	17697101	17697102	AG	A	15.4657	No	0.75	0.0857143	frameshift_variant	.	.	.	.	.	.	.	.	.	1	RAI1	ENSG00000108557	ASD, SD	None	Yes
17	17697101	17697105	AGCAG	A	31	No	0.75	0.000420168	frameshift_variant	.	.	.	.	.	.	.	.	.	1	RAI1	ENSG00000108557	ASD, SD	None	Yes
17	1933448	1989195	NA	DUP	NA	No	0	0.000420168	CNV	NA	NA	NA	NA	NA	NA	NA	NA	NA	1	SMG6	ENSG00000070366	ASD	None	Yes
17	19641635	19648442	NA	DUP	NA	No	0	0.000420168	CNV	NA	NA	NA	NA	NA	NA	NA	NA	NA	1	ALDH3A1	ENSG00000108602	SD	None	Yes
17	19645909	19645913	ACTCA	A	76	No	0	0.000420168	frameshift_variant	.	.	.	.	.	.	.	.	.	1	ALDH3A1	ENSG00000108602	SD	None	Yes
17	19705236	19705236	C	A	51	No	0	0.000420168	splice_acceptor_variant	.	.	.	D	.	D	.	.	.	1	ULK2	ENSG00000083290	SD	None	Yes
17	21318935	21318936	CC	C	10	No	0	0.000420168	frameshift_variant	.	.	.	.	.	.	.	.	.	1	KCNJ12	ENSG00000184185	SD	GO:0034765	Yes
17	21318936	21318937	CT	C	42	No	0	0.000420168	frameshift_variant	.	.	.	.	.	.	.	.	.	1	KCNJ12	ENSG00000184185	SD	GO:0034765	Yes
17	21319159	21319160	GG	G	44.6667	Yes	0	0.0012605	frameshift_variant	.	.	.	.	.	.	.	.	.	1	KCNJ12	ENSG00000184185	SD	GO:0034765	Yes
17	21319201	21319202	AA	A	33	Yes	0	0.000840336	frameshift_variant	.	.	.	.	.	.	.	.	.	1	KCNJ12	ENSG00000184185	SD	GO:0034765	Yes
17	21319412	21319412	T	TT	104.167	No	0	0.00252101	frameshift_variant	.	.	.	.	.	.	.	.	.	1	KCNJ12	ENSG00000184185	SD	GO:0034765	Yes
17	21319849	21319849	C	T	41.5	No	0.033	0.000840336	stop_gained	.	.	.	D	.	B	.	.	.	0.333333	KCNJ12	ENSG00000184185	SD	GO:0034765	Yes
17	21319873	21319873	C	T	26.8571	Yes	0.026	0.00294118	stop_gained	.	.	B	D	.	D	.	.	.	0.5	KCNJ12	ENSG00000184185	SD	GO:0034765	Yes
17	2297598	2297598	C	CAC	26.8947	No	0	0.0436975	frameshift_variant	.	.	.	.	.	.	.	.	.	1	MNT	ENSG00000070444	ASD	None	Yes
17	2297598	2297598	C	CACAC	25.5	No	0	0.0436975	frameshift_variant	.	.	.	.	.	.	.	.	.	1	MNT	ENSG00000070444	ASD	None	Yes
17	2297598	2297598	C	CACACACAC	23.375	No	0	0.0436975	frameshift_variant	.	.	.	.	.	.	.	.	.	1	MNT	ENSG00000070444	ASD	None	Yes
17	2297598	2297598	C	CACACACACAC	18.8	No	0	0.0436975	frameshift_variant	.	.	.	.	.	.	.	.	.	1	MNT	ENSG00000070444	ASD	None	Yes
17	2297598	2297598	C	CACACACACACACAC	24.5238	No	0	0.0436975	frameshift_variant	.	.	.	.	.	.	.	.	.	1	MNT	ENSG00000070444	ASD	None	Yes
17	2297598	2297598	C	CACACACACACACACAC	31.5882	No	0	0.0436975	frameshift_variant	.	.	.	.	.	.	.	.	.	1	MNT	ENSG00000070444	ASD	None	Yes
17	2297598	2297598	C	CACACACACACACACACACAC	19.8	No	0	0.0436975	frameshift_variant	.	.	.	.	.	.	.	.	.	1	MNT	ENSG00000070444	ASD	None	Yes
17	27233236	27233236	G	A	58	No	0	0.000420168	stop_gained	.	.	D	D	.	D	.	.	.	1	PHF12	ENSG00000109118	ASD	None	Yes
17	27837977	27837977	A	AA	13	No	0	0.000420168	frameshift_variant	.	.	.	.	.	.	.	.	.	1	TAOK1	ENSG00000160551	ASD	None	Yes
17	28545138	28545138	G	GCACTTACGTG	114	No	0	0.000420168	stop_gained	.	.	.	.	.	.	.	.	.	1	SLC6A4	ENSG00000108576	ASD	GO:0035176	Yes
17	29324307	29324307	C	T	158	No	0	0.000420168	stop_gained	.	.	B	D	.	B	.	.	.	0	RNF135	ENSG00000181481	ASD	None	Yes
17	29325810	29325811	CC	C	29	No	0	0.000840336	frameshift_variant	.	.	.	.	.	.	.	.	.	1	RNF135	ENSG00000181481	ASD	None	Yes
17	29325924	29325925	GG	G	50.5	No	0	0.000840336	frameshift_variant	.	.	.	.	.	.	.	.	.	1	RNF135	ENSG00000181481	ASD	None	Yes
17	29496927	29496931	TTGTT	T	120	No	0	0.000420168	frameshift_variant	.	.	.	.	.	.	.	.	.	1	NF1	ENSG00000196712	ASD	GO:0021987	Yes
17	29508805	29508805	T	G	16	No	0.033	0.00168067	splice_donor_variant	.	.	.	D	.	D	.	.	.	1	NF1	ENSG00000196712	ASD	GO:0021987	Yes
17	29559087	29559092	TCAGAG	T	57.8857	No	0.019	0.0147059	splice_acceptor_variant	.	.	.	.	.	.	.	.	.	1	NF1	ENSG00000196712	ASD	GO:0021987	Yes
17	29559090	29559093	GAGA	AAGT	10	No	0	0.000420168	splice_acceptor_variant	.	.	.	.	.	.	.	.	.	1	NF1	ENSG00000196712	ASD	GO:0021987	Yes
17	29559852	29559852	C	G	239	No	0	0.000420168	stop_gained	.	.	D	D	.	D	.	.	.	1	NF1	ENSG00000196712	ASD	GO:0021987	Yes
17	30190405	30190415	ATGTTTAGCTA	A	133	No	0	0.000420168	frameshift_variant	.	.	.	.	.	.	.	.	.	1	UTP6	ENSG00000108651	SD	None	Yes
17	30202265	30202267	GTG	G	116	No	0	0.000420168	frameshift_variant	.	.	.	.	.	.	.	.	.	1	UTP6	ENSG00000108651	SD	None	Yes
17	30214333	30214333	C	T	112	Yes	0	0.000420168	splice_acceptor_variant	.	.	.	D	.	D	.	.	.	1	UTP6	ENSG00000108651	SD	None	Yes
17	30348167	30348167	T	C	16.5	No	0.0003	0.000840336	start_lost	D	B	.	D	.	B	D	B	D	0.25	LRRC37B	ENSG00000185158	SD	None	Yes
17	30362658	30362660	TGT	T	82.75	No	0	0.00168067	splice_donor_variant	.	.	.	.	.	.	.	.	.	1	LRRC37B	ENSG00000185158	SD	None	Yes
17	30380283	30380283	A	G	57	Yes	0.0039	0.000420168	splice_acceptor_variant	.	.	.	D	.	D	.	.	.	1	LRRC37B	ENSG00000185158	SD	None	Yes
17	31439011	31439011	C	CC	229	No	0	0.000420168	frameshift_variant	.	.	.	.	.	.	.	.	.	1	ASIC2	ENSG00000108684	SD	GO:0034765	Yes
17	3352373	3352373	G	A	77	No	0.0011	0.000420168	stop_gained	.	.	B	D	.	B	.	.	.	0	SPATA22	ENSG00000141255	SD	None	Yes
17	3370753	3370754	AA	A	86	No	0	0.000420168	frameshift_variant	.	.	.	.	.	.	.	.	.	1	SPATA22	ENSG00000141255	SD	None	Yes
17	3385086	3385086	C	A	37	No	0	0.000420168	stop_gained	.	.	D	D	.	D	.	.	.	1	ASPA	ENSG00000108381	SD	None	Yes
17	3397643	3427657	NA	DEL	NA	No	0	0.000420168	CNV	NA	NA	NA	NA	NA	NA	NA	NA	NA	1	ASPA	ENSG00000108381	SD	None	Yes
17	3583059	3583059	G	A	23.4	Yes	0.017	0.00210084	stop_gained	.	.	B	D	.	B	.	.	.	0	P2RX5	ENSG00000083454	ASD	None	Yes
17	3591305	3591305	C	T	25	Yes	0	0.000420168	splice_donor_variant	.	.	.	D	.	D	.	.	.	1	P2RX5	ENSG00000083454	ASD	None	Yes
17	3591383	3591383	G	A	114	Yes	0.0061	0.000420168	stop_gained	.	.	B	D	.	D	.	.	.	0.5	P2RX5	ENSG00000083454	ASD	None	Yes
17	3592896	3592907	ATCTGTCCTTGA	A	145	No	0	0.000420168	frameshift_variant	.	.	.	.	.	.	.	.	.	1	P2RX5	ENSG00000083454	ASD	None	Yes
17	3594280	3594281	GG	G	53.4407	No	0	0.888655	frameshift_variant	.	.	.	.	.	.	.	.	.	1	P2RX5	ENSG00000083454	ASD	None	Yes
17	37340576	37340576	A	C	70.8333	Yes	0.0013	0.00756303	splice_donor_variant	.	.	.	D	.	D	.	.	.	1	CACNB1	ENSG00000067191	ASD	GO:0034765	Yes
17	38249276	38249276	A	T	39	Yes	0.0001	0.000420168	stop_gained	.	.	.	D	.	D	.	.	.	1	THRA	ENSG00000126351	ASD	None	Yes
17	38251267	38251269	TCT	T	28	No	0	0.000420168	frameshift_variant	.	.	.	.	.	.	.	.	.	1	NR1D1	ENSG00000126368	ASD	None	Yes
17	38925240	38925240	G	A	29	No	0.0001	0.000420168	stop_gained	.	.	D	D	.	B	.	.	.	0.5	KRT26	ENSG00000186393	ASD	None	Yes
17	38925253	38925254	TT	T	76	No	0	0.000420168	frameshift_variant	.	.	.	.	.	.	.	.	.	1	KRT26	ENSG00000186393	ASD	None	Yes
17	38928082	38928096	GCCAGGCGGTCGTTG	G	84	No	0	0.00168067	frameshift_variant	.	.	.	.	.	.	.	.	.	1	KRT26	ENSG00000186393	ASD	None	Yes
17	38928256	38928256	G	T	39.75	Yes	0.011	0.00168067	stop_gained	.	.	B	D	.	B	.	.	.	0	KRT26	ENSG00000186393	ASD	None	Yes
17	38928364	38928364	A	G	25	No	0.0001	0.000420168	start_lost	D	D	D	D	.	D	B	D	D	0.777778	KRT26	ENSG00000186393	ASD	None	Yes
17	39383017	39383017	C	A	95	No	0.0002	0.000420168	stop_gained	.	.	.	D	.	D	.	.	.	1	KRTAP9-2	ENSG00000239886	SD	None	No
17	39383051	39383055	CAGCC	C	32	No	0	0.000420168	frameshift_variant	.	.	.	.	.	.	.	.	.	1	KRTAP9-2	ENSG00000239886	SD	None	No
17	39383414	39383414	C	T	73	Yes	0.006	0.000420168	stop_gained	.	.	.	B	.	B	.	.	.	-0.333333	KRTAP9-2	ENSG00000239886	SD	None	No
17	39383429	39383429	T	C	31	Yes	0	0.000420168	stop_lost	.	.	.	B	.	B	.	.	.	-0.333333	KRTAP9-2	ENSG00000239886	SD	None	No
17	39394646	39394646	G	GCCTG	39	No	0	0.000420168	frameshift_variant	.	.	.	.	.	.	.	.	.	1	KRTAP9-8	ENSG00000187272	SD	None	No
17	39912117	39912117	G	GG	64	No	0	0.000420168	frameshift_variant	.	.	.	.	.	.	.	.	.	1	JUP	ENSG00000173801	SD	None	Yes
17	42393752	42399135	NA	DEL	NA	No	0	0.000420168	CNV	NA	NA	NA	NA	NA	NA	NA	NA	NA	1	SLC25A39	ENSG00000013306	ASD	None	No
17	42397995	42397995	C	CC	42	No	0	0.000420168	frameshift_variant	.	.	.	.	.	.	.	.	.	1	SLC25A39	ENSG00000013306	ASD	None	No
17	42399124	42399126	CAC	C	58	Yes	0	0.000420168	frameshift_variant	.	.	.	.	.	.	.	.	.	1	SLC25A39	ENSG00000013306	ASD	None	No
17	42988759	42988759	A	C	44	Yes	0	0.000420168	stop_gained	.	.	D	D	.	D	.	.	.	1	GFAP	ENSG00000131095	ASD	None	Yes
17	42991458	42991458	T	C	66	No	0	0.000420168	splice_acceptor_variant	.	.	.	D	.	D	.	.	.	1	GFAP	ENSG00000131095	ASD	None	Yes
17	42991469	42991469	G	GG	36.6	No	0	0.00210084	frameshift_variant	.	.	.	.	.	.	.	.	.	1	GFAP	ENSG00000131095	ASD	None	Yes
17	43318777	43318777	G	GC	10	No	0	0.000420168	frameshift_variant	.	.	.	.	.	.	.	.	.	1	FMNL1	ENSG00000184922	SD	None	Yes
17	43323698	43323698	G	A	57	Yes	0	0.000420168	splice_donor_variant	.	.	.	D	.	D	.	.	.	1	FMNL1	ENSG00000184922	SD	None	Yes
17	43707300	44782177	NA	Del	NA	No	0	0.000420168	CNV	NA	NA	NA	NA	NA	NA	NA	NA	NA	1	KANSL1, MAPT	ENSG00000120071, ENSG00000186868	ASD	None	Yes
17	44060582	44060582	C	T	34	No	0.0009	0.000420168	stop_gained	.	.	B	D	.	B	.	.	.	0	MAPT	ENSG00000186868	ASD	None	Yes
17	44248700	44248702	CAG	C	63	No	0.0001	0.000420168	frameshift_variant	.	.	.	.	.	.	.	.	.	1	KANSL1	ENSG00000120071	ASD	None	Yes
17	45363789	45363789	G	A	67	No	0.0012	0.000420168	splice_donor_variant	.	.	.	D	.	D	.	.	.	1	ITGB3	ENSG00000259207	ASD	None	Yes
17	45376729	45376729	C	A	20	Yes	0.0006	0.000420168	stop_gained	.	.	B	D	.	D	.	.	.	0.5	ITGB3	ENSG00000259207	ASD	None	Yes
17	45419289	45419290	TT	T	54	No	0	0.000420168	frameshift_variant	.	.	.	.	.	.	.	.	.	1	EFCAB13	ENSG00000178852	SD	None	Yes
17	45425287	45425287	C	T	78.893	No	0.24	0.0903361	stop_gained	.	.	B	B	.	B	.	.	.	-0.5	EFCAB13	ENSG00000178852	SD	None	Yes
17	45438788	45438788	C	T	182.953	Yes	0.011	0.0180672	stop_gained	.	.	B	D	.	B	.	.	.	0	EFCAB13	ENSG00000178852	SD	None	Yes
17	45447802	45447802	G	A	124.793	No	0.18	0.0365546	splice_acceptor_variant	.	.	.	B	.	D	.	.	.	0.333333	EFCAB13	ENSG00000178852	SD	None	Yes
17	45447844	45447848	AATGA	A	143.5	No	0	0.000840336	frameshift_variant	.	.	.	.	.	.	.	.	.	1	EFCAB13	ENSG00000178852	SD	None	Yes
17	45452257	45452257	A	T	39.5484	No	0.033	0.0260504	stop_gained	.	.	B	D	.	D	.	.	.	0.5	EFCAB13	ENSG00000178852	SD	None	Yes
17	45452314	45452314	A	AA	21	No	0	0.000420168	frameshift_variant	.	.	.	.	.	.	.	.	.	1	EFCAB13	ENSG00000178852	SD	None	Yes
17	45455270	45455270	G	A	16	No	0.0002	0.000420168	splice_donor_variant	.	.	.	D	.	D	.	.	.	1	EFCAB13	ENSG00000178852	SD	None	Yes
17	45456567	45456567	A	AA	53	No	0	0.000420168	frameshift_variant	.	.	.	.	.	.	.	.	.	1	EFCAB13	ENSG00000178852	SD	None	Yes
17	45468858	45468858	T	G	71.1529	Yes	0.065	0.101681	stop_gained	.	.	B	D	.	B	.	.	.	0	EFCAB13	ENSG00000178852	SD	None	Yes
17	45479499	45479499	A	AA	72.75	No	0	0.00168067	frameshift_variant	.	.	.	.	.	.	.	.	.	1	EFCAB13	ENSG00000178852	SD	None	Yes
17	45492258	45492262	GAAAG	G	19	No	0	0.000420168	frameshift_variant	.	.	.	.	.	.	.	.	.	1	EFCAB13	ENSG00000178852	SD	None	Yes
17	4638527	4638527	T	TT	62	No	0	0.000420168	frameshift_variant	.	.	.	.	.	.	.	.	.	1	CXCL16	ENSG00000161921	SD	None	Yes
17	46441150	46441150	C	CTCAC	24	No	0	0.000420168	frameshift_variant	.	.	.	.	.	.	.	.	.	1	SKAP1	ENSG00000141293	SD	None	No
17	4646712	4646714	CCC	C	49	No	0	0.00168067	frameshift_variant	.	.	.	.	.	.	.	.	.	1	ZMYND15	ENSG00000141497	SD	None	No
17	4646715	4646716	GA	G	48.75	Yes	0.0015	0.00168067	frameshift_variant	.	.	.	.	.	.	.	.	.	1	ZMYND15	ENSG00000141497	SD	None	No
17	4648154	4648156	TCT	T	67.9231	No	0	0.00546218	frameshift_variant	.	.	.	.	.	.	.	.	.	1	ZMYND15	ENSG00000141497	SD	None	No
17	4717768	4717768	C	T	205	No	0	0.000420168	stop_gained	.	.	B	D	.	B	.	.	.	0	PLD2	ENSG00000129219	SD	None	Yes
17	4717774	4717774	G	T	53.6667	Yes	0.0015	0.0012605	stop_gained	.	.	D	D	.	D	.	.	.	1	PLD2	ENSG00000129219	SD	None	Yes
17	4720030	4720031	GG	G	24	No	0	0.000420168	frameshift_variant	.	.	.	.	.	.	.	.	.	1	PLD2	ENSG00000129219	SD	None	Yes
17	47486445	47486445	G	A	67	No	0.0001	0.000420168	stop_gained	.	.	D	D	.	D	.	.	.	1	PHB	ENSG00000167085	ASD	None	Yes
17	4796272	4796272	A	AAACCGGACA	55	No	0	0.000420168	splice_acceptor_variant	.	.	.	.	.	.	.	.	.	1	MINK1	ENSG00000141503	SD	GO:0034765	Yes
17	4796273	4796274	GT	G	57	No	0.013	0.000420168	frameshift_variant	.	.	.	.	.	.	.	.	.	1	MINK1	ENSG00000141503	SD	GO:0034765	Yes
17	4796278	4796278	C	CCCTGTGC	66	No	0	0.000420168	frameshift_variant	.	.	.	.	.	.	.	.	.	1	MINK1	ENSG00000141503	SD	GO:0034765	Yes
17	4802086	4802087	CC	C	536	No	0	0.000420168	frameshift_variant	.	.	.	.	.	.	.	.	.	1	CHRNE	ENSG00000108556	SD	None	Yes
17	4804467	4804474	ATGGCCCA	A	24	No	0	0.00168067	frameshift_variant	.	.	.	.	.	.	.	.	.	1	CHRNE	ENSG00000108556	SD	None	Yes
17	4804908	4804908	G	T	110	Yes	0	0.000420168	stop_gained	.	.	D	D	.	D	.	.	.	1	CHRNE	ENSG00000108556	SD	None	Yes
17	4805743	4805743	A	AA	53	No	0	0.000420168	splice_donor_variant	.	.	.	.	.	.	.	.	.	1	CHRNE	ENSG00000108556	SD	None	Yes
17	48070934	48070934	C	A	47	Yes	0	0.000420168	stop_gained	.	.	D	D	.	D	.	.	.	1	DLX3	ENSG00000064195	ASD	None	Yes
17	48185985	48185985	C	T	66	No	0.0001	0.000420168	stop_gained	.	.	B	D	.	D	.	.	.	0.5	PDK2	ENSG00000005882	ASD	None	No
17	48227220	48227220	G	T	12	No	0	0.000420168	stop_gained	.	.	.	.	.	D	.	.	.	1	PPP1R9B	ENSG00000108819	ASD	GO:0021987	Yes
17	48227384	48227384	G	GGC	12	No	1	0.012605	splice_acceptor_variant	.	.	.	.	.	.	.	.	.	1	PPP1R9B	ENSG00000108819	ASD	GO:0021987	Yes
17	48227403	48227403	G	GGC	11.5	No	1	0.00672269	splice_acceptor_variant	.	.	.	.	.	.	.	.	.	1	PPP1R9B	ENSG00000108819	ASD	GO:0021987	Yes
17	4836953	4836954	CA	C	19	No	0	0.000420168	frameshift_variant	.	.	.	.	.	.	.	.	.	1	GP1BA	ENSG00000185245	SD	None	Yes
17	4837181	4837243	TCAGAGCCCGCCCCCAGCCCGACCACCCCAGAGCCCACCTCAGAGCCCGCCCCCAGCCCGACC	T	11	No	0	0.0012605	frameshift_variant	.	.	.	.	.	.	.	.	.	1	GP1BA	ENSG00000185245	SD	None	Yes
17	4837190	4837240	GCCCCCAGCCCGACCACCCCAGAGCCCACCTCAGAGCCCGCCCCCAGCCCG	G	22	No	0	0.000420168	frameshift_variant	.	.	.	.	.	.	.	.	.	1	GP1BA	ENSG00000185245	SD	None	Yes
17	4837203	4837219	CCACCCCAGAGCCCACC	C	15.4083	No	0	0.0504202	frameshift_variant	.	.	.	.	.	.	.	.	.	1	GP1BA	ENSG00000185245	SD	None	Yes
17	4837220	4837243	TCAGAGCCCGCCCCCAGCCCGACC	T	22.9937	No	0	0.133193	frameshift_variant	.	.	.	.	.	.	.	.	.	1	GP1BA	ENSG00000185245	SD	None	Yes
17	4837229	4837240	GCCCCCAGCCCG	G	13	No	0	0.000420168	frameshift_variant	.	.	.	.	.	.	.	.	.	1	GP1BA	ENSG00000185245	SD	None	Yes
17	4837743	4837748	CTAATG	C	32	No	0.0011	0.000420168	frameshift_variant	.	.	.	.	.	.	.	.	.	1	GP1BA	ENSG00000185245	SD	None	Yes
17	4856098	4856098	C	T	26	No	0.0001	0.000420168	stop_gained	.	.	D	D	.	D	.	.	.	1	ENO3	ENSG00000108515	SD	None	Yes
17	4859300	4859300	G	GCGGG	48.5	No	0	0.000840336	frameshift_variant	.	.	.	.	.	.	.	.	.	1	ENO3	ENSG00000108515	SD	None	Yes
17	4860143	4860143	C	CC	69	Yes	0	0.000840336	frameshift_variant	.	.	.	.	.	.	.	.	.	1	ENO3	ENSG00000108515	SD	None	Yes
17	5324787	5324787	G	A	54	No	0.0003	0.000420168	splice_donor_variant	.	.	.	D	.	D	.	.	.	1	RPAIN	ENSG00000129197	SD	None	Yes
17	53851199	53851199	G	GG	50	No	0	0.000420168	frameshift_variant	.	.	.	.	.	.	.	.	.	1	PCTP	ENSG00000141179	SD	None	Yes
17	56056606	56056607	GC	G	53	No	0.0089	0.000420168	frameshift_variant	.	.	.	.	.	.	.	.	.	1	VEZF1	ENSG00000136451	ASD	None	Yes
17	56056608	56056610	TGC	T	54	No	0.0073	0.000420168	frameshift_variant	.	.	.	.	.	.	.	.	.	1	VEZF1	ENSG00000136451	ASD	None	Yes
17	56383753	56383753	G	GG	52.75	Yes	0	0.00168067	frameshift_variant	.	.	.	.	.	.	.	.	.	1	TSPOAP1	ENSG00000005379	ASD	None	Yes
17	56386385	56386385	T	TTG	10	No	0	0.000420168	frameshift_variant	.	.	.	.	.	.	.	.	.	1	TSPOAP1	ENSG00000005379	ASD	None	Yes
17	56636862	56636862	T	TT	364	No	0	0.000420168	frameshift_variant	.	.	.	.	.	.	.	.	.	1	TEX14	ENSG00000121101	SD	None	No
17	56646622	56646622	C	T	110	Yes	0.011	0.00294118	splice_acceptor_variant	.	.	.	D	.	D	.	.	.	1	TEX14	ENSG00000121101	SD	None	No
17	56682428	56682428	C	T	213	Yes	0	0.000420168	stop_gained	.	.	D	D	.	D	.	.	.	1	TEX14	ENSG00000121101	SD	None	No
17	56690784	56690784	G	A	173.667	Yes	0.0032	0.0012605	stop_gained	.	.	B	D	.	D	.	.	.	0.5	TEX14	ENSG00000121101	SD	None	No
17	56694958	56694958	G	A	33	Yes	0	0.000420168	stop_gained	.	.	B	D	.	B	.	.	.	0	TEX14	ENSG00000121101	SD	None	No
17	56699086	56699086	T	TT	33	No	0	0.000420168	stop_gained	.	.	.	.	.	.	.	.	.	1	TEX14	ENSG00000121101	SD	None	No
17	56770161	56770161	T	G	38.5	Yes	0.001	0.000840336	stop_lost	.	.	.	.	.	.	.	.	.	1	RAD51C	ENSG00000108384	SD	None	Yes
17	56787218	56787218	A	G	95	No	0.0011	0.000420168	splice_acceptor_variant	.	.	.	D	.	D	.	.	.	1	RAD51C	ENSG00000108384	SD	None	Yes
17	56787351	56787364	TGTAAGTATTAACT	T	163	No	0	0.000420168	splice_donor_variant	.	.	.	.	.	.	.	.	.	1	RAD51C	ENSG00000108384	SD	None	Yes
17	57158552	57158552	G	A	67.5625	Yes	0.013	0.0134454	stop_gained	B	B	D	D	B	D	B	B	.	-0.111111	TRIM37	ENSG00000108395	SD	None	No
17	57944027	57944028	TG	T	59	No	0	0.000420168	frameshift_variant	.	.	.	.	.	.	.	.	.	1	TUBD1	ENSG00000108423	SD	None	Yes
17	57944027	57944029	TGT	TA	58	No	0	0.000420168	frameshift_variant	.	.	.	.	.	.	.	.	.	1	TUBD1	ENSG00000108423	SD	None	Yes
17	57970546	57970546	A	C	25.6667	No	0	0.00882353	start_lost	D	D	D	D	.	D	B	B	D	0.555556	RPS6KB1	ENSG00000108443	SD	None	No
17	58033848	58033848	C	G	106	No	0.0001	0.000420168	splice_donor_variant	.	.	.	D	.	D	.	.	.	1	RNFT1	ENSG00000189050	SD	None	Yes
17	58040598	58040602	AAATA	A	13	No	0	0.000420168	frameshift_variant	.	.	.	.	.	.	.	.	.	1	RNFT1	ENSG00000189050	SD	None	Yes
17	58042007	58042008	CA	C	18	No	0	0.000420168	frameshift_variant	.	.	.	.	.	.	.	.	.	1	RNFT1	ENSG00000189050	SD	None	Yes
17	58677776	58677776	A	C	12.5	No	0	0.00168067	start_lost	D	B	D	D	.	D	B	B	D	0.333333	PPM1D	ENSG00000170836	ASD	None	Yes
17	58740376	58740376	G	A	34	No	0	0.000420168	stop_gained	.	.	B	D	.	D	.	.	.	0.5	PPM1D	ENSG00000170836	ASD	None	Yes
17	58740749	58740749	C	T	145	No	0	0.000420168	stop_gained	.	.	D	D	.	D	.	.	.	1	PPM1D	ENSG00000170836	ASD	None	Yes
17	60108958	60108959	GG	G	35	No	0	0.000420168	frameshift_variant	.	.	.	.	.	.	.	.	.	1	MED13	ENSG00000108510	ASD	None	Yes
17	60655894	60655896	TAT	T	172	Yes	0	0.000420168	frameshift_variant	.	.	.	.	.	.	.	.	.	1	TLK2	ENSG00000146872	ASD	None	Yes
17	6118115	7327234	NA	Dup	NA	No	0	0.000420168	CNV	NA	NA	NA	NA	NA	NA	NA	NA	NA	1	DLG4, DLG4, DLG4, DLG4, NLGN2, NLGN2, NLGN2, NLGN2, TMEM256, EIF5A	ENSG00000205544, ENSG00000132507	ASD, SD	GO:0007158	Yes
17	61278319	61278319	G	A	43	Yes	0	0.000420168	splice_donor_variant	.	.	.	D	.	D	.	.	.	1	TANC2	ENSG00000170921	ASD	None	Yes
17	61417461	62291577	NA	DUP	NA	No	0	0.000420168	CNV	NA	NA	NA	NA	NA	NA	NA	NA	NA	1	ACE, SCN4A, SCN4A, SCN4A, TANC2, KCNH6, ERN1, CSHL1, CD79B, FTSJ3, SMARCD2, STRADA, PSMC5	ENSG00000159640, ENSG00000170921, ENSG00000178607, ENSG00000204414, ENSG00000007312, ENSG00000108592, ENSG00000108604, ENSG00000266173, ENSG00000087191	ASD, SD	GO:0019228	Yes
17	61482569	61482569	C	T	34	Yes	0	0.000420168	stop_gained	.	.	D	D	.	D	.	.	.	1	TANC2	ENSG00000170921	ASD	None	Yes
17	61560501	61560501	C	CC	106	No	0	0.000420168	frameshift_variant	.	.	.	.	.	.	.	.	.	1	ACE	ENSG00000159640	ASD	None	Yes
17	61562229	61562229	A	G	12	No	0.0037	0.000420168	start_lost	D	D	.	D	.	D	B	B	D	0.5	ACE	ENSG00000159640	ASD	None	Yes
17	61574366	61574367	CT	C	17.4103	No	0.12	0.00630252	frameshift_variant	.	.	.	.	.	.	.	.	.	1	ACE	ENSG00000159640	ASD	None	Yes
17	61601720	61601720	C	A	12	Yes	0.004	0.000420168	stop_gained	.	.	D	D	.	D	.	.	.	1	KCNH6	ENSG00000173826	SD	GO:0034765	Yes
17	61611245	61611245	A	G	29	No	0.0005	0.0012605	splice_acceptor_variant	.	.	.	D	.	D	.	.	.	1	KCNH6	ENSG00000173826	SD	GO:0034765	Yes
17	61611606	61611606	G	A	236	Yes	0.0003	0.000420168	stop_gained	.	.	D	D	.	D	.	.	.	1	KCNH6	ENSG00000173826	SD	GO:0034765	Yes
17	61897164	61897164	A	G	296	No	0.0001	0.000420168	stop_lost	.	.	.	B	.	D	.	.	.	0.333333	FTSJ3	ENSG00000108592	SD	None	Yes
17	61897354	61897355	AC	A	158	No	0	0.000420168	splice_acceptor_variant	.	.	.	.	.	.	.	.	.	1	FTSJ3	ENSG00000108592	SD	None	Yes
17	61904289	61904289	C	G	44	No	0	0.000420168	splice_acceptor_variant	.	.	.	.	.	.	.	.	.	1	FTSJ3	ENSG00000108592	SD	None	Yes
17	61904884	61904888	GTGCA	G	27.5714	No	0.002	0.00294118	splice_donor_variant	.	.	.	.	.	.	.	.	.	1	PSMC5	ENSG00000087191	SD	None	Yes
17	61904884	61904890	GTGCAGT	G	31.5	No	0.002	0.00504202	splice_donor_variant	.	.	.	.	.	.	.	.	.	1	PSMC5	ENSG00000087191	SD	None	Yes
17	61904885	61904885	T	G	24.6855	Yes	0.0042	0.0521008	splice_donor_variant	.	.	.	B	.	B	.	.	.	-0.333333	PSMC5	ENSG00000087191	SD	None	Yes
17	61904885	61904887	TGC	GGG	11	No	0	0.000420168	splice_donor_variant	.	.	.	.	.	.	.	.	.	1	PSMC5	ENSG00000087191	SD	None	Yes
17	61911536	61911536	G	T	83	Yes	0	0.000420168	stop_gained	.	.	D	D	.	D	.	.	.	1	SMARCD2	ENSG00000108604	SD	None	Yes
17	61987152	61987152	G	T	578	No	0	0.000420168	stop_gained	.	.	B	D	.	D	.	.	.	0.5	CSHL1	ENSG00000204414	SD	None	No
17	61987591	61987591	A	C	64	Yes	0.0011	0.000420168	stop_gained	.	.	B	D	.	B	.	.	.	0	CSHL1	ENSG00000204414	SD	None	No
17	61987594	61987598	CACCA	C	160	No	0.035	0.00168067	frameshift_variant	.	.	.	.	.	.	.	.	.	1	CSHL1	ENSG00000204414	SD	None	No
17	61987779	61987779	C	T	157	No	0.011	0.00210084	splice_donor_variant	.	.	.	D	.	B	.	.	.	0.333333	CSHL1	ENSG00000204414	SD	None	No
17	61987800	61987800	C	T	28	No	0.0014	0.000420168	stop_gained	B	B	B	B	B	B	B	B	.	-0.777778	CSHL1	ENSG00000204414	SD	None	No
17	61987857	61987857	G	T	349	No	0	0.000420168	stop_gained	D	B	D	D	B	B	B	D	.	0.111111	CSHL1	ENSG00000204414	SD	None	No
17	61988220	61988220	A	C	29.6923	Yes	0.013	0.0109244	splice_donor_variant	.	.	.	B	.	B	.	.	.	-0.333333	CSHL1	ENSG00000204414	SD	None	No
17	61988546	61988546	C	T	85	Yes	0.0029	0.000420168	splice_donor_variant	.	.	.	D	.	D	.	.	.	1	CSHL1	ENSG00000204414	SD	None	No
17	62021207	62021207	C	T	188	Yes	0	0.000420168	splice_acceptor_variant	B	B	B	D	B	D	D	D	D	0.2	SCN4A	ENSG00000007314	ASD	GO:0086010, GO:0019228, GO:0034765	Yes
17	62042031	62042031	G	A	51	No	0	0.000420168	stop_gained	.	.	D	D	.	D	.	.	.	1	SCN4A	ENSG00000007314	ASD	GO:0086010, GO:0019228, GO:0034765	Yes
17	62043546	62043546	G	T	90.6044	Yes	0.025	0.0382353	stop_gained	.	.	D	D	.	D	.	.	.	1	SCN4A	ENSG00000007314	ASD	GO:0086010, GO:0019228, GO:0034765	Yes
17	62121373	62121374	GG	G	20	No	0	0.000420168	frameshift_variant	.	.	.	.	.	.	.	.	.	1	ERN1	ENSG00000178607	SD	None	Yes
17	62152608	62152608	C	T	25.9813	No	0.27	0.089916	splice_acceptor_variant	.	.	.	D	.	D	.	.	.	1	ERN1	ENSG00000178607	SD	None	Yes
17	64298970	64298970	A	G	45	Yes	0	0.000420168	start_lost	D	B	.	D	.	D	B	B	D	0.25	PRKCA	ENSG00000154229	ASD	None	No
17	65341974	65341974	C	CC	79.6667	Yes	0	0.0012605	splice_acceptor_variant	.	.	.	.	.	.	.	.	.	1	PSMD12	ENSG00000197170	ASD	None	Yes
17	65720257	65720261	AAAGA	A	133	No	0	0.000420168	frameshift_variant	.	.	.	.	.	.	.	.	.	1	NOL11	ENSG00000130935	SD	None	Yes
17	65732871	65732871	G	A	51	No	0	0.000420168	splice_donor_variant	.	.	.	D	.	D	.	.	.	1	NOL11	ENSG00000130935	SD	None	Yes
17	65822257	65822287	CATGGTCTCCGAGGAGGAGGAGGAGGAGGAC	C	14	No	0	0.000420168	start_lost	.	.	.	.	.	.	.	.	.	1	BPTF	ENSG00000171634	SD	None	Yes
17	66422198	66422198	C	T	70	No	0	0.000420168	splice_donor_variant	.	.	.	.	.	.	.	.	.	1	WIPI1	ENSG00000070540	SD	None	Yes
17	66426268	66426268	G	T	159.125	Yes	0.0077	0.00672269	stop_gained	.	.	D	D	.	D	.	.	.	1	WIPI1	ENSG00000070540	SD	None	Yes
17	66536085	66536085	A	G	237	Yes	0.0014	0.000420168	stop_lost	.	.	.	.	.	.	.	.	.	1	FAM20A	ENSG00000108950	SD	None	Yes
17	66551885	66551885	C	G	18	No	0	0.000420168	splice_acceptor_variant	.	.	.	D	.	D	.	.	.	1	FAM20A	ENSG00000108950	SD	None	Yes
17	67145195	67145197	GAG	G	84.6602	No	0	0.108824	frameshift_variant	.	.	.	.	.	.	.	.	.	1	ABCA10	ENSG00000154263	ASD	None	Yes
17	67149501	67149502	CC	C	53	No	0	0.000420168	frameshift_variant	.	.	.	.	.	.	.	.	.	1	ABCA10	ENSG00000154263	ASD	None	Yes
17	67149973	67149973	G	A	66.7137	No	0.17	0.107143	stop_gained	.	.	.	B	.	B	.	.	.	-0.333333	ABCA10	ENSG00000154263	ASD	None	Yes
17	67150151	67150151	C	T	34	No	0.022	0.0012605	splice_acceptor_variant	.	.	.	D	.	D	.	.	.	1	ABCA10	ENSG00000154263	ASD	None	Yes
17	67150469	67150469	T	C	67	No	0	0.000420168	splice_acceptor_variant	.	.	.	D	.	D	.	.	.	1	ABCA10	ENSG00000154263	ASD	None	Yes
17	67151166	67151166	T	TT	19	No	0	0.000420168	frameshift_variant	.	.	.	.	.	.	.	.	.	1	ABCA10	ENSG00000154263	ASD	None	Yes
17	67151170	67151172	ACA	A	93	No	0	0.000420168	frameshift_variant	.	.	.	.	.	.	.	.	.	1	ABCA10	ENSG00000154263	ASD	None	Yes
17	67189302	67189302	G	A	101.7	Yes	0.048	0.00420168	stop_gained	.	.	.	D	.	B	.	.	.	0.333333	ABCA10	ENSG00000154263	ASD	None	Yes
17	67190107	67190107	G	A	33	Yes	0	0.000420168	stop_gained	.	.	.	D	.	B	.	.	.	0.333333	ABCA10	ENSG00000154263	ASD	None	Yes
17	67190113	67190119	TATAAAT	TGTAA	45	No	0	0.00210084	frameshift_variant	.	.	.	.	.	.	.	.	.	1	ABCA10	ENSG00000154263	ASD	None	Yes
17	67190117	67190118	AA	A	44.3333	No	0	0.0012605	frameshift_variant	.	.	.	.	.	.	.	.	.	1	ABCA10	ENSG00000154263	ASD	None	Yes
17	67190118	67190120	ATA	A	54.029	No	0.42	0.0289916	frameshift_variant	.	.	.	.	.	.	.	.	.	1	ABCA10	ENSG00000154263	ASD	None	Yes
17	67190119	67190120	TA	T	43.3333	No	0	0.0012605	frameshift_variant	.	.	.	.	.	.	.	.	.	1	ABCA10	ENSG00000154263	ASD	None	Yes
17	67190539	67190543	AGACA	A	104.872	No	0	0.108403	frameshift_variant	.	.	.	.	.	.	.	.	.	1	ABCA10	ENSG00000154263	ASD	None	Yes
17	67211958	67211958	G	A	20	No	0.0001	0.000420168	stop_gained	.	.	.	D	.	B	.	.	.	0.333333	ABCA10	ENSG00000154263	ASD	None	Yes
17	67212031	67212031	A	T	34.2222	No	0.23	0.00714286	stop_gained	.	.	.	D	.	B	.	.	.	0.333333	ABCA10	ENSG00000154263	ASD	None	Yes
17	67212485	67212486	AA	A	140	No	0	0.000420168	frameshift_variant	.	.	.	.	.	.	.	.	.	1	ABCA10	ENSG00000154263	ASD	None	Yes
17	67215685	67215685	C	G	47	No	0	0.000420168	splice_donor_variant	.	.	.	D	.	D	.	.	.	1	ABCA10	ENSG00000154263	ASD	None	Yes
17	67215702	67215702	G	A	23	Yes	0.011	0.000840336	stop_gained	.	.	.	D	.	B	.	.	.	0.333333	ABCA10	ENSG00000154263	ASD	None	Yes
17	67218672	67218672	A	G	55	Yes	0.0038	0.000420168	splice_donor_variant	.	.	.	D	.	D	.	.	.	1	ABCA10	ENSG00000154263	ASD	None	Yes
17	7212915	7212915	G	T	42	No	0	0.000420168	splice_acceptor_variant	.	.	.	.	.	.	.	.	.	1	EIF5A	ENSG00000132507	SD	None	Yes
17	72764377	72764377	T	C	27	No	0.0006	0.000420168	splice_donor_variant	.	.	.	D	.	D	.	.	.	1	SLC9A3R1	ENSG00000109062	SD	GO:0034765	Yes
17	72768212	72768214	CAG	C	70.7778	No	0.0076	0.00756303	frameshift_variant	.	.	.	.	.	.	.	.	.	1	NAT9	ENSG00000109065	SD	None	Yes
17	72771835	72771835	C	T	49	No	0.0005	0.000420168	start_lost	D	D	D	D	.	D	D	D	D	1	NAT9	ENSG00000109065	SD	None	Yes
17	76421551	76421551	C	T	15	No	0	0.000420168	stop_gained	.	B	D	D	B	D	.	B	B	0	DNAH17	ENSG00000187775	ASD	None	Yes
17	76421601	76421601	C	T	43	Yes	0.001	0.000420168	stop_gained	.	B	D	D	B	D	.	B	B	0	DNAH17	ENSG00000187775	ASD	None	Yes
17	76421636	76421636	G	A	36	No	0.0015	0.000420168	stop_gained	.	B	D	D	B	D	.	B	B	0	DNAH17	ENSG00000187775	ASD	None	Yes
17	76423214	76423216	CCT	C	20.6667	No	0.019	0.0012605	splice_acceptor_variant	.	.	.	.	.	.	.	.	.	1	DNAH17	ENSG00000187775	ASD	None	Yes
17	76423216	76423216	T	C	26	Yes	0.015	0.000840336	splice_acceptor_variant	.	.	.	.	.	.	.	.	.	1	DNAH17	ENSG00000187775	ASD	None	Yes
17	76424578	76424578	C	A	42	Yes	0	0.000420168	stop_gained	.	.	.	.	.	.	.	.	.	1	DNAH17	ENSG00000187775	ASD	None	Yes
17	76425223	76425223	G	GG	11	No	0	0.000420168	frameshift_variant	.	.	.	.	.	.	.	.	.	1	DNAH17	ENSG00000187775	ASD	None	Yes
17	76435168	76435168	G	A	130	No	0.0002	0.000420168	stop_gained	.	.	.	.	.	.	.	.	.	1	DNAH17	ENSG00000187775	ASD	None	Yes
17	76449546	76449546	A	AA	282	No	0	0.000420168	frameshift_variant	.	.	.	.	.	.	.	.	.	1	DNAH17	ENSG00000187775	ASD	None	Yes
17	76455082	76455082	C	T	68	Yes	0.0001	0.000420168	splice_donor_variant	.	.	.	D	.	D	.	.	.	1	DNAH17	ENSG00000187775	ASD	None	Yes
17	76459007	76459008	CA	C	233	No	0	0.000420168	frameshift_variant	.	.	.	.	.	.	.	.	.	1	DNAH17	ENSG00000187775	ASD	None	Yes
17	76471749	76471749	A	C	127	Yes	0.0001	0.000420168	splice_donor_variant	.	.	.	D	.	D	.	.	.	1	DNAH17	ENSG00000187775	ASD	None	Yes
17	76475106	76488847	NA	DEL	NA	No	0	0.000420168	CNV	NA	NA	NA	NA	NA	NA	NA	NA	NA	1	DNAH17	ENSG00000187775	ASD	None	Yes
17	76476764	76476764	A	T	275	No	0.0004	0.000420168	splice_donor_variant	.	.	.	D	.	D	.	.	.	1	DNAH17	ENSG00000187775	ASD	None	Yes
17	76487632	76487632	G	A	347	Yes	0	0.000420168	stop_gained	.	.	.	D	.	D	.	.	.	1	DNAH17	ENSG00000187775	ASD	None	Yes
17	76491040	76491040	C	CAC	31	No	0	0.000840336	frameshift_variant	.	.	.	.	.	.	.	.	.	1	DNAH17	ENSG00000187775	ASD	None	Yes
17	76497832	76497832	C	T	72.4286	No	0.041	0.00294118	splice_donor_variant	.	.	.	B	D	B	.	B	.	-0.2	DNAH17	ENSG00000187775	ASD	None	Yes
17	76498986	76498986	G	GG	110	No	0	0.000420168	frameshift_variant	.	.	.	.	.	.	.	.	.	1	DNAH17	ENSG00000187775	ASD	None	Yes
17	76510867	76510867	G	A	30	No	0	0.000420168	stop_gained	.	.	.	D	.	D	.	.	.	1	DNAH17	ENSG00000187775	ASD	None	Yes
17	76548883	76548885	TTT	T	86	No	0	0.000840336	frameshift_variant	.	.	.	.	.	.	.	.	.	1	DNAH17	ENSG00000187775	ASD	None	Yes
17	76567688	76567689	TT	T	43.6154	No	0	0.00546218	frameshift_variant	.	.	.	.	.	.	.	.	.	1	DNAH17	ENSG00000187775	ASD	None	Yes
17	7749188	7749188	A	G	96	No	0	0.000420168	splice_acceptor_variant	.	.	.	D	.	D	.	.	.	1	KDM6B	ENSG00000132510	ASD	None	Yes
17	7749896	7750334	NA	UNK	NA	No	0	0.000420168	CNV	NA	NA	NA	NA	NA	NA	NA	NA	NA	1	KDM6B	ENSG00000132510	ASD	None	Yes
17	7749924	7749925	GG	G	20	No	0	0.000420168	frameshift_variant	.	.	.	.	.	.	.	.	.	1	KDM6B	ENSG00000132510	ASD	None	Yes
17	78013764	78013765	GC	G	54	No	0.0009	0.000840336	frameshift_variant	.	.	.	.	.	.	.	.	.	1	CCDC40	ENSG00000141519	SD	None	Yes
17	78021155	78021155	C	T	35.1429	Yes	0.023	0.00588235	stop_gained	.	.	.	.	.	.	.	.	.	1	CCDC40	ENSG00000141519	SD	None	Yes
17	78071150	78071151	AC	A	37	No	0	0.000420168	frameshift_variant	.	.	.	.	.	.	.	.	.	1	CCDC40	ENSG00000141519	SD	None	Yes
17	78082494	78082494	A	G	14.5	Yes	0.001	0.00168067	splice_acceptor_variant	.	.	.	D	.	D	.	.	.	1	GAA	ENSG00000171298	SD	None	Yes
17	78090846	78090846	C	T	35	No	0	0.000420168	stop_gained	.	.	B	D	.	D	.	.	.	0.5	GAA	ENSG00000171298	SD	None	Yes
17	78090875	78090875	C	A	24.5	Yes	0.0001	0.000840336	stop_gained	.	.	D	D	.	D	.	.	.	1	GAA	ENSG00000171298	SD	None	Yes
17	78092070	78092070	C	T	105	Yes	0.0038	0.000420168	stop_gained	.	.	B	D	.	B	.	.	.	0	GAA	ENSG00000171298	SD	None	Yes
17	78184477	78184488	CGGAGGTCCTTG	C	115	No	0.0065	0.000420168	stop_gained	.	.	.	.	.	.	.	.	.	1	SGSH	ENSG00000181523	ASD	None	Yes
17	78184687	78184687	C	T	65	Yes	0	0.000420168	stop_gained	.	.	D	D	.	D	.	.	.	1	SGSH	ENSG00000181523	ASD	None	Yes
17	78184734	78184734	G	GG	25	No	0	0.000420168	frameshift_variant	.	.	.	.	.	.	.	.	.	1	SGSH	ENSG00000181523	ASD	None	Yes
17	78188100	78188100	G	A	65.5	No	0.001	0.000840336	stop_gained	.	B	.	D	.	B	.	B	D	0	SGSH	ENSG00000181523	ASD	None	Yes
17	78188535	78188536	CC	C	37	No	0	0.000420168	frameshift_variant	.	.	.	.	.	.	.	.	.	1	SGSH	ENSG00000181523	ASD	None	Yes
17	78191011	78191015	GAGAG	G	36	No	0	0.000420168	frameshift_variant	.	.	.	.	.	.	.	.	.	1	SGSH	ENSG00000181523	ASD	None	Yes
17	79219592	79219592	T	A	30	No	0	0.000420168	stop_gained	.	.	.	D	.	D	.	.	.	1	SLC38A10	ENSG00000157637	ASD	None	Yes
17	79219600	79219600	C	CC	17	No	0	0.000420168	frameshift_variant	.	.	.	.	.	.	.	.	.	1	SLC38A10	ENSG00000157637	ASD	None	Yes
17	79220851	79220856	CCTGCC	C	22	No	0	0.000420168	frameshift_variant	.	.	.	.	.	.	.	.	.	1	SLC38A10	ENSG00000157637	ASD	None	Yes
17	79225025	79225086	GCAAGGGAGATAAAACGGTAATCACAAGCCATGTGACGATGCCGCAGGTGTTTAAAGGGGAG	G	17.4314	No	0	0.0214286	frameshift_variant	.	.	.	.	.	.	.	.	.	1	SLC38A10	ENSG00000157637	ASD	None	Yes
17	79225077	79225077	T	TT	14.1905	No	0	0.0176471	frameshift_variant	.	.	.	.	.	.	.	.	.	1	SLC38A10	ENSG00000157637	ASD	None	Yes
17	79244751	79244751	G	T	89	Yes	0	0.000420168	stop_gained	.	.	B	D	.	D	.	.	.	0.5	SLC38A10	ENSG00000157637	ASD	None	Yes
17	79254408	79254408	C	A	76	Yes	0	0.000420168	splice_donor_variant	.	.	.	D	.	D	.	.	.	1	SLC38A10	ENSG00000157637	ASD	None	Yes
17	79256108	79256109	GG	G	40	No	0	0.000420168	frameshift_variant	.	.	.	.	.	.	.	.	.	1	SLC38A10	ENSG00000157637	ASD	None	Yes
17	79263574	79263574	A	AGA	118	No	0	0.000420168	frameshift_variant	.	.	.	.	.	.	.	.	.	1	SLC38A10	ENSG00000157637	ASD	None	Yes
17	79268721	79268721	T	C	21	No	0.0001	0.000420168	start_lost	D	D	D	D	.	D	B	B	.	0.5	SLC38A10	ENSG00000157637	ASD	None	Yes
17	80121090	80121090	G	A	37	No	0.001	0.000420168	stop_gained	.	.	B	D	.	B	.	.	.	0	CCDC57	ENSG00000176155	SD	None	No
17	80151857	80151857	C	A	15	No	0	0.000420168	splice_donor_variant	.	.	.	D	.	D	.	.	.	1	CCDC57	ENSG00000176155	SD	None	No
17	8047047	8047054	GTGGGCCA	G	15	No	0.012	0.00210084	frameshift_variant	.	.	.	.	.	.	.	.	.	1	PER1	ENSG00000179094	ASD	None	Yes
17	8052922	8052922	C	T	25	No	0.001	0.0012605	splice_acceptor_variant	.	.	.	D	.	D	.	.	.	1	PER1	ENSG00000179094	ASD	None	Yes
17	8053929	8053929	C	T	88	No	0	0.000420168	splice_acceptor_variant	.	.	.	D	.	B	.	.	.	0.333333	PER1	ENSG00000179094	ASD	None	Yes
17	8066783	8066783	A	G	62.9737	No	0.73	0.848319	splice_donor_variant	.	.	.	.	.	.	.	.	.	1	VAMP2	ENSG00000220205	ASD	GO:0034765	Yes
17	8272532	8272532	T	TT	37	No	0	0.000420168	frameshift_variant	.	.	.	.	.	.	.	.	.	1	KRBA2	ENSG00000184619	SD	None	No
17	8273384	8273384	G	A	59	Yes	0.0079	0.0012605	stop_gained	.	.	.	D	.	B	.	.	.	0.333333	KRBA2	ENSG00000184619	SD	None	No
17	8273391	8273392	TT	T	39	No	0	0.000420168	frameshift_variant	.	.	.	.	.	.	.	.	.	1	KRBA2	ENSG00000184619	SD	None	No
17	8274704	8274704	C	T	100.75	Yes	0.011	0.00168067	stop_gained	.	.	.	D	.	B	.	.	.	0.333333	KRBA2	ENSG00000184619	SD	None	No
17	8380226	8380226	G	GG	45	No	0	0.000420168	frameshift_variant	.	.	.	.	.	.	.	.	.	1	MYH10	ENSG00000133026	ASD	None	Yes
17	900384	900384	T	G	11	Yes	0	0.000420168	start_lost	D	B	B	D	.	D	B	B	D	0.111111	TIMM22	ENSG00000177370	SD	None	Yes
17	902202	902206	GTTTG	G	128	No	0	0.000840336	frameshift_variant	.	.	.	.	.	.	.	.	.	1	TIMM22	ENSG00000177370	SD	None	Yes
18	19423155	19423155	C	T	104	No	0.0008	0.000420168	stop_gained	.	.	D	D	.	D	.	.	.	1	MIB1	ENSG00000101752	ASD	None	Yes
18	19424126	19424127	GG	G	158	No	0	0.000420168	frameshift_variant	.	.	.	.	.	.	.	.	.	1	MIB1	ENSG00000101752	ASD	None	Yes
18	29340427	29340428	CC	C	121.8	No	0	0.00210084	frameshift_variant	.	.	.	.	.	.	.	.	.	1	SLC25A52	ENSG00000141437	SD	None	No
18	33718323	33718323	T	A	104	No	0	0.000420168	stop_gained	B	B	B	B	B	B	B	B	B	-0.8	ELP2	ENSG00000134759	ASD	None	Yes
18	33747114	33747114	A	G	233.25	Yes	0.0082	0.00168067	splice_acceptor_variant	D	D	D	D	B	D	D	B	D	0.6	ELP2	ENSG00000134759	ASD	None	Yes
18	33751009	33751009	G	C	102	No	0	0.000420168	splice_acceptor_variant	.	.	.	D	.	D	.	.	.	1	ELP2	ENSG00000134759	ASD	None	Yes
18	34855162	34855162	C	A	38	Yes	0	0.000420168	stop_gained	.	.	D	D	.	D	.	.	.	1	CELF4	ENSG00000101489	ASD	None	Yes
18	42456670	42456670	C	CTCTT	69.5831	No	0.59	0.755882	frameshift_variant	.	.	.	.	.	.	.	.	.	1	SETBP1	ENSG00000152217	ASD	None	Yes
18	42532020	42532020	T	TGG	20	No	0	0.000420168	frameshift_variant	.	.	.	.	.	.	.	.	.	1	SETBP1	ENSG00000152217	ASD	None	Yes
18	42532020	42532021	TC	TGGCCATTGG	17	No	0	0.000420168	frameshift_variant	.	.	.	.	.	.	.	.	.	1	SETBP1	ENSG00000152217	ASD	None	Yes
18	44589437	44589438	CC	C	163	No	0	0.000420168	frameshift_variant	.	.	.	.	.	.	.	.	.	1	KATNAL2	ENSG00000167216	ASD	None	Yes
18	44589658	44589658	C	T	132	Yes	0.001	0.000420168	stop_gained	.	.	D	D	.	D	.	.	.	1	KATNAL2	ENSG00000167216	ASD	None	Yes
18	44589733	44589733	G	A	51	No	0	0.000420168	splice_donor_variant	.	.	.	D	.	D	.	.	.	1	KATNAL2	ENSG00000167216	ASD	None	Yes
18	44603833	44603833	G	C	180	Yes	0	0.000420168	splice_donor_variant	.	.	.	D	.	D	.	.	.	1	KATNAL2	ENSG00000167216	ASD	None	Yes
18	44625634	44625634	T	A	44	No	0.0001	0.000420168	stop_gained	.	.	D	D	.	D	.	.	.	1	KATNAL2	ENSG00000167216	ASD	None	Yes
18	47765007	47765007	C	A	100	No	0.001	0.000420168	stop_gained	.	.	B	D	.	D	.	.	.	0.5	CFAP53	ENSG00000172361	SD	None	Yes
18	47778100	47778102	CAC	C	97	No	0	0.000420168	frameshift_variant	.	.	.	.	.	.	.	.	.	1	CFAP53	ENSG00000172361	SD	None	Yes
18	48584827	48584827	G	GGCCTGTTCACAATGAGCTTGCATTCCAGCCTCCCATTTCCAA	201.5	No	0	0.000840336	splice_donor_variant	.	.	.	.	.	.	.	.	.	1	SMAD4	ENSG00000141646	ASD	None	Yes
18	53128249	53254347	NA	UNK	NA	Yes	0	0.000420168	CNV	NA	NA	NA	NA	NA	NA	NA	NA	NA	1	TCF4	ENSG00000196628	ASD, SD	None	Yes
18	580408	645097	NA	DUP	NA	No	0	0.000420168	CNV	NA	NA	NA	NA	NA	NA	NA	NA	NA	1	CLUL1	ENSG00000079101	SD	None	Yes
18	61156664	61156664	C	T	41	No	0	0.000420168	stop_gained	.	.	D	D	.	D	.	.	.	1	SERPINB5	ENSG00000206075	SD	None	Yes
18	61228381	61228382	AA	A	90	Yes	0	0.000840336	frameshift_variant	.	.	.	.	.	.	.	.	.	1	SERPINB12	ENSG00000166634	SD	None	No
18	61231308	61231308	C	A	151.5	Yes	0.001	0.000840336	stop_gained	.	.	B	D	.	B	.	.	.	0	SERPINB12	ENSG00000166634	SD	None	No
18	61232692	61232693	TG	T	36	No	0	0.000420168	frameshift_variant	.	.	.	.	.	.	.	.	.	1	SERPINB12	ENSG00000166634	SD	None	No
18	61256938	61256968	GAAAAAGAGGTGGTAAGAATAAAGGCTGAAG	G	20	No	0	0.000420168	splice_donor_variant	.	.	.	.	.	.	.	.	.	1	SERPINB13	ENSG00000197641	SD	None	Yes
18	61305289	61305289	A	T	153	Yes	0.005	0.000840336	stop_gained	.	.	B	D	.	B	.	.	.	0	SERPINB4	ENSG00000206073	SD	None	No
18	61305290	61305292	CAT	C	153	No	0.0007	0.000840336	frameshift_variant	.	.	.	.	.	.	.	.	.	1	SERPINB4	ENSG00000206073	SD	None	No
18	61306959	61306960	AG	A	198.6	No	0.0032	0.00210084	frameshift_variant	.	.	.	.	.	.	.	.	.	1	SERPINB4	ENSG00000206073	SD	None	No
18	61310741	61310743	TCT	T	287	No	0	0.000420168	frameshift_variant	.	.	.	.	.	.	.	.	.	1	SERPINB4	ENSG00000206073	SD	None	No
18	61569803	61569803	G	A	106	No	0	0.000420168	splice_donor_variant	.	.	.	D	.	D	.	.	.	1	SERPINB10	ENSG00000242550	SD	None	No
18	61584746	61584747	AA	A	18	Yes	0	0.00168067	frameshift_variant	.	.	.	.	.	.	.	.	.	1	SERPINB10	ENSG00000242550	SD	None	No
18	61587064	61587064	C	T	97.25	No	0.0033	0.00168067	stop_gained	.	.	D	D	.	D	.	.	.	1	SERPINB10	ENSG00000242550	SD	None	No
18	61587140	61587140	G	A	12	Yes	0	0.000420168	splice_donor_variant	.	.	.	D	.	D	.	.	.	1	SERPINB10	ENSG00000242550	SD	None	No
18	61602256	61602256	T	TT	211	No	0	0.000420168	frameshift_variant	.	.	.	.	.	.	.	.	.	1	SERPINB10	ENSG00000242550	SD	None	No
18	61602366	61602366	C	T	54	No	0.0002	0.000420168	stop_gained	.	.	D	D	.	B	.	.	.	0.5	SERPINB10	ENSG00000242550	SD	None	No
18	61621673	61621689	ATGGAGATATTCATCGA	A	31	No	0	0.0012605	frameshift_variant	.	.	.	.	.	.	.	.	.	1	HMSD	ENSG00000221887	SD	None	Yes
18	61627422	61627422	C	T	162	No	0.0008	0.000420168	stop_gained	.	.	.	D	.	B	.	.	.	0.333333	HMSD	ENSG00000221887	SD	None	Yes
18	618107	618107	G	A	184	No	0.0002	0.000420168	splice_donor_variant	.	.	.	D	.	D	.	.	.	1	CLUL1	ENSG00000079101	SD	None	Yes
18	627530	627530	G	A	29	Yes	0.0002	0.000840336	splice_donor_variant	.	.	.	D	.	D	.	.	.	1	CLUL1	ENSG00000079101	SD	None	Yes
18	64172232	64172233	GG	G	59	No	0	0.000420168	frameshift_variant	.	.	.	.	.	.	.	.	.	1	CDH19	ENSG00000071991	SD	None	Yes
18	64176231	64239441	NA	DUP	NA	No	0	0.000420168	CNV	NA	NA	NA	NA	NA	NA	NA	NA	NA	1	CDH19	ENSG00000071991	SD	None	Yes
18	64197135	64197136	CA	C	59	No	0.0011	0.000420168	frameshift_variant	.	.	.	.	.	.	.	.	.	1	CDH19	ENSG00000071991	SD	None	Yes
18	64211954	64211954	A	G	19	No	0.0002	0.000420168	splice_donor_variant	.	.	.	D	.	D	.	.	.	1	CDH19	ENSG00000071991	SD	None	Yes
18	64235652	66506163	NA	DUP	NA	No	0	0.000420168	CNV	NA	NA	NA	NA	NA	NA	NA	NA	NA	1	CCDC102B, CDH19	ENSG00000150636, ENSG00000071991	SD	None	Yes
18	64235906	64235906	G	C	38	Yes	0.0002	0.000420168	stop_gained	.	.	D	D	.	D	.	.	.	1	CDH19	ENSG00000071991	SD	None	Yes
18	64239246	64239246	C	T	21	No	0	0.000420168	splice_donor_variant	.	.	.	D	.	D	.	.	.	1	CDH19	ENSG00000071991	SD	None	Yes
18	64239359	64239363	GTTTG	G	137.5	No	0	0.000840336	frameshift_variant	.	.	.	.	.	.	.	.	.	1	CDH19	ENSG00000071991	SD	None	Yes
18	66513612	66513612	G	A	50.8	Yes	0.0046	0.00210084	stop_gained	.	.	B	D	.	D	.	.	.	0.5	CCDC102B	ENSG00000150636	SD	None	Yes
18	66513612	66513615	GGAA	AGAG	404	No	0	0.000420168	stop_gained	.	.	.	.	.	.	.	.	.	1	CCDC102B	ENSG00000150636	SD	None	Yes
18	66564490	66564490	G	A	32	Yes	0	0.000420168	stop_gained	.	.	B	D	.	D	.	.	.	0.5	CCDC102B	ENSG00000150636	SD	None	Yes
18	66564666	66564666	G	T	10	Yes	0.0014	0.000420168	splice_donor_variant	.	.	.	D	.	D	.	.	.	1	CCDC102B	ENSG00000150636	SD	None	Yes
18	66678331	66678332	AA	A	138	No	0	0.000420168	frameshift_variant	.	.	.	.	.	.	.	.	.	1	CCDC102B	ENSG00000150636	SD	None	Yes
18	67863767	67863767	G	A	20.5	No	0.0001	0.000840336	stop_gained	.	.	B	D	.	D	.	.	.	0.5	RTTN	ENSG00000176225	SD	None	Yes
18	67864880	67864880	G	A	73	Yes	0.0003	0.000420168	stop_gained	.	.	D	D	.	D	.	.	.	1	RTTN	ENSG00000176225	SD	None	Yes
18	67866688	67866689	CA	C	129	No	0	0.000420168	frameshift_variant	.	.	.	.	.	.	.	.	.	1	RTTN	ENSG00000176225	SD	None	Yes
18	6947235	6947235	G	T	151	Yes	0	0.000420168	stop_gained	.	.	B	D	.	B	.	.	.	0	LAMA1	ENSG00000101680	ASD	None	Yes
18	6949099	6949099	C	T	70	No	0	0.000420168	splice_donor_variant	.	.	.	D	.	D	.	.	.	1	LAMA1	ENSG00000101680	ASD	None	Yes
18	6977740	6977740	T	TT	46	No	0	0.000420168	frameshift_variant	.	.	.	.	.	.	.	.	.	1	LAMA1	ENSG00000101680	ASD	None	Yes
18	6983234	6983234	C	G	60	Yes	0	0.000420168	splice_acceptor_variant	.	.	.	D	.	D	.	.	.	1	LAMA1	ENSG00000101680	ASD	None	Yes
18	6999997	6999997	C	G	14	No	0.0001	0.000420168	splice_acceptor_variant	.	.	.	D	.	D	.	.	.	1	LAMA1	ENSG00000101680	ASD	None	Yes
18	7007225	7007227	CCT	C	126	No	0.0002	0.000420168	frameshift_variant	.	.	.	.	.	.	.	.	.	1	LAMA1	ENSG00000101680	ASD	None	Yes
18	7046276	7046276	C	A	108	No	0.0003	0.000420168	splice_donor_variant	.	.	.	D	.	D	.	.	.	1	LAMA1	ENSG00000101680	ASD	None	Yes
18	72345333	72345333	A	AA	61	No	0	0.000420168	frameshift_variant	.	.	.	.	.	.	.	.	.	1	ZNF407	ENSG00000215421	SD	None	Yes
19	10229738	10229739	CT	C	20	No	0	0.000420168	frameshift_variant	.	.	.	.	.	.	.	.	.	1	EIF3G	ENSG00000130811	ASD	None	Yes
19	10229740	10229760	CACCTCCCGGCAGTCCTCACT	C	37	No	0	0.000420168	splice_acceptor_variant	.	.	.	.	.	.	.	.	.	1	EIF3G	ENSG00000130811	ASD	None	Yes
19	1032557	1045230	NA	DEL	NA	No	0	0.000420168	CNV	NA	NA	NA	NA	NA	NA	NA	NA	NA	1	ABCA7	ENSG00000064687	ASD	None	Yes
19	1041352	1041352	A	G	76.2886	No	0.36	0.102941	splice_acceptor_variant	.	.	.	.	.	.	.	.	.	1	ABCA7	ENSG00000064687	ASD	None	Yes
19	1044713	1044724	CCTGGTGGGCAC	C	49	No	0	0.000420168	frameshift_variant	.	.	.	.	.	.	.	.	.	1	ABCA7	ENSG00000064687	ASD	None	Yes
19	1046909	1046953	GCGGGACACCATGCGCGCCATGGGGCTCAGCCGCGCGGTGCTCTG	G	31.5	No	0	0.00252101	frameshift_variant	.	.	.	.	.	.	.	.	.	1	ABCA7	ENSG00000064687	ASD	None	Yes
19	1047021	1047021	A	T	20	No	0	0.000420168	stop_gained	.	.	.	D	.	D	.	.	.	1	ABCA7	ENSG00000064687	ASD	None	Yes
19	1047509	1047516	GAGCAGGG	G	18.1111	Yes	0	0.00378151	frameshift_variant	.	.	.	.	.	.	.	.	.	1	ABCA7	ENSG00000064687	ASD	None	Yes
19	1049419	1049419	C	CC	10	No	0	0.000420168	frameshift_variant	.	.	.	.	.	.	.	.	.	1	ABCA7	ENSG00000064687	ASD	None	Yes
19	1051178	1051178	G	A	60	No	0.0058	0.000840336	stop_gained	.	.	.	D	.	D	.	.	.	1	ABCA7	ENSG00000064687	ASD	None	Yes
19	1051585	1051586	GG	G	24	No	0	0.000420168	splice_donor_variant	.	.	.	.	.	.	.	.	.	1	ABCA7	ENSG00000064687	ASD	None	Yes
19	1054568	1059084	NA	DUP	NA	No	0	0.000420168	CNV	NA	NA	NA	NA	NA	NA	NA	NA	NA	1	ABCA7	ENSG00000064687	ASD	None	Yes
19	1054777	1054777	A	C	27	No	0.0002	0.000420168	splice_acceptor_variant	.	.	.	D	.	D	.	.	.	1	ABCA7	ENSG00000064687	ASD	None	Yes
19	1054779	1054779	T	C	42	Yes	0	0.000420168	stop_lost	.	.	.	.	.	.	.	.	.	1	ABCA7	ENSG00000064687	ASD	None	Yes
19	1055907	1055908	CT	C	130.429	No	0.0016	0.00294118	frameshift_variant	.	.	.	.	.	.	.	.	.	1	ABCA7	ENSG00000064687	ASD	None	Yes
19	1056088	1056088	G	GG	77	No	0	0.000420168	frameshift_variant	.	.	.	.	.	.	.	.	.	1	ABCA7	ENSG00000064687	ASD	None	Yes
19	1056090	1056090	C	T	27	No	0	0.000420168	stop_gained	.	.	.	D	.	B	.	.	.	0.333333	ABCA7	ENSG00000064687	ASD	None	Yes
19	1056244	1056244	T	G	54	Yes	0.0003	0.000840336	splice_donor_variant	.	.	.	D	.	D	.	.	.	1	ABCA7	ENSG00000064687	ASD	None	Yes
19	1056377	1056377	C	T	54	No	0.0002	0.000420168	stop_gained	.	.	.	D	.	D	.	.	.	1	ABCA7	ENSG00000064687	ASD	None	Yes
19	10691940	10691940	A	G	57.5	Yes	0.011	0.000840336	splice_donor_variant	.	.	.	D	.	D	.	.	.	1	AP1M2	ENSG00000129354	SD	None	Yes
19	10694710	10694710	T	C	144	No	0.0045	0.000840336	start_lost	B	B	D	D	B	D	B	B	D	0	AP1M2	ENSG00000129354	SD	None	Yes
19	11150230	11150232	GTG	G	74	No	0	0.000420168	splice_donor_variant	.	.	.	.	.	.	.	.	.	1	SMARCA4	ENSG00000127616	ASD	None	Yes
19	11230797	11230797	C	T	85.5	Yes	0.0011	0.000840336	stop_gained	.	.	.	.	.	.	.	.	.	1	LDLR	ENSG00000130164	ASD	None	Yes
19	11240345	11240345	C	T	36	No	0.0002	0.000420168	stop_gained	D	D	D	D	B	D	D	D	.	0.777778	LDLR	ENSG00000130164	ASD	None	Yes
19	11567924	11625036	NA	DUP	NA	No	0	0.000420168	CNV	NA	NA	NA	NA	NA	NA	NA	NA	NA	1	ELAVL3	ENSG00000196361	ASD	None	Yes
19	12184858	12184859	TT	T	175.25	No	0	0.00168067	frameshift_variant	.	.	.	.	.	.	.	.	.	1	ZNF844	ENSG00000223547	SD	None	Yes
19	12186138	12186138	G	T	61	Yes	0	0.000420168	stop_gained	B	B	.	D	B	B	B	B	.	-0.5	ZNF844	ENSG00000223547	SD	None	Yes
19	12186259	12186259	T	A	47	Yes	0	0.000420168	stop_gained	.	.	.	D	.	B	.	.	.	0.333333	ZNF844	ENSG00000223547	SD	None	Yes
19	12186955	12186955	A	AA	67.6667	No	0	0.0012605	frameshift_variant	.	.	.	.	.	.	.	.	.	1	ZNF844	ENSG00000223547	SD	None	Yes
19	12186978	12186983	ATCTTA	A	62.05	No	0	0.0336134	stop_gained	.	.	.	.	.	.	.	.	.	1	ZNF844	ENSG00000223547	SD	None	Yes
19	12187318	12187320	CAC	C	109.308	No	0	0.0109244	frameshift_variant	.	.	.	.	.	.	.	.	.	1	ZNF844	ENSG00000223547	SD	None	Yes
19	12187334	12187334	G	T	128.5	No	0.0011	0.00168067	stop_gained	.	.	.	D	.	B	.	.	.	0.333333	ZNF844	ENSG00000223547	SD	None	Yes
19	12187428	12187430	CAC	C	70	No	0	0.000420168	frameshift_variant	.	.	.	.	.	.	.	.	.	1	ZNF844	ENSG00000223547	SD	None	Yes
19	12187719	12187719	C	G	136	No	0	0.000420168	stop_gained	.	.	.	D	.	B	.	.	.	0.333333	ZNF844	ENSG00000223547	SD	None	Yes
19	1271119	1271121	GAC	G	88.5	No	0.011	0.000840336	frameshift_variant	.	.	.	.	.	.	.	.	.	1	CIRBP	ENSG00000099622	SD	None	Yes
19	1271366	1271366	C	G	27	No	0	0.000420168	splice_donor_variant	.	.	.	D	.	B	.	.	.	0.333333	CIRBP	ENSG00000099622	SD	None	Yes
19	1271462	1271462	T	C	32	Yes	0.005	0.00252101	stop_lost	.	.	.	.	.	.	.	.	.	1	CIRBP	ENSG00000099622	SD	None	Yes
19	1271965	1272486	NA	DEL	NA	No	0	0.000420168	CNV	NA	NA	NA	NA	NA	NA	NA	NA	NA	1	CIRBP	ENSG00000099622	SD	None	Yes
19	13246969	13246969	T	C	63	Yes	0	0.000420168	splice_donor_variant	.	.	.	D	.	D	.	.	.	1	NACC1	ENSG00000160877	ASD	None	Yes
19	13247220	13247220	G	GCACCAACGTGTACATCACAAGGGCGCAGC	48	No	0	0.000420168	splice_donor_variant	.	.	.	.	.	.	.	.	.	1	NACC1	ENSG00000160877	ASD	None	Yes
19	13248389	13248389	T	TACTACTGCCAGAACTTCGCCCCCAACTTCAAG	33	No	0	0.000840336	frameshift_variant	.	.	.	.	.	.	.	.	.	1	NACC1	ENSG00000160877	ASD	None	Yes
19	13248389	13248389	T	TACTACTGCCAGAACTTCGCCCCCAACTTCAAGGAGAGC	34	No	0	0.000840336	frameshift_variant	.	.	.	.	.	.	.	.	.	1	NACC1	ENSG00000160877	ASD	None	Yes
19	13248391	13248391	T	A	33	No	0	0.000840336	splice_donor_variant	.	.	.	D	.	D	.	.	.	1	NACC1	ENSG00000160877	ASD	None	Yes
19	14020634	14020634	A	G	103	Yes	0.0001	0.000420168	splice_acceptor_variant	.	.	.	D	.	D	.	.	.	1	CC2D1A	ENSG00000132024	ASD	None	No
19	14031368	14031368	A	C	65	No	0.0098	0.000840336	splice_acceptor_variant	.	.	.	D	.	D	.	.	.	1	CC2D1A	ENSG00000132024	ASD	None	No
19	14031416	14031416	C	G	28	No	0	0.000420168	stop_gained	.	.	B	D	.	B	.	.	.	0	CC2D1A	ENSG00000132024	ASD	None	No
19	14031639	14031639	C	T	113	Yes	0.0002	0.000420168	stop_gained	.	.	.	.	.	.	.	.	.	1	CC2D1A	ENSG00000132024	ASD	None	No
19	14031646	14031646	G	T	49	No	0	0.000420168	stop_gained	.	.	D	D	.	D	.	.	.	1	CC2D1A	ENSG00000132024	ASD	None	No
19	14626930	14626931	GG	G	33	No	0	0.000420168	frameshift_variant	.	.	.	.	.	.	.	.	.	1	DNAJB1	ENSG00000132002	SD	None	Yes
19	15049717	15886565	NA	Dup	NA	No	0	0.000420168	CNV	NA	NA	NA	NA	NA	NA	NA	NA	NA	1	BRD4	ENSG00000141867	ASD	None	Yes
19	16003336	16003337	CA	C	97.6667	No	0.0055	0.0012605	splice_donor_variant	.	.	.	.	.	.	.	.	.	1	CYP4F2	ENSG00000186115	SD	None	Yes
19	16003339	16003339	C	T	108	No	0	0.000420168	stop_gained	D	D	.	D	B	D	D	B	D	0.555556	CYP4F2	ENSG00000186115	SD	None	Yes
19	16008334	16008341	GCCAGGAG	G	63	No	0	0.000420168	frameshift_variant	.	.	.	.	.	.	.	.	.	1	CYP4F2	ENSG00000186115	SD	None	Yes
19	16973705	16973705	G	A	115.667	Yes	0.003	0.00252101	stop_gained	.	.	.	D	.	B	.	.	.	0.333333	SIN3B	ENSG00000127511	ASD	None	No
19	16973792	16973792	T	C	38	Yes	0.0001	0.000420168	splice_donor_variant	.	.	.	B	.	B	.	.	.	-0.333333	SIN3B	ENSG00000127511	ASD	None	No
19	17306030	17306031	CT	C	10	No	0	0.000420168	frameshift_variant	.	.	.	.	.	.	.	.	.	1	MYO9B	ENSG00000099331	ASD	None	No
19	17317916	17317920	GTGCA	G	18	No	0.0004	0.000420168	splice_acceptor_variant	.	.	.	.	.	.	.	.	.	1	MYO9B	ENSG00000099331	ASD	None	No
19	17317918	17317920	GCA	G	15	No	0.0007	0.0012605	splice_acceptor_variant	.	.	.	.	.	.	.	.	.	1	MYO9B	ENSG00000099331	ASD	None	No
19	17317920	17317920	A	G	13.6667	Yes	0.0003	0.0012605	splice_acceptor_variant	.	.	.	D	.	D	.	.	.	1	MYO9B	ENSG00000099331	ASD	None	No
19	17759257	17759258	TT	T	38	No	0	0.000840336	frameshift_variant	.	.	.	.	.	.	.	.	.	1	UNC13A	ENSG00000130477	ASD	None	Yes
19	18266804	18266804	C	T	16	No	0	0.000420168	stop_gained	.	.	B	D	.	D	.	.	.	0.5	PIK3R2	ENSG00000105647	ASD	None	No
19	20807170	20807170	C	A	11.5	No	0	0.000840336	stop_gained	.	.	.	D	.	B	.	.	.	0.333333	ZNF626	ENSG00000188171	ASD	None	No
19	20807178	20807178	A	AA	18.6799	No	0	0.232353	frameshift_variant	.	.	.	.	.	.	.	.	.	1	ZNF626	ENSG00000188171	ASD	None	No
19	20807178	20807345	ATTCTCTCATGTGTAGTAAGGATTGAGGACTGGTTGAAGGCTTTGCCACATTCTTCACATTTGTAGGGTCTCTCTCCAGTATGAATTTTCTTATGTGTAGTAAGGTTAGAGGAGCACTTAAAAGCTTTGCCACATTCTTCACATTTGTAGAATTTCTCTCCAGTATGA	A	42.26	No	0	0.0210084	frameshift_variant	.	.	.	.	.	.	.	.	.	1	ZNF626	ENSG00000188171	ASD	None	No
19	20807521	20807521	T	A	20.2	No	0.011	0.00210084	stop_gained	.	.	.	D	.	B	.	.	.	0.333333	ZNF626	ENSG00000188171	ASD	None	No
19	20807938	20807940	TCT	T	20.1667	No	0	0.00252101	frameshift_variant	.	.	.	.	.	.	.	.	.	1	ZNF626	ENSG00000188171	ASD	None	No
19	20807985	20807985	T	TT	23	No	0	0.000420168	frameshift_variant	.	.	.	.	.	.	.	.	.	1	ZNF626	ENSG00000188171	ASD	None	No
19	20808004	20808004	T	A	15	No	0	0.000420168	stop_gained	.	.	.	D	.	B	.	.	.	0.333333	ZNF626	ENSG00000188171	ASD	None	No
19	20808175	20808175	T	TT	56	No	0	0.000420168	frameshift_variant	.	.	.	.	.	.	.	.	.	1	ZNF626	ENSG00000188171	ASD	None	No
19	20808343	20808344	TT	T	92	Yes	0	0.000420168	frameshift_variant	.	.	.	.	.	.	.	.	.	1	ZNF626	ENSG00000188171	ASD	None	No
19	20828204	20828204	A	G	43	Yes	0.0001	0.000420168	stop_lost	.	.	.	B	.	B	.	.	.	-0.333333	ZNF626	ENSG00000188171	ASD	None	No
19	20828222	20828222	T	TGACT	60.5	No	0	0.000840336	frameshift_variant	.	.	.	.	.	.	.	.	.	1	ZNF626	ENSG00000188171	ASD	None	No
19	21713459	21713459	C	T	38.3333	Yes	0.0015	0.0012605	stop_gained	.	.	.	D	.	B	.	.	.	0.333333	ZNF429	ENSG00000197013	SD	None	No
19	21720092	21720096	ACTCA	A	69	No	0	0.000840336	frameshift_variant	.	.	.	.	.	.	.	.	.	1	ZNF429	ENSG00000197013	SD	None	No
19	21720434	21720435	CA	C	27.6111	No	0.018	0.0302521	frameshift_variant	.	.	.	.	.	.	.	.	.	1	ZNF429	ENSG00000197013	SD	None	No
19	21720450	21720451	CT	C	23	No	0.0004	0.000420168	frameshift_variant	.	.	.	.	.	.	.	.	.	1	ZNF429	ENSG00000197013	SD	None	No
19	21720733	21720733	T	A	36	No	0.0002	0.000420168	stop_gained	.	.	.	D	.	B	.	.	.	0.333333	ZNF429	ENSG00000197013	SD	None	No
19	2271904	2271904	C	CC	22	No	0	0.000420168	frameshift_variant	.	.	.	.	.	.	.	.	.	1	OAZ1	ENSG00000104904	SD	None	Yes
19	35940944	35940945	GG	G	11	No	0	0.000420168	frameshift_variant	.	.	.	.	.	.	.	.	.	1	FFAR2	ENSG00000126262	SD	None	Yes
19	3611924	3611924	C	A	68	No	0.0001	0.000420168	splice_donor_variant	.	.	.	.	.	.	.	.	.	1	CACTIN	ENSG00000105298	SD	None	No
19	3614383	3614383	C	T	27	No	0	0.000420168	splice_donor_variant	.	.	.	B	.	B	.	.	.	-0.333333	CACTIN	ENSG00000105298	SD	None	No
19	36268770	36268770	C	CT	47	No	0	0.000420168	frameshift_variant	.	.	.	.	.	.	.	.	.	1	ARHGAP33	ENSG00000004777	SD	None	Yes
19	36268771	36268771	C	CATTTCCCT	47	No	0	0.000420168	frameshift_variant	.	.	.	.	.	.	.	.	.	1	ARHGAP33	ENSG00000004777	SD	None	Yes
19	36351205	36351205	C	CC	41	No	0	0.000420168	frameshift_variant	.	.	.	.	.	.	.	.	.	1	KIRREL2	ENSG00000126259	SD	None	Yes
19	36351305	36351305	G	T	43	Yes	0.0022	0.00168067	splice_donor_variant	.	.	.	D	.	D	.	.	.	1	KIRREL2	ENSG00000126259	SD	None	Yes
19	36352069	36352069	G	T	13	No	0	0.000420168	stop_gained	.	.	B	D	.	D	.	.	.	0.5	KIRREL2	ENSG00000126259	SD	None	Yes
19	36353898	36353899	GA	G	19	No	0.0061	0.000420168	frameshift_variant	.	.	.	.	.	.	.	.	.	1	KIRREL2	ENSG00000126259	SD	None	Yes
19	36357306	36357307	GG	G	89	No	0	0.000420168	frameshift_variant	.	.	.	.	.	.	.	.	.	1	KIRREL2	ENSG00000126259	SD	None	Yes
19	36357408	36357408	G	A	57	No	0.0002	0.000420168	stop_gained	.	.	.	B	.	B	.	.	.	-0.333333	KIRREL2	ENSG00000126259	SD	None	Yes
19	36530384	36530385	GG	G	24	No	0	0.000420168	frameshift_variant	.	.	.	.	.	.	.	.	.	1	THAP8	ENSG00000161277	SD	None	No
19	36530605	36530605	G	A	48	Yes	0.0044	0.000840336	stop_gained	.	.	.	D	.	B	.	.	.	0.333333	THAP8	ENSG00000161277	SD	None	No
19	36545065	36545065	C	CTCACAGGGCGGTTGTCTGC	39	No	0	0.000420168	frameshift_variant	.	.	.	.	.	.	.	.	.	1	THAP8	ENSG00000161277	SD	None	No
19	36575647	36575647	G	T	27	Yes	0	0.000840336	splice_donor_variant	.	.	.	D	.	D	.	.	.	1	WDR62	ENSG00000075702	SD	GO:0021987	Yes
19	36594110	36594110	G	A	32	No	0.0013	0.000420168	splice_donor_variant	.	.	.	D	.	D	.	.	.	1	WDR62	ENSG00000075702	SD	GO:0021987	Yes
19	36595537	36595538	TG	T	34	No	0	0.000420168	frameshift_variant	.	.	.	.	.	.	.	.	.	1	WDR62	ENSG00000075702	SD	GO:0021987	Yes
19	37441269	37441273	TTATT	T	27	No	0	0.000420168	frameshift_variant	.	.	.	.	.	.	.	.	.	1	ZNF568	ENSG00000198453	SD	None	Yes
19	37619292	37619292	C	T	93	No	0.0001	0.000420168	stop_gained	.	.	.	D	.	B	.	.	.	0.333333	ZNF420	ENSG00000197050	SD	None	No
19	37619946	37619946	C	T	21	No	0	0.000420168	stop_gained	.	.	.	B	.	B	.	.	.	-0.333333	ZNF420	ENSG00000197050	SD	None	No
19	37642921	37642921	A	AT	118.75	No	0	0.00336134	frameshift_variant	.	.	.	.	.	.	.	.	.	1	ZNF585A	ENSG00000196967	SD	None	No
19	37643696	37643696	A	T	95.4286	No	0.007	0.00294118	splice_donor_variant	D	D	B	D	B	B	B	B	B	-0.2	ZNF585A	ENSG00000196967	SD	None	No
19	37643701	37643701	G	C	73	No	0	0.000420168	stop_gained	.	.	B	D	.	B	.	.	.	0	ZNF585A	ENSG00000196967	SD	None	No
19	37647130	37647130	C	A	108	Yes	0	0.000420168	splice_donor_variant	.	.	.	D	.	D	.	.	.	1	ZNF585A	ENSG00000196967	SD	None	No
19	37677067	37677067	G	A	36.5	Yes	0.0016	0.000840336	stop_gained	.	.	B	D	.	B	.	.	.	0	ZNF585B	ENSG00000245680	SD	None	No
19	37677343	37677343	T	TACAT	40	No	0	0.000420168	frameshift_variant	.	.	.	.	.	.	.	.	.	1	ZNF585B	ENSG00000245680	SD	None	No
19	37677698	37677700	ACA	A	92	No	0	0.000420168	frameshift_variant	.	.	.	.	.	.	.	.	.	1	ZNF585B	ENSG00000245680	SD	None	No
19	37678148	37678148	T	A	12	No	0	0.000420168	splice_acceptor_variant	.	.	.	D	.	B	.	.	.	0.333333	ZNF585B	ENSG00000245680	SD	None	No
19	37679775	37747224	NA	Del	NA	No	0	0.000420168	CNV	NA	NA	NA	NA	NA	NA	NA	NA	NA	1	ZNF585B, ZNF383	ENSG00000245680, ENSG00000188283	SD	None	No
19	37680958	37680958	A	G	76	No	0.0082	0.000420168	start_lost	D	B	B	D	B	D	D	B	B	0	ZNF585B	ENSG00000245680	SD	None	No
19	37734159	37734159	A	T	32	No	0.0002	0.000420168	stop_gained	.	.	B	D	.	B	.	.	.	0	ZNF383	ENSG00000188283	SD	None	No
19	37734562	37734566	AATAA	A	12	No	0	0.000420168	frameshift_variant	.	.	.	.	.	.	.	.	.	1	ZNF383	ENSG00000188283	SD	None	No
19	38376041	38376042	TT	T	11	No	0	0.000420168	frameshift_variant	.	.	.	.	.	.	.	.	.	1	WDR87	ENSG00000171804	SD	None	No
19	38376330	38376330	G	A	114	No	0.0012	0.000420168	stop_gained	.	.	.	D	.	B	.	.	.	0.333333	WDR87	ENSG00000171804	SD	None	No
19	38376594	38376594	G	A	69	No	0.003	0.000420168	stop_gained	.	.	.	D	.	B	.	.	.	0.333333	WDR87	ENSG00000171804	SD	None	No
19	38376730	38376730	C	T	161	No	0	0.000420168	stop_gained	.	.	.	D	.	B	.	.	.	0.333333	WDR87	ENSG00000171804	SD	None	No
19	38377228	38377232	ACTCA	A	108.6	No	0	0.00420168	frameshift_variant	.	.	.	.	.	.	.	.	.	1	WDR87	ENSG00000171804	SD	None	No
19	38377346	38377348	TCT	T	59	No	0	0.000420168	frameshift_variant	.	.	.	.	.	.	.	.	.	1	WDR87	ENSG00000171804	SD	None	No
19	38378013	38378013	T	A	23	No	0.0001	0.000840336	stop_gained	.	.	.	D	.	B	.	.	.	0.333333	WDR87	ENSG00000171804	SD	None	No
19	38378514	38378514	T	A	182	No	0.0016	0.000420168	stop_gained	.	.	.	D	.	B	.	.	.	0.333333	WDR87	ENSG00000171804	SD	None	No
19	38379207	38379211	TCCTT	T	56	No	0	0.000420168	frameshift_variant	.	.	.	.	.	.	.	.	.	1	WDR87	ENSG00000171804	SD	None	No
19	38379447	38379447	G	A	174.667	Yes	0.0025	0.00252101	stop_gained	.	.	.	D	.	B	.	.	.	0.333333	WDR87	ENSG00000171804	SD	None	No
19	38379453	38379453	G	A	122	Yes	0.0006	0.000420168	stop_gained	.	.	.	D	.	B	.	.	.	0.333333	WDR87	ENSG00000171804	SD	None	No
19	38380217	38380221	TCTCT	T	62	No	0	0.000420168	frameshift_variant	.	.	.	.	.	.	.	.	.	1	WDR87	ENSG00000171804	SD	None	No
19	38382219	38382219	G	A	34	No	0.0007	0.000420168	stop_gained	.	.	B	D	.	B	.	.	.	0	WDR87	ENSG00000171804	SD	None	No
19	38382229	38382229	T	TCGTCT	55	No	0	0.000420168	frameshift_variant	.	.	.	.	.	.	.	.	.	1	WDR87	ENSG00000171804	SD	None	No
19	38383619	38383619	C	T	60.5	Yes	0.0041	0.000840336	stop_gained	.	.	D	D	.	D	.	.	.	1	WDR87	ENSG00000171804	SD	None	No
19	38383882	38383884	CAG	C	31	No	0	0.000420168	frameshift_variant	.	.	.	.	.	.	.	.	.	1	WDR87	ENSG00000171804	SD	None	No
19	38383934	38383934	A	AATATCTGA	48	No	0	0.000420168	frameshift_variant	.	.	.	.	.	.	.	.	.	1	WDR87	ENSG00000171804	SD	None	No
19	38383953	38383953	C	T	76	No	0	0.000420168	stop_gained	.	.	B	D	.	D	.	.	.	0.5	WDR87	ENSG00000171804	SD	None	No
19	38384283	38384288	GAAAGG	G	57	No	0	0.000420168	frameshift_variant	.	.	.	.	.	.	.	.	.	1	WDR87	ENSG00000171804	SD	None	No
19	38384898	38384898	T	TT	27	No	0	0.000420168	frameshift_variant	.	.	.	.	.	.	.	.	.	1	WDR87	ENSG00000171804	SD	None	No
19	38385153	38385154	CC	C	55	Yes	0	0.000840336	frameshift_variant	.	.	.	.	.	.	.	.	.	1	WDR87	ENSG00000171804	SD	None	No
19	38385332	38385334	AGT	A	17	No	0	0.000420168	frameshift_variant	.	.	.	.	.	.	.	.	.	1	WDR87	ENSG00000171804	SD	None	No
19	38386030	38386030	G	A	113	Yes	0.0017	0.000420168	stop_gained	.	.	B	D	.	B	.	.	.	0	WDR87	ENSG00000171804	SD	None	No
19	38386053	38386054	TT	T	156	Yes	0	0.000420168	frameshift_variant	.	.	.	.	.	.	.	.	.	1	WDR87	ENSG00000171804	SD	None	No
19	38897548	38897548	A	C	90	Yes	0.01	0.000420168	splice_acceptor_variant	.	.	.	D	.	D	.	.	.	1	FAM98C	ENSG00000130244	ASD	None	Yes
19	38899398	38899398	T	G	38	No	0	0.000420168	stop_gained	D	D	B	D	B	D	D	B	.	0.333333	FAM98C	ENSG00000130244	ASD	None	Yes
19	38899411	38899411	A	T	113	No	0.0069	0.000420168	stop_gained	.	.	.	D	.	D	.	.	.	1	FAM98C	ENSG00000130244	ASD	None	Yes
19	38899422	38899422	G	GG	43	Yes	0	0.000420168	frameshift_variant	.	.	.	.	.	.	.	.	.	1	FAM98C	ENSG00000130244	ASD	None	Yes
19	38899492	38899492	T	A	14	No	0.0053	0.000420168	stop_gained	.	.	B	D	.	B	.	.	.	0	FAM98C	ENSG00000130244	ASD	None	Yes
19	39218668	39218668	T	G	26.2143	Yes	0.0005	0.00588235	splice_donor_variant	.	.	.	D	.	D	.	.	.	1	ACTN4	ENSG00000130402	ASD	GO:0034765	Yes
19	39219635	39282333	NA	DUP	NA	No	0	0.000420168	CNV	NA	NA	NA	NA	NA	NA	NA	NA	NA	1	ACTN4, CAPN12	ENSG00000182472	ASD	GO:0034765	Yes
19	39224413	39224413	A	G	147.973	No	0.98	0.943697	stop_lost	.	.	.	.	.	.	.	.	.	1	CAPN12	ENSG00000182472	ASD	None	Yes
19	39224780	39224780	A	C	55.2624	Yes	0.0024	0.110504	splice_donor_variant	.	.	.	D	.	D	.	.	.	1	CAPN12	ENSG00000182472	ASD	None	Yes
19	39224997	39225005	CGATCTCTC	C	32	No	0	0.000420168	frameshift_variant	.	.	.	.	.	.	.	.	.	1	CAPN12	ENSG00000182472	ASD	None	Yes
19	39225511	39225511	C	T	64	Yes	0	0.000420168	splice_acceptor_variant	.	.	.	D	.	D	.	.	.	1	CAPN12	ENSG00000182472	ASD	None	Yes
19	39226068	39226068	C	CAGGTAGGGGC	18	No	0	0.000420168	frameshift_variant	.	.	.	.	.	.	.	.	.	1	CAPN12	ENSG00000182472	ASD	None	Yes
19	39226071	39226071	T	C	11	Yes	0	0.000420168	splice_acceptor_variant	.	.	.	D	.	B	.	.	.	0.333333	CAPN12	ENSG00000182472	ASD	None	Yes
19	39229056	39229056	A	C	20.4444	No	0	0.00378151	splice_donor_variant	.	.	.	D	.	D	.	.	.	1	CAPN12	ENSG00000182472	ASD	None	Yes
19	39229285	39229286	CA	C	139.5	No	0.0001	0.000840336	frameshift_variant	.	.	.	.	.	.	.	.	.	1	CAPN12	ENSG00000182472	ASD	None	Yes
19	39230772	39230776	ATAGA	A	34.6667	No	0	0.0012605	frameshift_variant	.	.	.	.	.	.	.	.	.	1	CAPN12	ENSG00000182472	ASD	None	Yes
19	39233049	39233049	C	T	25	No	0	0.000420168	splice_donor_variant	.	.	.	D	.	D	.	.	.	1	CAPN12	ENSG00000182472	ASD	None	Yes
19	40317460	40317460	G	GG	10	No	0	0.000420168	frameshift_variant	.	.	.	.	.	.	.	.	.	1	DYRK1B	ENSG00000105204	SD	None	Yes
19	40929282	40929282	G	A	13	No	0	0.000420168	stop_gained	.	.	B	D	.	D	.	.	.	0.5	SERTAD1	ENSG00000197019	SD	None	No
19	40953802	40953802	G	C	137	No	0.0001	0.000420168	stop_gained	.	.	D	B	.	B	.	.	.	0	BLVRB	ENSG00000090013	SD	None	Yes
19	40953895	40953896	CC	C	165	No	0	0.000420168	frameshift_variant	.	.	.	.	.	.	.	.	.	1	BLVRB	ENSG00000090013	SD	None	Yes
19	40957359	40957364	CAGTCG	C	75	No	0.0002	0.000840336	frameshift_variant	.	.	.	.	.	.	.	.	.	1	BLVRB	ENSG00000090013	SD	None	Yes
19	42083591	42083591	G	A	63	No	0.0001	0.000420168	stop_gained	.	.	.	D	.	B	.	.	.	0.333333	CEACAM21	ENSG00000007129	SD	None	No
19	42083626	42083626	G	T	62	No	0.0004	0.000420168	stop_gained	.	.	.	D	.	B	.	.	.	0.333333	CEACAM21	ENSG00000007129	SD	None	No
19	42083779	42083779	C	T	85	Yes	0.0002	0.000420168	stop_gained	.	.	.	D	.	B	.	.	.	0.333333	CEACAM21	ENSG00000007129	SD	None	No
19	42085774	42085774	A	C	86.8	Yes	0.023	0.00210084	stop_lost	D	D	.	B	B	B	D	B	.	0	CEACAM21	ENSG00000007129	SD	None	No
19	42092225	42092225	G	A	75.9825	Yes	0.083	0.0239496	splice_donor_variant	.	.	.	.	.	.	.	.	.	1	CEACAM21	ENSG00000007129	SD	None	No
19	42471166	42471168	AGA	A	47	No	0	0.000420168	frameshift_variant	.	.	.	.	.	.	.	.	.	1	ATP1A3	ENSG00000105409	ASD	None	Yes
19	42471377	42471377	G	A	23.5	No	0.0001	0.000840336	stop_gained	.	.	.	.	.	.	.	.	.	1	ATP1A3	ENSG00000105409	ASD	None	Yes
19	42792016	42792016	C	T	29	Yes	0	0.000420168	stop_gained	.	.	.	D	.	D	.	.	.	1	CIC	ENSG00000079432	ASD	GO:0035176	No
19	42794445	42794446	CC	C	16	No	0	0.000420168	frameshift_variant	.	.	.	.	.	.	.	.	.	1	CIC	ENSG00000079432	ASD	GO:0035176	No
19	42797959	42797960	CC	C	12	No	0	0.000420168	frameshift_variant	.	.	.	.	.	.	.	.	.	1	CIC	ENSG00000079432	ASD	GO:0035176	No
19	44153044	44153044	A	G	18	No	0.001	0.000420168	stop_lost	.	.	.	D	.	D	.	.	.	1	PLAUR	ENSG00000011422	ASD	None	Yes
19	44156480	44156480	G	T	97	Yes	0	0.000420168	stop_gained	.	.	B	D	.	B	.	.	.	0	PLAUR	ENSG00000011422	ASD	None	Yes
19	44159685	44159685	G	T	74.8571	Yes	0.0091	0.00882353	stop_gained	.	.	B	D	.	B	.	.	.	0	PLAUR	ENSG00000011422	ASD	None	Yes
19	4538623	4538623	G	A	27	No	0.0001	0.000420168	stop_gained	.	.	B	D	.	B	.	.	.	0	LRG1	ENSG00000171236	SD	None	Yes
19	4538963	4538963	G	GG	16	No	0	0.000420168	frameshift_variant	.	.	.	.	.	.	.	.	.	1	LRG1	ENSG00000171236	SD	None	Yes
19	4540004	4540004	G	A	105	Yes	0.0025	0.000420168	stop_gained	.	.	B	D	.	B	.	.	.	0	LRG1	ENSG00000171236	SD	None	Yes
19	45448005	45448562	NA	DEL	NA	No	0	0.000420168	CNV	NA	NA	NA	NA	NA	NA	NA	NA	NA	1	APOC4	ENSG00000267467	SD	None	Yes
19	45495915	45495915	C	T	21	Yes	0.0038	0.0012605	stop_gained	.	.	.	D	.	D	.	.	.	1	CLPTM1	ENSG00000104853	SD	None	No
19	45496101	45496101	C	T	25	Yes	0	0.000420168	stop_gained	.	.	.	B	.	B	.	.	.	-0.333333	CLPTM1	ENSG00000104853	SD	None	No
19	46032502	46032502	T	TT	13	No	0	0.000420168	frameshift_variant	.	.	.	.	.	.	.	.	.	1	OPA3	ENSG00000125741	SD	None	Yes
19	46113048	46113048	T	C	99	Yes	0	0.000420168	splice_acceptor_variant	.	.	.	D	.	D	.	.	.	1	EML2	ENSG00000125746	SD	None	Yes
19	46120886	46120886	A	C	37.1897	Yes	0.019	0.0487395	splice_donor_variant	.	.	.	D	.	D	.	.	.	1	EML2	ENSG00000125746	SD	None	Yes
19	46137720	46137720	G	T	24.1429	Yes	0.0046	0.0264706	stop_gained	.	.	D	D	.	D	.	.	.	1	EML2	ENSG00000125746	SD	None	Yes
19	46273768	46273768	G	A	16	No	0.001	0.000420168	stop_gained	D	D	B	D	B	B	B	B	.	-0.111111	DMPK	ENSG00000104936	ASD	None	Yes
19	46273841	46273841	A	T	26	Yes	0	0.000840336	stop_gained	D	B	B	D	B	B	B	B	.	-0.333333	DMPK	ENSG00000104936	ASD	None	Yes
19	46274914	46274914	G	A	46	Yes	0	0.000420168	stop_gained	.	.	.	.	.	.	.	.	.	1	DMPK	ENSG00000104936	ASD	None	Yes
19	46281749	46281749	A	C	33.5	No	0	0.000840336	splice_donor_variant	.	.	.	D	.	D	.	.	.	1	DMPK	ENSG00000104936	ASD	None	Yes
19	46283136	46283136	G	GG	14	No	0	0.000420168	frameshift_variant	.	.	.	.	.	.	.	.	.	1	DMPK	ENSG00000104936	ASD	None	Yes
19	46287886	46287886	G	GAACTCAG	84.5	No	0	0.000840336	frameshift_variant	.	.	.	.	.	.	.	.	.	1	DMWD	ENSG00000185800	ASD	None	No
19	464147	464148	GG	G	14	Yes	0	0.000420168	frameshift_variant	.	.	.	.	.	.	.	.	.	1	ODF3L2	ENSG00000181781	ASD	None	Yes
19	464148	464148	G	GG	13.5	Yes	0	0.00168067	frameshift_variant	.	.	.	.	.	.	.	.	.	1	ODF3L2	ENSG00000181781	ASD	None	Yes
19	46443727	46443727	G	T	10.25	Yes	0.0013	0.00168067	stop_gained	.	.	B	D	.	D	.	.	.	0.5	NOVA2	ENSG00000104967	ASD	None	No
19	46807239	46807239	G	A	15	No	0.0092	0.00672269	stop_gained	.	.	.	D	.	D	.	.	.	1	HIF3A	ENSG00000124440	SD	None	Yes
19	46811526	46811526	C	T	19	No	0	0.000420168	stop_gained	.	.	B	D	.	D	.	.	.	0.5	HIF3A	ENSG00000124440	SD	None	Yes
19	46812406	46812406	A	G	40	No	0	0.000420168	splice_acceptor_variant	.	.	.	D	.	D	.	.	.	1	HIF3A	ENSG00000124440	SD	None	Yes
19	46823702	46823702	A	G	42.904	No	0.41	0.344118	splice_acceptor_variant	B	B	B	B	B	B	B	B	.	-0.777778	HIF3A	ENSG00000124440	SD	None	Yes
19	46823702	46823705	AGGT	GGGC	23.6667	No	0	0.0012605	splice_acceptor_variant	.	.	.	.	.	.	.	.	.	1	HIF3A	ENSG00000124440	SD	None	Yes
19	46850355	46850355	T	C	35.2	Yes	0.0087	0.00420168	start_lost	D	B	.	B	.	D	B	B	D	0	PPP5C	ENSG00000011485	ASD	None	No
19	474704	474704	G	GG	13	No	0	0.000420168	frameshift_variant	.	.	.	.	.	.	.	.	.	1	ODF3L2	ENSG00000181781	ASD	None	Yes
19	47634186	47646864	NA	DUP	NA	No	0	0.000420168	CNV	NA	NA	NA	NA	NA	NA	NA	NA	NA	1	SAE1	ENSG00000142230	ASD	None	Yes
19	47712550	47712552	CCC	C	155	No	0	0.000420168	frameshift_variant	.	.	.	.	.	.	.	.	.	1	SAE1	ENSG00000142230	ASD	None	Yes
19	48197897	48197898	CC	C	11	Yes	0	0.000420168	frameshift_variant	.	.	.	.	.	.	.	.	.	1	BICRA	ENSG00000063169	ASD	None	Yes
19	48198619	48198621	CAG	C	15.125	No	0.19	0.010084	splice_acceptor_variant	.	.	.	.	.	.	.	.	.	1	BICRA	ENSG00000063169	ASD	None	Yes
19	48198619	48198622	CAGG	C	16	No	0.19	0.00966387	splice_acceptor_variant	.	.	.	.	.	.	.	.	.	1	BICRA	ENSG00000063169	ASD	None	Yes
19	48198620	48198620	A	C	17.1538	No	0.34	0.00546218	splice_acceptor_variant	.	.	.	D	.	D	.	.	.	1	BICRA	ENSG00000063169	ASD	None	Yes
19	48198621	48198621	G	C	14.2	No	0.33	0.00210084	splice_acceptor_variant	.	.	.	D	.	D	.	.	.	1	BICRA	ENSG00000063169	ASD	None	Yes
19	4847828	4847828	C	T	40.5	Yes	0.011	0.000840336	splice_donor_variant	B	B	.	D	B	D	B	B	B	-0.333333	PLIN3	ENSG00000105355	SD	None	No
19	4859836	4859836	A	G	31	Yes	0	0.000420168	splice_donor_variant	.	.	.	D	.	D	.	.	.	1	PLIN3	ENSG00000105355	SD	None	No
19	49469983	49469984	GC	G	127	No	0.0001	0.000420168	frameshift_variant	.	.	.	.	.	.	.	.	.	1	FTL	ENSG00000087086	SD	None	Yes
19	50058988	50058988	A	AG	34	No	0.0001	0.000420168	frameshift_variant	.	.	.	.	.	.	.	.	.	1	NOSIP	ENSG00000142546	SD	None	Yes
19	50060408	50060408	C	CAGCC	16	No	0	0.000420168	frameshift_variant	.	.	.	.	.	.	.	.	.	1	NOSIP	ENSG00000142546	SD	None	Yes
19	50091864	50091864	C	T	29.5	Yes	0	0.000840336	stop_gained	.	.	.	D	.	B	.	.	.	0.333333	PRRG2	ENSG00000126460	SD	None	Yes
19	50093627	50093627	G	A	45.75	Yes	0.011	0.00168067	splice_acceptor_variant	.	.	.	D	.	D	.	.	.	1	PRRG2	ENSG00000126460	SD	None	Yes
19	50099801	50099801	G	T	12	No	0	0.000420168	stop_gained	.	.	.	D	.	D	.	.	.	1	PRR12	ENSG00000126464	ASD, SD	None	Yes
19	50138999	50139000	CC	C	58	No	0	0.000420168	frameshift_variant	.	.	.	.	.	.	.	.	.	1	RRAS	ENSG00000126458	SD	None	Yes
19	50154209	50154211	CTG	C	12	No	0.0002	0.00168067	frameshift_variant	.	.	.	.	.	.	.	.	.	1	SCAF1	ENSG00000126461	SD	None	Yes
19	50154290	50154292	CTG	C	17	No	0.028	0.00168067	frameshift_variant	.	.	.	.	.	.	.	.	.	1	SCAF1	ENSG00000126461	SD	None	Yes
19	50154290	50154294	CTGCA	C	13.5	No	0.028	0.000840336	frameshift_variant	.	.	.	.	.	.	.	.	.	1	SCAF1	ENSG00000126461	SD	None	Yes
19	50162974	50162974	G	A	240	Yes	0.0034	0.000420168	stop_gained	.	.	.	B	.	B	.	.	.	-0.333333	IRF3	ENSG00000126456	SD	None	No
19	50169081	50169081	A	G	31	No	0.0015	0.000840336	start_lost	D	B	.	D	.	B	B	B	D	0	BCL2L12	ENSG00000126453	SD	None	Yes
19	50169264	50169264	C	T	36	Yes	0.0025	0.000420168	stop_gained	.	.	.	D	.	B	.	.	.	0.333333	BCL2L12	ENSG00000126453	SD	None	Yes
19	50169306	50169308	CGG	CT	13	No	0	0.000420168	frameshift_variant	.	.	.	.	.	.	.	.	.	1	BCL2L12	ENSG00000126453	SD	None	Yes
19	50169307	50169308	GG	G	12	No	0	0.000420168	frameshift_variant	.	.	.	.	.	.	.	.	.	1	BCL2L12	ENSG00000126453	SD	None	Yes
19	50170346	50170346	C	T	55.75	Yes	0.0009	0.00168067	splice_donor_variant	.	.	B	D	.	B	.	.	.	0	BCL2L12	ENSG00000126453	SD	None	Yes
19	50172319	50172319	C	CATAC	50	No	0	0.000420168	frameshift_variant	.	.	.	.	.	.	.	.	.	1	BCL2L12	ENSG00000126453	SD	None	Yes
19	50183496	50183496	G	C	32	No	0	0.000420168	splice_donor_variant	B	B	.	D	.	D	B	B	.	-0.142857	PRMT1	ENSG00000126457	SD	None	No
19	50404895	50550316	NA	DUP	NA	No	0	0.000420168	CNV	NA	NA	NA	NA	NA	NA	NA	NA	NA	1	SIGLEC11, VRK3, ZNF473	ENSG00000161640, ENSG00000105053, ENSG00000142528	SD	None	Yes
19	50462140	50462140	T	TTT	16	No	0	0.0012605	frameshift_variant	.	.	.	.	.	.	.	.	.	1	SIGLEC11	ENSG00000161640	SD	None	Yes
19	50463389	50463402	CTCACAGGCCACAC	C	39.6667	No	0	0.0012605	splice_donor_variant	.	.	.	.	.	.	.	.	.	1	SIGLEC11	ENSG00000161640	SD	None	Yes
19	50463542	50463543	GG	G	14.5	No	0	0.000840336	frameshift_variant	.	.	.	.	.	.	.	.	.	1	SIGLEC11	ENSG00000161640	SD	None	Yes
19	50463586	50463586	T	TT	18	No	0	0.000420168	frameshift_variant	.	.	.	.	.	.	.	.	.	1	SIGLEC11	ENSG00000161640	SD	None	Yes
19	50496210	50496210	C	T	71	Yes	0	0.000420168	splice_acceptor_variant	.	.	.	D	.	D	.	.	.	1	VRK3	ENSG00000105053	SD	None	Yes
19	50498508	50498508	G	A	66	Yes	0.011	0.000420168	stop_gained	B	B	B	D	B	B	D	B	B	-0.4	VRK3	ENSG00000105053	SD	None	Yes
19	50511084	50511084	C	T	13	No	0.0002	0.000420168	splice_acceptor_variant	.	.	.	D	.	D	.	.	.	1	VRK3	ENSG00000105053	SD	None	Yes
19	50519352	50519372	CCACAGTAGGGGCAGAATTTG	C	89	No	0	0.000420168	frameshift_variant	.	.	.	.	.	.	.	.	.	1	VRK3	ENSG00000105053	SD	None	Yes
19	50534338	50550316	NA	DUP	NA	No	0	0.000420168	CNV	NA	NA	NA	NA	NA	NA	NA	NA	NA	1	ZNF473	ENSG00000142528	SD	None	No
19	51728646	51728647	CT	C	32	No	0	0.000420168	frameshift_variant	.	.	.	.	.	.	.	.	.	1	CD33	ENSG00000105383	SD	None	Yes
19	51729105	51729109	CGGCC	C	41.2317	No	0	0.0344538	frameshift_variant	.	.	.	.	.	.	.	.	.	1	CD33	ENSG00000105383	SD	None	Yes
19	51729579	51729598	CCAACAACTGGTATCTTTCC	C	42.6667	No	0	0.0012605	frameshift_variant	.	.	.	.	.	.	.	.	.	1	CD33	ENSG00000105383	SD	None	Yes
19	51738933	51738933	T	C	105	Yes	0.023	0.00210084	splice_donor_variant	B	.	.	D	.	D	B	B	.	0	CD33	ENSG00000105383	SD	None	Yes
19	51848515	51848515	C	A	110	Yes	0	0.000420168	stop_gained	.	.	D	D	.	D	.	.	.	1	ETFB	ENSG00000105379	ASD	None	Yes
19	51857619	51857619	G	GG	41.9217	No	0	0.0697479	frameshift_variant	.	.	.	.	.	.	.	.	.	1	ETFB	ENSG00000105379	ASD	None	Yes
19	52034703	52034703	G	GGACG	144	No	0	0.000420168	frameshift_variant	.	.	.	.	.	.	.	.	.	1	SIGLEC6	ENSG00000105492	SD	None	Yes
19	52271911	52562546	NA	DUP	NA	No	0	0.000420168	CNV	NA	NA	NA	NA	NA	NA	NA	NA	NA	1	ZNF432	ENSG00000256087	SD	None	No
19	52271911	52588054	NA	DUP	NA	No	0	0.000420168	CNV	NA	NA	NA	NA	NA	NA	NA	NA	NA	1	ZNF432	ENSG00000256087	SD	None	No
19	52537729	52537729	G	T	75	No	0.0006	0.000420168	stop_gained	.	.	.	D	.	B	.	.	.	0.333333	ZNF432	ENSG00000256087	SD	None	No
19	52537755	52537755	G	A	301	No	0.0028	0.000420168	stop_gained	.	.	.	D	.	B	.	.	.	0.333333	ZNF432	ENSG00000256087	SD	None	No
19	52537923	52537923	G	A	80	No	0.0001	0.000420168	stop_gained	.	.	.	D	.	B	.	.	.	0.333333	ZNF432	ENSG00000256087	SD	None	No
19	52538091	52538091	G	A	88	No	0.0014	0.000840336	stop_gained	.	.	.	D	.	B	.	.	.	0.333333	ZNF432	ENSG00000256087	SD	None	No
19	52852407	52909898	NA	DEL	NA	No	0	0.000420168	CNV	NA	NA	NA	NA	NA	NA	NA	NA	NA	1	ZNF528	ENSG00000167555	SD	None	No
19	52905267	52905267	A	T	302	No	0	0.000420168	start_lost	B	D	.	B	.	B	D	B	B	-0.25	ZNF528	ENSG00000167555	SD	None	No
19	52905283	52905283	T	C	135	Yes	0	0.000420168	splice_donor_variant	.	.	.	B	.	B	.	.	.	-0.333333	ZNF528	ENSG00000167555	SD	None	No
19	52918485	52918486	GG	G	54.1	No	0	0.00420168	frameshift_variant	.	.	.	.	.	.	.	.	.	1	ZNF528	ENSG00000167555	SD	None	No
19	52919164	52919164	C	G	33	No	0.023	0.0012605	stop_gained	.	.	.	D	.	B	.	.	.	0.333333	ZNF528	ENSG00000167555	SD	None	No
19	52919210	52919212	ATA	A	38	No	0	0.000420168	frameshift_variant	.	.	.	.	.	.	.	.	.	1	ZNF528	ENSG00000167555	SD	None	No
19	52919219	52919219	C	T	47	No	0	0.000420168	stop_gained	.	.	.	D	.	B	.	.	.	0.333333	ZNF528	ENSG00000167555	SD	None	No
19	52919387	52919387	C	T	78.1667	No	0.0062	0.00252101	stop_gained	.	.	.	D	.	B	.	.	.	0.333333	ZNF528	ENSG00000167555	SD	None	No
19	52919780	52919780	C	T	109	No	0.0002	0.000420168	stop_gained	.	.	.	D	.	B	.	.	.	0.333333	ZNF528	ENSG00000167555	SD	None	No
19	52919896	52919897	AA	A	84	No	0	0.000420168	frameshift_variant	.	.	.	.	.	.	.	.	.	1	ZNF528	ENSG00000167555	SD	None	No
19	53432459	53432461	TTT	T	131	No	0	0.000420168	frameshift_variant	.	.	.	.	.	.	.	.	.	1	ZNF816	ENSG00000180257	SD	None	Yes
19	53453131	53453131	G	A	94.6667	No	0.005	0.0012605	stop_gained	.	.	.	B	.	B	.	.	.	-0.333333	ZNF816	ENSG00000180257	SD	None	Yes
19	53454370	53454370	G	A	44	Yes	0.0052	0.000420168	stop_gained	.	.	.	D	.	B	.	.	.	0.333333	ZNF816	ENSG00000180257	SD	None	Yes
19	53456131	53456131	C	A	21	Yes	0.0009	0.000420168	splice_acceptor_variant	.	.	.	D	.	B	.	.	.	0.333333	ZNF816	ENSG00000180257	SD	None	Yes
19	54566997	54687563	NA	DUP	NA	No	0	0.000420168	CNV	NA	NA	NA	NA	NA	NA	NA	NA	NA	1	CNOT3, MBOAT7	ENSG00000125505	ASD	GO:0021987	Yes
19	54649670	54649670	C	CC	14	No	0	0.000420168	frameshift_variant	.	.	.	.	.	.	.	.	.	1	CNOT3	ENSG00000088038	ASD	None	Yes
19	54656677	54656679	GTG	G	153	Yes	0	0.000420168	frameshift_variant	.	.	.	.	.	.	.	.	.	1	CNOT3	ENSG00000088038	ASD	None	Yes
19	54677781	54677803	GATGCTGCCTTCCGCCGGCTGGG	G	18	No	0	0.000420168	frameshift_variant	.	.	.	.	.	.	.	.	.	1	MBOAT7	ENSG00000125505	ASD	GO:0021987	No
19	54691117	54691117	G	A	34	No	0	0.000420168	stop_gained	.	.	D	D	.	D	.	.	.	1	MBOAT7	ENSG00000125505	ASD	GO:0021987	No
19	54781424	54781425	GT	G	13	No	0.001	0.000420168	frameshift_variant	.	.	.	.	.	.	.	.	.	1	LILRB2	ENSG00000131042	ASD	None	Yes
19	549171	549171	C	T	21	No	0.023	0.00294118	stop_gained	.	.	.	D	.	B	.	.	.	0.333333	GZMM	ENSG00000197540	SD	None	No
19	55086898	55086899	GG	G	40	No	0	0.000420168	frameshift_variant	.	.	.	.	.	.	.	.	.	1	LILRA2	ENSG00000239998	SD	None	Yes
19	55086982	55086982	G	A	35.3333	No	0.0072	0.0012605	stop_gained	.	.	B	D	.	D	.	.	.	0.5	LILRA2	ENSG00000239998	SD	None	Yes
19	55098667	55098667	G	A	162.256	No	0.27	0.0491597	splice_acceptor_variant	.	.	.	B	.	B	.	.	.	-0.333333	LILRA2	ENSG00000239998	SD	None	Yes
19	55105660	55105660	A	G	128	No	0.0013	0.000420168	splice_acceptor_variant	.	.	.	.	.	.	.	.	.	1	LILRA1	ENSG00000104974	SD	None	Yes
19	55106830	55106830	G	A	181	No	0	0.000420168	stop_gained	.	.	B	D	.	B	.	.	.	0	LILRA1	ENSG00000104974	SD	None	Yes
19	55107223	55107223	G	T	90.6623	Yes	0.055	0.0323529	stop_gained	.	.	B	D	.	B	.	.	.	0	LILRA1	ENSG00000104974	SD	None	Yes
19	55107829	55107829	C	A	112	Yes	0.002	0.000840336	stop_gained	.	.	B	D	.	B	.	.	.	0	LILRA1	ENSG00000104974	SD	None	Yes
19	55142738	55142739	CA	C	15	Yes	0	0.000420168	frameshift_variant	.	.	.	.	.	.	.	.	.	1	LILRB1	ENSG00000104972	SD	None	Yes
19	55143155	55143157	ATG	A	223.6	Yes	0	0.00420168	frameshift_variant	.	.	.	.	.	.	.	.	.	1	LILRB1	ENSG00000104972	SD	None	Yes
19	55143159	55143159	A	AAA	227.286	No	0	0.00420168	frameshift_variant	.	.	.	.	.	.	.	.	.	1	LILRB1	ENSG00000104972	SD	None	Yes
19	55143159	55143159	A	ATA	195.333	No	0	0.00420168	frameshift_variant	.	.	.	.	.	.	.	.	.	1	LILRB1	ENSG00000104972	SD	None	Yes
19	55143219	55143220	CC	C	79	No	0	0.000420168	frameshift_variant	.	.	.	.	.	.	.	.	.	1	LILRB1	ENSG00000104972	SD	None	Yes
19	55143239	55143239	G	A	44	No	0	0.000420168	splice_donor_variant	.	.	.	D	.	D	.	.	.	1	LILRB1	ENSG00000104972	SD	None	Yes
19	55144138	55144138	C	G	32.2	Yes	0.003	0.00210084	stop_gained	.	.	B	D	.	B	.	.	.	0	LILRB1	ENSG00000104972	SD	None	Yes
19	55144638	55144639	AA	A	131	No	0	0.000420168	frameshift_variant	.	.	.	.	.	.	.	.	.	1	LILRB1	ENSG00000104972	SD	None	Yes
19	55144709	55144709	C	T	55	No	0.0015	0.000420168	stop_gained	.	.	B	D	.	B	.	.	.	0	LILRB1	ENSG00000104972	SD	None	Yes
19	55146627	55146627	G	A	87	No	0.001	0.000420168	stop_gained	.	.	.	D	.	B	.	.	.	0.333333	LILRB1	ENSG00000104972	SD	None	Yes
19	55432529	55573633	NA	Del	NA	No	0	0.000420168	CNV	NA	NA	NA	NA	NA	NA	NA	NA	NA	1	NLRP2	ENSG00000022556	SD	None	No
19	55449411	55549604	NA	DEL	NA	No	0	0.000420168	CNV	NA	NA	NA	NA	NA	NA	NA	NA	NA	1	NLRP2	ENSG00000022556	SD	None	No
19	55477483	57657812	NA	Dup	NA	No	0	0.000420168	CNV	NA	NA	NA	NA	NA	NA	NA	NA	NA	1	NAT14, CCDC106, ZNF581, SSC5D, PPP1R12C, U2AF2, ZNF579, NLRP2	ENSG00000090971, ENSG00000173581, ENSG00000171425, ENSG00000179954, ENSG00000125503, ENSG00000063244, ENSG00000218891, ENSG00000022556	SD	None	Yes
19	55492983	55492983	A	T	180	No	0.002	0.000420168	splice_acceptor_variant	.	.	.	B	.	B	.	.	.	-0.333333	NLRP2	ENSG00000022556	SD	None	No
19	55493675	55493678	GCCC	GG	27	No	0	0.000420168	frameshift_variant	.	.	.	.	.	.	.	.	.	1	NLRP2	ENSG00000022556	SD	None	No
19	55494195	55494195	C	T	53	Yes	0.0001	0.000420168	stop_gained	.	.	B	D	.	B	.	.	.	0	NLRP2	ENSG00000022556	SD	None	No
19	55494507	55494508	CG	C	15	No	0	0.000420168	frameshift_variant	.	.	.	.	.	.	.	.	.	1	NLRP2	ENSG00000022556	SD	None	No
19	55494544	55494546	GAG	G	17	No	0	0.000420168	frameshift_variant	.	.	.	.	.	.	.	.	.	1	NLRP2	ENSG00000022556	SD	None	No
[truncated: 1,646 more rows]
