# Supplementary material for: Calculating genetic risk for dysfunction in pleiotropic biological processes using whole exome sequencing data
Source: J Neurodev Disord. 2022 Jun 24;14:39. doi: 10.1186/s11689-022-09448-8 (PMC9233372; doi:10.1186/s11689-022-09448-8)
Supplement: Supplementary file 5 — Additional file 5: Supplementary table 3. [file 11689_2022_9448_MOESM5_ESM.xlsx]

## Sheet: S3. Random Gene Results
Table S3a. Results for feature-matched genes used to generate random sets for comparison. Shown are results of t-tests comparing means for molecular features of interest between genes not implicated in either ASD or SD, from which a random selection was sampled, to candidate genes.
Feature	Mean Candidate Genes	Mean Matched Non-Candidate Genes	t	df	p-value
	Autism Spectrum Disorder (ASD)
Number of Transcripts	13.24	13.43	-0.4186	1212.3	0.6756
Length of Transcripts (bp)	4692.25	4840.19	-0.95433	1181.6	0.3401
Percent GC content	44.1755	44.4997	-1.2728	1328.3	0.2033
	Childhood Sleep Duration (SD)
Number of Transcripts	8.95336	9.5233	-1.5782	888.91	0.1149
Length of Transcripts (bp)	3025.31	3065.85	-0.4258	970.88	0.6703
Percent GC content	46.2992	46.4463	-0.54263	980.51	0.5875
Table 3b. Results for possibly damaging variant containing genes between candidate gene sets and random gene sets. Shown are results of t-tests comparing both the average number of genes with possibly damaging variants per person and the average number of possibly damaging variants per person between candidate and random gene sets.
Variable	Mean Candidate Genes	Mean Matched Non-Candidate Genes	t	df	p-value
	Autism Spectrum Disorder (ASD)
Genes per Person	15.7618	11.2856	22.881	3317.2	<2.20E-16
Variants per Person	19.3021	12.5968	55.665	4194.9	<2.20E-16
	Childhood Sleep Duration (SD)
Genes per Person	7.24464	7.62773	-5.2615	4648.5	1.493e-07
Variants per Person	7.70576	8.10882	-5.0505	4662	4.575e-07
Table 3c. Processes overrepresented for random feature-matched gene sets in predicted protein protein interaction network. Shown are results from conditional gene set overrepresentation analyses of ASD-feature matched random genes and sleep duration (SD)-feature matched random genes with possibly damaging variants in the Simons Simplex Collection that were predicted to encode proteins with direct…
GO.ID	Term	Annotated	Sig	Exp	FE	p	FDR
GO:0007015	actin filament organization	423	37	19.82	1.8668	4.2548e-05	0.680938
GO:0043547	positive regulation of GTPase activity	399	35	18.7	1.87166	0.000247766	1
GO:0036092	phosphatidylinositol-3-phosphate biosynt...	14	5	0.66	7.57576	0.000313702	1
GO:0046726	positive regulation by virus of viral pr...	4	3	0.19	15.7895	0.000395919	1
GO:0071044	histone mRNA catabolic process	11	4	0.52	7.69231	0.00121283	1
GO:0043589	skin morphogenesis	11	4	0.52	7.69231	0.00121283	1
GO:0030050	vesicle transport along actin filament	19	5	0.89	5.61798	0.00149862	1
GO:0071679	commissural neuron axon guidance	12	4	0.56	7.14286	0.00175212	1
GO:0030853	negative regulation of granulocyte diffe...	8	4	0.37	10.8108	0.00183776	1
GO:0060831	smoothened signaling pathway involved in...	14	4	0.66	6.06061	0.00183964	1
GO:1903423	positive regulation of synaptic vesicle ...	9	3	0.42	7.14286	0.00219014	1
GO:0036071	N-glycan fucosylation	2	2	0.09	22.2222	0.00219385	1
GO:0030850	prostate gland development	49	5	2.3	2.17391	0.00244534	1
GO:0034612	response to tumor necrosis factor	303	14	14.2	0.985915	0.00248362	1
GO:0007098	centrosome cycle	124	14	5.81	2.40964	0.00263809	1
GO:0019064	fusion of virus membrane with host plasm...	7	3	0.33	9.09091	0.00311451	1
GO:0060271	cilium assembly	374	31	17.53	1.7684	0.0034623	1
GO:0006691	leukotriene metabolic process	34	8	1.59	5.03145	0.00474591	1
GO:0035137	hindlimb morphogenesis	37	5	1.73	2.89017	0.00479938	1
GO:0033129	positive regulation of histone phosphory...	8	3	0.37	8.10811	0.00481037	1
GO:0006915	apoptotic process	1900	110	89.05	1.23526	0.00481148	1
GO:0019369	arachidonic acid metabolic process	56	9	2.62	3.43511	0.00535182	1
GO:0019372	lipoxygenase pathway	16	4	0.75	5.33333	0.00554638	1
GO:0032496	response to lipopolysaccharide	320	19	15	1.26667	0.00560419	1
GO:0051049	regulation of transport	1757	91	82.34	1.10517	0.00625644	1
GO:0097176	epoxide metabolic process	5	4	0.23	17.3913	0.00634635	1
GO:1900024	regulation of substrate adhesion-depende...	53	6	2.48	2.41935	0.00635018	1
GO:0009750	response to fructose	8	3	0.37	8.10811	0.00636433	1
GO:1905037	autophagosome organization	97	7	4.55	1.53846	0.00636694	1
GO:2001303	lipoxin A4 biosynthetic process	3	2	0.14	14.2857	0.00637642	1
GO:0070084	protein initiator methionine removal	3	2	0.14	14.2857	0.00637642	1
GO:0003192	mitral valve formation	3	2	0.14	14.2857	0.00637642	1
GO:0030327	prenylated protein catabolic process	3	2	0.14	14.2857	0.00637642	1
GO:0070541	response to platinum ion	3	2	0.14	14.2857	0.00637642	1
GO:0060086	circadian temperature homeostasis	3	2	0.14	14.2857	0.00637642	1
GO:0045967	negative regulation of growth rate	3	2	0.14	14.2857	0.00637642	1
GO:0051838	cytolysis by host of symbiont cells	9	3	0.42	7.14286	0.00696589	1
GO:0051122	hepoxilin biosynthetic process	9	3	0.42	7.14286	0.00696589	1
GO:0042058	regulation of epidermal growth factor re...	86	10	4.03	2.48139	0.00949321	1
GO:0032025	response to cobalt ion	10	3	0.47	6.38298	0.0096078	1
GO:0035878	nail development	10	3	0.47	6.38298	0.0096078	1
GO:0090037	positive regulation of protein kinase C ...	10	3	0.47	6.38298	0.0096078	1
GO:0010467	gene expression	5678	261	266.11	0.980797	0.00998064	1
GO:2000773	negative regulation of cellular senescen...	19	4	0.89	4.49438	0.0105648	1
GO:0006629	lipid metabolic process	1404	85	65.8	1.29179	0.0113327	1
GO:0006635	fatty acid beta-oxidation	74	9	3.47	2.59366	0.0118838	1
GO:0006574	valine catabolic process	4	2	0.19	10.5263	0.0123569	1
GO:0006680	glucosylceramide catabolic process	4	2	0.19	10.5263	0.0123569	1
GO:2000813	negative regulation of barbed-end actin ...	4	2	0.19	10.5263	0.0123569	1
GO:0071284	cellular response to lead ion	4	2	0.19	10.5263	0.0123569	1
GO:1902953	positive regulation of ER to Golgi vesic...	4	2	0.19	10.5263	0.0123569	1
GO:0006499	N-terminal protein myristoylation	4	2	0.19	10.5263	0.0123569	1
GO:0035457	cellular response to interferon-alpha	11	3	0.52	5.76923	0.0127559	1
GO:0006449	regulation of translational termination	11	3	0.52	5.76923	0.0127559	1
GO:0090050	positive regulation of cell migration in...	21	4	0.98	4.08163	0.0151488	1
GO:0030031	cell projection assembly	581	51	27.23	1.87293	0.0152256	1
GO:2001237	negative regulation of extrinsic apoptot...	105	9	4.92	1.82927	0.0156624	1
GO:0050684	regulation of mRNA processing	152	12	7.12	1.68539	0.0162876	1
GO:0031581	hemidesmosome assembly	12	3	0.56	5.35714	0.0164238	1
GO:0090331	negative regulation of platelet aggregat...	12	3	0.56	5.35714	0.0164238	1
GO:0038063	collagen-activated tyrosine kinase recep...	12	3	0.56	5.35714	0.0164238	1
GO:0055093	response to hyperoxia	22	4	1.03	3.8835	0.0178441	1
GO:0035584	calcium-mediated signaling using intrace...	22	4	1.03	3.8835	0.0178441	1
GO:0007389	pattern specification process	452	22	21.18	1.03872	0.0180075	1
GO:0006283	transcription-coupled nucleotide-excisio...	72	8	3.37	2.37389	0.0190909	1
GO:0034440	lipid oxidation	111	14	5.2	2.69231	0.0196208	1
GO:0046850	regulation of bone remodeling	50	9	2.34	3.84615	0.0197241	1
GO:1904354	negative regulation of telomere capping	8	3	0.37	8.10811	0.019917	1
GO:1905098	negative regulation of guanyl-nucleotide...	5	2	0.23	8.69565	0.0199581	1
GO:0035509	negative regulation of myosin-light-chai...	5	2	0.23	8.69565	0.0199581	1
GO:0045053	protein retention in Golgi apparatus	5	2	0.23	8.69565	0.0199581	1
GO:0030242	autophagy of peroxisome	5	2	0.23	8.69565	0.0199581	1
GO:0061737	leukotriene signaling pathway	5	2	0.23	8.69565	0.0199581	1
GO:0072221	metanephric distal convoluted tubule dev...	5	2	0.23	8.69565	0.0199581	1
GO:0048386	positive regulation of retinoic acid rec...	5	2	0.23	8.69565	0.0199581	1
GO:0010750	positive regulation of nitric oxide medi...	5	2	0.23	8.69565	0.0199581	1
GO:0034727	piecemeal microautophagy of the nucleus	5	2	0.23	8.69565	0.0199581	1
GO:0006172	ADP biosynthetic process	5	2	0.23	8.69565	0.0199581	1
GO:0034614	cellular response to reactive oxygen spe...	158	8	7.4	1.08108	0.0200686	1
GO:0016358	dendrite development	246	14	11.53	1.21422	0.0201992	1
GO:0097028	dendritic cell differentiation	43	5	2.02	2.47525	0.0205788	1
GO:0048016	inositol phosphate-mediated signaling	57	5	2.67	1.87266	0.0206239	1
GO:0001701	in utero embryonic development	383	24	17.95	1.33705	0.0223903	1
GO:0008344	adult locomotory behavior	75	8	3.52	2.27273	0.0237843	1
GO:0042759	long-chain fatty acid biosynthetic proce...	33	7	1.55	4.51613	0.0238272	1
GO:1901223	negative regulation of NIK/NF-kappaB sig...	24	4	1.12	3.57143	0.0240808	1
GO:0006487	protein N-linked glycosylation	73	6	3.42	1.75439	0.0241098	1
GO:0045862	positive regulation of proteolysis	357	21	16.73	1.25523	0.0251822	1
GO:1900087	positive regulation of G1/S transition o...	36	5	1.69	2.95858	0.0252434	1
GO:0043984	histone H4-K16 acetylation	20	4	0.94	4.25532	0.0252869	1
GO:0001921	positive regulation of receptor recyclin...	14	3	0.66	4.54545	0.0253468	1
GO:0070986	left/right axis specification	14	3	0.66	4.54545	0.0253468	1
GO:0090266	regulation of mitotic cell cycle spindle...	14	3	0.66	4.54545	0.0253468	1
GO:0048015	phosphatidylinositol-mediated signaling	184	9	8.62	1.04408	0.0256015	1
GO:0031960	response to corticosteroid	164	14	7.69	1.82055	0.0286985	1
GO:0061005	cell differentiation involved in kidney ...	57	6	2.67	2.24719	0.0289048	1
GO:1904628	cellular response to phorbol 13-acetate ...	6	2	0.28	7.14286	0.0290152	1
GO:0016255	attachment of GPI anchor to protein	6	2	0.28	7.14286	0.0290152	1
GO:0097680	double-strand break repair via classical...	6	2	0.28	7.14286	0.0290152	1
GO:0044691	tooth eruption	6	2	0.28	7.14286	0.0290152	1
GO:0061734	parkin-mediated stimulation of mitophagy...	6	2	0.28	7.14286	0.0290152	1
GO:0043152	induction of bacterial agglutination	6	2	0.28	7.14286	0.0290152	1
GO:1990036	calcium ion import into sarcoplasmic ret...	6	2	0.28	7.14286	0.0290152	1
GO:0002860	positive regulation of natural killer ce...	6	2	0.28	7.14286	0.0290152	1
GO:0009597	detection of virus	6	2	0.28	7.14286	0.0290152	1
GO:1902949	positive regulation of tau-protein kinas...	6	2	0.28	7.14286	0.0290152	1
GO:0097327	response to antineoplastic agent	6	2	0.28	7.14286	0.0290152	1
GO:0046847	filopodium assembly	61	8	2.86	2.7972	0.0303214	1
GO:0002011	morphogenesis of an epithelial sheet	57	5	2.67	1.87266	0.0306006	1
GO:0045779	negative regulation of bone resorption	15	3	0.7	4.28571	0.030604	1
GO:0090110	COPII-coated vesicle cargo loading	15	3	0.7	4.28571	0.030604	1
GO:0006446	regulation of translational initiation	78	6	3.66	1.63934	0.0315386	1
GO:0045893	positive regulation of transcription, DN...	1506	84	70.58	1.19014	0.0321418	1
GO:0042493	response to drug	394	29	18.47	1.57011	0.0329493	1
GO:0032715	negative regulation of interleukin-6 pro...	39	5	1.83	2.73224	0.0344025	1
GO:0043647	inositol phosphate metabolic process	72	5	3.37	1.48368	0.0357888	1
GO:0050901	leukocyte tethering or rolling	29	4	1.36	2.94118	0.0363409	1
GO:0080009	mRNA methylation	16	3	0.75	4	0.0363865	1
GO:0043981	histone H4-K5 acetylation	16	3	0.75	4	0.0363865	1
GO:0043982	histone H4-K8 acetylation	16	3	0.75	4	0.0363865	1
GO:0060413	atrial septum morphogenesis	16	3	0.75	4	0.0363865	1
GO:0008333	endosome to lysosome transport	53	6	2.48	2.41935	0.0367758	1
GO:0000226	microtubule cytoskeleton organization	585	45	27.42	1.64114	0.0370118	1
GO:0030198	extracellular matrix organization	391	31	18.32	1.69214	0.0386451	1
GO:0016458	gene silencing	262	18	12.28	1.4658	0.0390005	1
GO:0003229	ventricular cardiac muscle tissue develo...	55	6	2.58	2.32558	0.0392153	1
GO:0003300	cardiac muscle hypertrophy	79	7	3.7	1.89189	0.0392264	1
GO:0006004	fucose metabolic process	16	4	0.75	5.33333	0.0392314	1
GO:0010042	response to manganese ion	20	3	0.94	3.19149	0.0393397	1
GO:0051597	response to methylmercury	7	2	0.33	6.06061	0.0393754	1
GO:1905461	positive regulation of vascular associat...	7	2	0.33	6.06061	0.0393754	1
GO:1903997	positive regulation of non-membrane span...	7	2	0.33	6.06061	0.0393754	1
GO:0015825	L-serine transport	7	2	0.33	6.06061	0.0393754	1
GO:0060087	relaxation of vascular associated smooth...	7	2	0.33	6.06061	0.0393754	1
GO:0045656	negative regulation of monocyte differen...	7	2	0.33	6.06061	0.0393754	1
GO:0009635	response to herbicide	7	2	0.33	6.06061	0.0393754	1
GO:0060760	positive regulation of response to cytok...	57	4	2.67	1.49813	0.0394068	1
GO:0007160	cell-matrix adhesion	223	17	10.45	1.62679	0.0397943	1
GO:0045070	positive regulation of viral genome repl...	37	6	1.73	3.46821	0.0398336	1
GO:0016032	viral process	912	58	42.74	1.35704	0.04216	1
GO:0045987	positive regulation of smooth muscle con...	30	5	1.41	3.5461	0.0424987	1
GO:1990126	retrograde transport, endosome to plasma...	30	4	1.41	2.83688	0.0426334	1
GO:0035020	regulation of Rac protein signal transdu...	17	3	0.8	3.75	0.0426862	1
GO:0008340	determination of adult lifespan	17	3	0.8	3.75	0.0426862	1
GO:0030889	negative regulation of B cell proliferat...	17	3	0.8	3.75	0.0426862	1
GO:0071360	cellular response to exogenous dsRNA	17	3	0.8	3.75	0.0426862	1
GO:0048535	lymph node development	17	3	0.8	3.75	0.0426862	1
GO:0051056	regulation of small GTPase mediated sign...	322	26	15.09	1.723	0.0437095	1
GO:0045671	negative regulation of osteoclast differ...	29	4	1.36	2.94118	0.044831	1
GO:0009411	response to UV	137	12	6.42	1.86916	0.0448577	1
GO:0051270	regulation of cellular component movemen...	1011	60	47.38	1.26636	0.0461355	1
GO:0006661	phosphatidylinositol biosynthetic proces...	117	16	5.48	2.91971	0.0463049	1
GO:0030832	regulation of actin filament length	187	14	8.76	1.59817	0.0466114	1
GO:0070302	regulation of stress-activated protein k...	230	16	10.78	1.48423	0.0466117	1
GO:0032990	cell part morphogenesis	700	37	32.81	1.1277	0.0466675	1
GO:1901526	positive regulation of mitophagy	11	3	0.52	5.76923	0.0467764	1
GO:1901751	leukotriene A4 metabolic process	2	2	0.09	22.2222	0.0468105	1
GO:1905246	negative regulation of aspartic-type pep...	3	2	0.14	14.2857	0.0468133	1
GO:0090361	regulation of platelet-derived growth fa...	3	2	0.14	14.2857	0.0468133	1
GO:0045634	regulation of melanocyte differentiation	6	2	0.28	7.14286	0.0468216	1
GO:0097050	type B pancreatic cell apoptotic process	10	2	0.47	4.25532	0.0468326	1
GO:0098787	mRNA cleavage involved in mRNA processin...	14	2	0.66	3.0303	0.0468437	1
GO:0006490	oligosaccharide-lipid intermediate biosy...	21	2	0.98	2.04082	0.046863	1
GO:0038020	insulin receptor recycling	1	1	0.05	20	0.0468667	1
GO:0098972	anterograde dendritic transport of mitoc...	1	1	0.05	20	0.0468667	1
GO:0098925	retrograde trans-synaptic signaling by n...	1	1	0.05	20	0.0468667	1
GO:0001899	negative regulation of cytolysis by symb...	1	1	0.05	20	0.0468667	1
GO:1990579	peptidyl-serine trans-autophosphorylatio...	1	1	0.05	20	0.0468667	1
GO:2001306	lipoxin B4 biosynthetic process	1	1	0.05	20	0.0468667	1
GO:0006781	succinyl-CoA pathway	1	1	0.05	20	0.0468667	1
GO:1904647	response to rotenone	1	1	0.05	20	0.0468667	1
GO:0086024	adenylate cyclase-activating adrenergic ...	1	1	0.05	20	0.0468667	1
GO:0060873	anterior semicircular canal development	1	1	0.05	20	0.0468667	1
GO:0060875	lateral semicircular canal development	1	1	0.05	20	0.0468667	1
GO:0060843	venous endothelial cell differentiation	1	1	0.05	20	0.0468667	1
GO:1901696	cannabinoid biosynthetic process	1	1	0.05	20	0.0468667	1
GO:0090648	response to environmental enrichment	1	1	0.05	20	0.0468667	1
GO:1905040	otic placode development	1	1	0.05	20	0.0468667	1
GO:1903394	protein localization to kinetochore invo...	1	1	0.05	20	0.0468667	1
GO:1901622	positive regulation of smoothened signal...	1	1	0.05	20	0.0468667	1
GO:0046079	dUMP catabolic process	1	1	0.05	20	0.0468667	1
GO:0070054	mRNA splicing, via endonucleolytic cleav...	1	1	0.05	20	0.0468667	1
GO:0035397	helper T cell enhancement of adaptive im...	1	1	0.05	20	0.0468667	1
GO:0006669	sphinganine-1-phosphate biosynthetic pro...	1	1	0.05	20	0.0468667	1
GO:0035364	thymine transport	1	1	0.05	20	0.0468667	1
GO:1904973	positive regulation of viral translation	1	1	0.05	20	0.0468667	1
GO:0035344	hypoxanthine transport	1	1	0.05	20	0.0468667	1
GO:0003182	coronary sinus valve morphogenesis	1	1	0.05	20	0.0468667	1
GO:1901962	S-adenosyl-L-methionine transmembrane tr...	1	1	0.05	20	0.0468667	1
GO:0030037	actin filament reorganization involved i...	1	1	0.05	20	0.0468667	1
GO:0001997	positive regulation of the force of hear...	1	1	0.05	20	0.0468667	1
GO:0001985	negative regulation of heart rate involv...	1	1	0.05	20	0.0468667	1
GO:0042941	D-alanine transport	1	1	0.05	20	0.0468667	1
GO:0003270	Notch signaling pathway involved in regu...	1	1	0.05	20	0.0468667	1
GO:1903755	positive regulation of SUMO transferase ...	1	1	0.05	20	0.0468667	1
GO:1903770	negative regulation of beta-galactosidas...	1	1	0.05	20	0.0468667	1
GO:0099546	protein catabolic process, modulating sy...	1	1	0.05	20	0.0468667	1
GO:0006948	induction by virus of host cell-cell fus...	1	1	0.05	20	0.0468667	1
GO:1903704	negative regulation of production of siR...	1	1	0.05	20	0.0468667	1
GO:0070462	plus-end specific microtubule depolymeri...	1	1	0.05	20	0.0468667	1
GO:1903824	negative regulation of telomere single s...	1	1	0.05	20	0.0468667	1
GO:0035750	protein localization to myelin sheath ab...	1	1	0.05	20	0.0468667	1
GO:1903803	L-glutamine import across plasma membran...	1	1	0.05	20	0.0468667	1
GO:0046272	stilbene catabolic process	1	1	0.05	20	0.0468667	1
GO:1905768	negative regulation of double-stranded t...	1	1	0.05	20	0.0468667	1
GO:0046203	spermidine catabolic process	1	1	0.05	20	0.0468667	1
GO:0120094	negative regulation of peptidyl-lysine c...	1	1	0.05	20	0.0468667	1
GO:0044524	protein sulfhydration	1	1	0.05	20	0.0468667	1
GO:1903697	negative regulation of microvillus assem...	1	1	0.05	20	0.0468667	1
GO:0072303	positive regulation of glomerular metane...	1	1	0.05	20	0.0468667	1
GO:1903620	positive regulation of transdifferentiat...	1	1	0.05	20	0.0468667	1
GO:1905869	negative regulation of 3'-UTR-mediated m...	1	1	0.05	20	0.0468667	1
GO:1905885	positive regulation of triglyceride tran...	1	1	0.05	20	0.0468667	1
GO:0018272	protein-pyridoxal-5-phosphate linkage vi...	1	1	0.05	20	0.0468667	1
GO:1905843	regulation of cellular response to gamma...	1	1	0.05	20	0.0468667	1
GO:0046814	coreceptor-mediated virion attachment to...	1	1	0.05	20	0.0468667	1
GO:1900142	negative regulation of oligodendrocyte a...	1	1	0.05	20	0.0468667	1
GO:1900131	negative regulation of lipid binding	1	1	0.05	20	0.0468667	1
GO:1902378	VEGF-activated neuropilin signaling path...	1	1	0.05	20	0.0468667	1
GO:0002355	detection of tumor cell	1	1	0.05	20	0.0468667	1
GO:1905698	positive regulation of polysome binding	1	1	0.05	20	0.0468667	1
GO:0072285	mesenchymal to epithelial transition inv...	1	1	0.05	20	0.0468667	1
GO:0072286	metanephric connecting tubule developmen...	1	1	0.05	20	0.0468667	1
GO:0046680	response to DDT	1	1	0.05	20	0.0468667	1
GO:0007371	ventral midline determination	1	1	0.05	20	0.0468667	1
GO:0015854	guanine transport	1	1	0.05	20	0.0468667	1
GO:0032208	negative regulation of telomere maintena...	1	1	0.05	20	0.0468667	1
GO:0120168	detection of hot stimulus involved in th...	1	1	0.05	20	0.0468667	1
GO:0071050	snoRNA polyadenylation	1	1	0.05	20	0.0468667	1
GO:0002270	plasmacytoid dendritic cell activation	1	1	0.05	20	0.0468667	1
GO:0071040	nuclear polyadenylation-dependent antise...	1	1	0.05	20	0.0468667	1
GO:0071036	nuclear polyadenylation-dependent snoRNA...	1	1	0.05	20	0.0468667	1
GO:0071037	nuclear polyadenylation-dependent snRNA ...	1	1	0.05	20	0.0468667	1
GO:0071039	nuclear polyadenylation-dependent CUT ca...	1	1	0.05	20	0.0468667	1
GO:1902771	positive regulation of choline O-acetylt...	1	1	0.05	20	0.0468667	1
GO:0048297	negative regulation of isotype switching...	1	1	0.05	20	0.0468667	1
GO:1990092	calcium-dependent self proteolysis	1	1	0.05	20	0.0468667	1
GO:0045221	negative regulation of FasL production	1	1	0.05	20	0.0468667	1
GO:2000775	histone H3-S10 phosphorylation involved ...	1	1	0.05	20	0.0468667	1
GO:0034346	positive regulation of type III interfer...	1	1	0.05	20	0.0468667	1
GO:2000730	regulation of termination of RNA polymer...	1	1	0.05	20	0.0468667	1
GO:0010585	glutamine secretion	1	1	0.05	20	0.0468667	1
GO:0060010	Sertoli cell fate commitment	1	1	0.05	20	0.0468667	1
GO:0010578	regulation of adenylate cyclase activity...	1	1	0.05	20	0.0468667	1
GO:0019341	dibenzo-p-dioxin catabolic process	1	1	0.05	20	0.0468667	1
GO:1902618	cellular response to fluoride	1	1	0.05	20	0.0468667	1
GO:0071471	cellular response to non-ionic osmotic s...	1	1	0.05	20	0.0468667	1
GO:0080163	regulation of protein serine/threonine p...	1	1	0.05	20	0.0468667	1
GO:1904372	positive regulation of protein localizat...	1	1	0.05	20	0.0468667	1
GO:1904328	regulation of myofibroblast contraction	1	1	0.05	20	0.0468667	1
GO:0045887	positive regulation of synaptic growth a...	1	1	0.05	20	0.0468667	1
GO:0000921	septin ring assembly	1	1	0.05	20	0.0468667	1
GO:0098829	intestinal folate absorption	1	1	0.05	20	0.0468667	1
GO:1904456	negative regulation of neuronal action p...	1	1	0.05	20	0.0468667	1
GO:1904457	positive regulation of neuronal action p...	1	1	0.05	20	0.0468667	1
GO:0071110	histone biotinylation	1	1	0.05	20	0.0468667	1
GO:1901310	positive regulation of sterol regulatory...	1	1	0.05	20	0.0468667	1
GO:2000533	negative regulation of renal albumin abs...	1	1	0.05	20	0.0468667	1
GO:1901307	positive regulation of spermidine biosyn...	1	1	0.05	20	0.0468667	1
GO:0039695	DNA-templated viral transcription	1	1	0.05	20	0.0468667	1
GO:0031161	phosphatidylinositol catabolic process	1	1	0.05	20	0.0468667	1
GO:0060366	lambdoid suture morphogenesis	1	1	0.05	20	0.0468667	1
GO:0060367	sagittal suture morphogenesis	1	1	0.05	20	0.0468667	1
GO:1902997	negative regulation of neurofibrillary t...	1	1	0.05	20	0.0468667	1
GO:0071206	establishment of protein localization to...	1	1	0.05	20	0.0468667	1
GO:0060377	negative regulation of mast cell differe...	1	1	0.05	20	0.0468667	1
GO:1902955	positive regulation of early endosome to...	1	1	0.05	20	0.0468667	1
GO:0060301	positive regulation of cytokine activity	1	1	0.05	20	0.0468667	1
GO:1904268	positive regulation of Schwann cell chem...	1	1	0.05	20	0.0468667	1
GO:0043980	histone H2B-K12 acetylation	1	1	0.05	20	0.0468667	1
GO:0043977	histone H2A-K5 acetylation	1	1	0.05	20	0.0468667	1
GO:0043979	histone H2B-K5 acetylation	1	1	0.05	20	0.0468667	1
GO:0022018	lateral ganglionic eminence cell prolife...	1	1	0.05	20	0.0468667	1
GO:0009692	ethylene metabolic process	1	1	0.05	20	0.0468667	1
GO:0001193	maintenance of transcriptional fidelity ...	1	1	0.05	20	0.0468667	1
GO:0071707	immunoglobulin heavy chain V-D-J recombi...	1	1	0.05	20	0.0468667	1
GO:0001172	transcription, RNA-templated	1	1	0.05	20	0.0468667	1
GO:0099083	retrograde trans-synaptic signaling by n...	1	1	0.05	20	0.0468667	1
GO:0099087	anterograde axonal transport of messenge...	1	1	0.05	20	0.0468667	1
GO:0060404	axonemal microtubule depolymerization	1	1	0.05	20	0.0468667	1
GO:1904784	NLRP1 inflammasome complex assembly	1	1	0.05	20	0.0468667	1
GO:1904733	negative regulation of electron transfer...	1	1	0.05	20	0.0468667	1
GO:1904736	negative regulation of fatty acid beta-o...	1	1	0.05	20	0.0468667	1
GO:0071529	cementum mineralization	1	1	0.05	20	0.0468667	1
GO:1901753	leukotriene A4 biosynthetic process	1	1	0.05	20	0.0468667	1
GO:1904831	positive regulation of aortic smooth mus...	1	1	0.05	20	0.0468667	1
GO:0031100	animal organ regeneration	75	8	3.52	2.27273	0.0491222	1
GO:0043171	peptide catabolic process	28	4	1.31	3.05344	0.0494102	1
GO:0001675	acrosome assembly	18	3	0.84	3.57143	0.0494922	1
GO:0035924	cellular response to vascular endothelia...	57	4	2.67	1.49813	0.0496201	1
GO:0051491	positive regulation of filopodium assemb...	30	4	1.41	2.83688	0.0498817	1
GO:0031023	microtubule organizing center organizati...	135	16	6.33	2.52765	0.0499597	1
GO:0097194	execution phase of apoptosis	88	6	4.12	1.45631	0.0500187	1
GO:0035136	forelimb morphogenesis	41	4	1.92	2.08333	0.0508444	1
GO:0003374	dynamin family protein polymerization in...	8	2	0.37	5.40541	0.0508971	1
GO:0015014	heparan sulfate proteoglycan biosyntheti...	8	2	0.37	5.40541	0.0508971	1
GO:0070475	rRNA base methylation	8	2	0.37	5.40541	0.0508971	1
GO:1900364	negative regulation of mRNA polyadenylat...	8	2	0.37	5.40541	0.0508971	1
GO:0046833	positive regulation of RNA export from n...	8	2	0.37	5.40541	0.0508971	1
GO:0035965	cardiolipin acyl-chain remodeling	8	2	0.37	5.40541	0.0508971	1
GO:0032790	ribosome disassembly	8	2	0.37	5.40541	0.0508971	1
GO:0007270	neuron-neuron synaptic transmission	8	2	0.37	5.40541	0.0508971	1
GO:0090091	positive regulation of extracellular mat...	8	2	0.37	5.40541	0.0508971	1
GO:0006107	oxaloacetate metabolic process	8	2	0.37	5.40541	0.0508971	1
GO:0070828	heterochromatin organization	79	5	3.7	1.35135	0.0509351	1
GO:0099003	vesicle-mediated transport in synapse	219	11	10.26	1.07212	0.0510011	1
GO:0009308	amine metabolic process	138	5	6.47	0.772798	0.0512588	1
GO:0035556	intracellular signal transduction	2742	155	128.51	1.20613	0.0520301	1
GO:0016485	protein processing	218	19	10.22	1.8591	0.0529466	1
GO:0009314	response to radiation	439	32	20.57	1.55566	0.0551332	1
GO:0071549	cellular response to dexamethasone stimu...	31	4	1.45	2.75862	0.0552313	1
GO:2000145	regulation of cell motility	930	54	43.59	1.23882	0.0552637	1
GO:0000184	nuclear-transcribed mRNA catabolic proce...	120	10	5.62	1.77936	0.0553054	1
GO:0006693	prostaglandin metabolic process	47	5	2.2	2.27273	0.0566708	1
GO:0007346	regulation of mitotic cell cycle	621	34	29.1	1.16838	0.060308	1
GO:0045815	positive regulation of gene expression, ...	58	7	2.72	2.57353	0.0604721	1
GO:0030866	cortical actin cytoskeleton organization	39	5	1.83	2.73224	0.0607246	1
GO:0007588	excretion	64	6	3	2	0.0607632	1
GO:0008277	regulation of G protein-coupled receptor...	143	15	6.7	2.23881	0.061436	1
GO:0007157	heterophilic cell-cell adhesion via plas...	46	5	2.16	2.31481	0.0629198	1
GO:0045124	regulation of bone resorption	43	7	2.02	3.46535	0.0629643	1
GO:0000722	telomere maintenance via recombination	13	4	0.61	6.55738	0.0631914	1
GO:0042593	glucose homeostasis	236	15	11.06	1.35624	0.0632046	1
GO:0006266	DNA ligation	17	4	0.8	5	0.0632179	1
GO:0023014	signal transduction by protein phosphory...	913	45	42.79	1.05165	0.0633515	1
GO:0016559	peroxisome fission	9	2	0.42	4.7619	0.0634489	1
GO:0060982	coronary artery morphogenesis	9	2	0.42	4.7619	0.0634489	1
GO:0030210	heparin biosynthetic process	9	2	0.42	4.7619	0.0634489	1
GO:0097011	cellular response to granulocyte macroph...	9	2	0.42	4.7619	0.0634489	1
GO:0042355	L-fucose catabolic process	9	2	0.42	4.7619	0.0634489	1
GO:0060242	contact inhibition	9	2	0.42	4.7619	0.0634489	1
GO:0010460	positive regulation of heart rate	25	5	1.17	4.2735	0.0642221	1
GO:0009267	cellular response to starvation	161	13	7.55	1.72185	0.0643154	1
GO:2000249	regulation of actin cytoskeleton reorgan...	39	4	1.83	2.18579	0.0645459	1
GO:0032727	positive regulation of interferon-alpha ...	20	3	0.94	3.19149	0.0645674	1
GO:0033138	positive regulation of peptidyl-serine p...	108	9	5.06	1.77866	0.0668023	1
GO:0007229	integrin-mediated signaling pathway	108	9	5.06	1.77866	0.0668023	1
GO:0045907	positive regulation of vasoconstriction	33	4	1.55	2.58065	0.0668167	1
GO:0007202	activation of phospholipase C activity	33	4	1.55	2.58065	0.0668167	1
GO:0006897	endocytosis	559	35	26.2	1.33588	0.0679421	1
GO:0006289	nucleotide-excision repair	108	11	5.06	2.17391	0.0719472	1
GO:0043586	tongue development	23	4	1.08	3.7037	0.0726067	1
GO:0006970	response to osmotic stress	85	6	3.98	1.50754	0.0728033	1
GO:0006622	protein targeting to lysosome	21	3	0.98	3.06122	0.0728039	1
GO:0043651	linoleic acid metabolic process	21	3	0.98	3.06122	0.0728039	1
GO:0080182	histone H3-K4 trimethylation	21	3	0.98	3.06122	0.0728039	1
GO:0006293	nucleotide-excision repair, preincision ...	21	3	0.98	3.06122	0.0728039	1
GO:0006295	nucleotide-excision repair, DNA incision...	21	3	0.98	3.06122	0.0728039	1
GO:0006099	tricarboxylic acid cycle	34	4	1.59	2.51572	0.0730446	1
GO:0015031	protein transport	1937	107	90.78	1.17867	0.0734862	1
GO:0018105	peptidyl-serine phosphorylation	305	26	14.29	1.81945	0.0747808	1
GO:1900034	regulation of cellular response to heat	79	7	3.7	1.89189	0.0766787	1
GO:0046638	positive regulation of alpha-beta T cell...	46	5	2.16	2.31481	0.0766864	1
GO:0008299	isoprenoid biosynthetic process	28	4	1.31	3.05344	0.0767131	1
GO:0015813	L-glutamate transmembrane transport	23	3	1.08	2.77778	0.0768429	1
GO:0070327	thyroid hormone transport	10	2	0.47	4.25532	0.0769092	1
GO:0006930	substrate-dependent cell migration, cell...	10	2	0.47	4.25532	0.0769092	1
GO:0046598	positive regulation of viral entry into ...	10	2	0.47	4.25532	0.0769092	1
GO:0035646	endosome to melanosome transport	10	2	0.47	4.25532	0.0769092	1
GO:0032836	glomerular basement membrane development	10	2	0.47	4.25532	0.0769092	1
GO:0071233	cellular response to leucine	10	2	0.47	4.25532	0.0769092	1
GO:0006307	DNA dealkylation involved in DNA repair	10	2	0.47	4.25532	0.0769092	1
GO:0006468	protein phosphorylation	1940	105	90.92	1.15486	0.0780338	1
GO:0021766	hippocampus development	80	7	3.75	1.86667	0.0785284	1
GO:0045739	positive regulation of DNA repair	71	7	3.33	2.1021	0.0791785	1
GO:0006974	cellular response to DNA damage stimulus	853	54	39.98	1.35068	0.0796986	1
GO:0007613	memory	121	9	5.67	1.5873	0.0807855	1
GO:1903861	positive regulation of dendrite extensio...	22	3	1.03	2.91262	0.0814817	1
GO:0016241	regulation of macroautophagy	176	13	8.25	1.57576	0.0842315	1
GO:0007059	chromosome segregation	321	16	15.04	1.06383	0.0843598	1
GO:0031032	actomyosin structure organization	192	14	9	1.55556	0.0897621	1
GO:0031098	stress-activated protein kinase signalin...	289	22	13.54	1.62482	0.0897696	1
GO:0048511	rhythmic process	302	19	14.15	1.34276	0.0897973	1
GO:0071158	positive regulation of cell cycle arrest	78	8	3.66	2.18579	0.0899415	1
GO:0048854	brain morphogenesis	34	4	1.59	2.51572	0.0904534	1
GO:0097150	neuronal stem cell population maintenanc...	23	3	1.08	2.77778	0.0905811	1
GO:0002052	positive regulation of neuroblast prolif...	23	3	1.08	2.77778	0.0905811	1
GO:0007035	vacuolar acidification	23	3	1.08	2.77778	0.0905811	1
GO:0097484	dendrite extension	35	5	1.64	3.04878	0.0907951	1
GO:0014070	response to organic cyclic compound	931	52	43.63	1.19184	0.0908517	1
GO:0043616	keratinocyte proliferation	45	4	2.11	1.89573	0.091085	1
GO:0035239	tube morphogenesis	840	44	39.37	1.1176	0.0910992	1
GO:0045060	negative thymic T cell selection	11	2	0.52	3.84615	0.0911655	1
GO:0072205	metanephric collecting duct development	11	2	0.52	3.84615	0.0911655	1
GO:0032754	positive regulation of interleukin-5 pro...	11	2	0.52	3.84615	0.0911655	1
GO:0045141	meiotic telomere clustering	11	2	0.52	3.84615	0.0911655	1
GO:0010739	positive regulation of protein kinase A ...	11	2	0.52	3.84615	0.0911655	1
GO:0019371	cyclooxygenase pathway	11	2	0.52	3.84615	0.0911655	1
GO:0048672	positive regulation of collateral sprout...	11	2	0.52	3.84615	0.0911655	1
GO:0071803	positive regulation of podosome assembly	11	2	0.52	3.84615	0.0911655	1
GO:0003205	cardiac chamber development	171	12	8.01	1.49813	0.09119	1
GO:0006278	RNA-dependent DNA biosynthetic process	69	7	3.23	2.16718	0.0912169	1
GO:0050691	regulation of defense response to virus ...	40	3	1.87	1.60428	0.0912364	1
GO:0043482	cellular pigment accumulation	12	3	0.56	5.35714	0.0913674	1
GO:0002730	regulation of dendritic cell cytokine pr...	12	3	0.56	5.35714	0.0913674	1
GO:0016246	RNA interference	16	3	0.75	4	0.0913884	1
GO:0006778	porphyrin-containing compound metabolic ...	39	4	1.83	2.18579	0.091397	1
GO:0034505	tooth mineralization	24	3	1.12	2.67857	0.0914305	1
GO:0034344	regulation of type III interferon produc...	3	2	0.14	14.2857	0.0914324	1
GO:0061502	early endosome to recycling endosome tra...	4	2	0.19	10.5263	0.0914377	1
GO:0043370	regulation of CD4-positive, alpha-beta T...	47	4	2.2	1.81818	0.0914392	1
GO:0033233	regulation of protein sumoylation	26	3	1.22	2.45902	0.0914411	1
GO:0106014	regulation of inflammatory response to w...	5	2	0.23	8.69565	0.091443	1
GO:0015851	nucleobase transport	10	2	0.47	4.25532	0.0914693	1
GO:1902946	protein localization to early endosome	10	2	0.47	4.25532	0.0914693	1
GO:0003157	endocardium development	11	2	0.52	3.84615	0.0914746	1
GO:0046501	protoporphyrinogen IX metabolic process	11	2	0.52	3.84615	0.0914746	1
GO:0051284	positive regulation of sequestering of c...	14	2	0.66	3.0303	0.0914904	1
GO:0006740	NADPH regeneration	17	2	0.8	2.5	0.0915062	1
GO:0006286	base-excision repair, base-free sugar-ph...	2	1	0.09	11.1111	0.0915396	1
GO:1901898	negative regulation of relaxation of car...	2	1	0.09	11.1111	0.0915396	1
GO:1904556	L-tryptophan transmembrane transport	2	1	0.09	11.1111	0.0915396	1
GO:0031550	positive regulation of brain-derived neu...	2	1	0.09	11.1111	0.0915396	1
GO:0060764	cell-cell signaling involved in mammary ...	2	1	0.09	11.1111	0.0915396	1
GO:0098907	regulation of SA node cell action potent...	2	1	0.09	11.1111	0.0915396	1
GO:1901805	beta-glucoside catabolic process	2	1	0.09	11.1111	0.0915396	1
GO:0097102	endothelial tip cell fate specification	2	1	0.09	11.1111	0.0915396	1
GO:0031627	telomeric loop formation	2	1	0.09	11.1111	0.0915396	1
GO:0014718	positive regulation of satellite cell ac...	2	1	0.09	11.1111	0.0915396	1
GO:0060816	random inactivation of X chromosome	2	1	0.09	11.1111	0.0915396	1
GO:0016182	synaptic vesicle budding from endosome	2	1	0.09	11.1111	0.0915396	1
GO:0016260	selenocysteine biosynthetic process	2	1	0.09	11.1111	0.0915396	1
GO:2001287	negative regulation of caveolin-mediated...	2	1	0.09	11.1111	0.0915396	1
GO:1904999	positive regulation of leukocyte adhesio...	2	1	0.09	11.1111	0.0915396	1
GO:0003195	tricuspid valve formation	2	1	0.09	11.1111	0.0915396	1
GO:0003169	coronary vein morphogenesis	2	1	0.09	11.1111	0.0915396	1
GO:0001994	norepinephrine-epinephrine vasoconstrict...	2	1	0.09	11.1111	0.0915396	1
GO:0140039	cell-cell adhesion in response to extrac...	2	1	0.09	11.1111	0.0915396	1
GO:0046327	glycerol biosynthetic process from pyruv...	2	1	0.09	11.1111	0.0915396	1
GO:0003252	negative regulation of cell proliferatio...	2	1	0.09	11.1111	0.0915396	1
GO:0003220	left ventricular cardiac muscle tissue m...	2	1	0.09	11.1111	0.0915396	1
GO:0003213	cardiac right atrium morphogenesis	2	1	0.09	11.1111	0.0915396	1
GO:0035106	operant conditioning	2	1	0.09	11.1111	0.0915396	1
GO:0051958	methotrexate transport	2	1	0.09	11.1111	0.0915396	1
GO:0070489	T cell aggregation	2	1	0.09	11.1111	0.0915396	1
GO:1903849	positive regulation of aorta morphogenes...	2	1	0.09	11.1111	0.0915396	1
GO:0030328	prenylcysteine catabolic process	2	1	0.09	11.1111	0.0915396	1
GO:0070165	positive regulation of adiponectin secre...	2	1	0.09	11.1111	0.0915396	1
GO:0033685	negative regulation of luteinizing hormo...	2	1	0.09	11.1111	0.0915396	1
GO:0061441	renal artery morphogenesis	2	1	0.09	11.1111	0.0915396	1
GO:0070124	mitochondrial translational initiation	2	1	0.09	11.1111	0.0915396	1
GO:0061402	positive regulation of transcription fro...	2	1	0.09	11.1111	0.0915396	1
GO:1903515	calcium ion transport from cytosol to en...	2	1	0.09	11.1111	0.0915396	1
GO:0033633	negative regulation of cell-cell adhesio...	2	1	0.09	11.1111	0.0915396	1
GO:0046208	spermine catabolic process	2	1	0.09	11.1111	0.0915396	1
GO:0061193	taste bud development	2	1	0.09	11.1111	0.0915396	1
GO:1905778	negative regulation of exonuclease activ...	2	1	0.09	11.1111	0.0915396	1
GO:0043006	activation of phospholipase A2 activity ...	2	1	0.09	11.1111	0.0915396	1
GO:0043007	maintenance of rDNA	2	1	0.09	11.1111	0.0915396	1
GO:0120049	snRNA (adenine-N6)-methylation	2	1	0.09	11.1111	0.0915396	1
GO:1905863	invadopodium organization	2	1	0.09	11.1111	0.0915396	1
GO:0035526	retrograde transport, plasma membrane to...	2	1	0.09	11.1111	0.0915396	1
GO:0072434	signal transduction involved in mitotic ...	2	1	0.09	11.1111	0.0915396	1
GO:1905839	negative regulation of telomeric D-loop ...	2	1	0.09	11.1111	0.0915396	1
GO:0070781	response to biotin	2	1	0.09	11.1111	0.0915396	1
GO:0035622	intrahepatic bile duct development	2	1	0.09	11.1111	0.0915396	1
GO:0032470	positive regulation of endoplasmic retic...	2	1	0.09	11.1111	0.0915396	1
GO:0061723	glycophagy	2	1	0.09	11.1111	0.0915396	1
GO:1902336	positive regulation of retinal ganglion ...	2	1	0.09	11.1111	0.0915396	1
GO:0000294	nuclear-transcribed mRNA catabolic proce...	2	1	0.09	11.1111	0.0915396	1
GO:0072233	metanephric thick ascending limb develop...	2	1	0.09	11.1111	0.0915396	1
GO:0021784	postganglionic parasympathetic fiber dev...	2	1	0.09	11.1111	0.0915396	1
GO:0061833	protein localization to tricellular tigh...	2	1	0.09	11.1111	0.0915396	1
GO:0015882	L-ascorbic acid transmembrane transport	2	1	0.09	11.1111	0.0915396	1
GO:0032214	negative regulation of telomere maintena...	2	1	0.09	11.1111	0.0915396	1
GO:0021842	chemorepulsion involved in interneuron m...	2	1	0.09	11.1111	0.0915396	1
GO:0010157	response to chlorate	2	1	0.09	11.1111	0.0915396	1
GO:0007402	ganglion mother cell fate determination	2	1	0.09	11.1111	0.0915396	1
GO:0071048	nuclear retention of unspliced pre-mRNA ...	2	1	0.09	11.1111	0.0915396	1
GO:2000474	regulation of opioid receptor signaling ...	2	1	0.09	11.1111	0.0915396	1
GO:1905956	positive regulation of endothelial tube ...	2	1	0.09	11.1111	0.0915396	1
GO:1905912	regulation of calcium ion export across ...	2	1	0.09	11.1111	0.0915396	1
GO:0007284	spermatogonial cell division	2	1	0.09	11.1111	0.0915396	1
GO:0021649	vestibulocochlear nerve structural organ...	2	1	0.09	11.1111	0.0915396	1
GO:0021633	optic nerve structural organization	2	1	0.09	11.1111	0.0915396	1
GO:0002731	negative regulation of dendritic cell cy...	2	1	0.09	11.1111	0.0915396	1
GO:0010705	meiotic DNA double-strand break processi...	2	1	0.09	11.1111	0.0915396	1
GO:0070904	transepithelial L-ascorbic acid transpor...	2	1	0.09	11.1111	0.0915396	1
GO:0045796	negative regulation of intestinal choles...	2	1	0.09	11.1111	0.0915396	1
GO:0045797	positive regulation of intestinal choles...	2	1	0.09	11.1111	0.0915396	1
GO:0050653	chondroitin sulfate proteoglycan biosynt...	2	1	0.09	11.1111	0.0915396	1
GO:0017143	insecticide metabolic process	2	1	0.09	11.1111	0.0915396	1
GO:0002540	leukotriene production involved in infla...	2	1	0.09	11.1111	0.0915396	1
GO:0071306	cellular response to vitamin E	2	1	0.09	11.1111	0.0915396	1
GO:0071307	cellular response to vitamin K	2	1	0.09	11.1111	0.0915396	1
GO:0006097	glyoxylate cycle	2	1	0.09	11.1111	0.0915396	1
GO:0021997	neural plate axis specification	2	1	0.09	11.1111	0.0915396	1
GO:0034477	U6 snRNA 3'-end processing	2	1	0.09	11.1111	0.0915396	1
GO:1904373	response to kainic acid	2	1	0.09	11.1111	0.0915396	1
GO:0014057	positive regulation of acetylcholine sec...	2	1	0.09	11.1111	0.0915396	1
GO:2000845	positive regulation of testosterone secr...	2	1	0.09	11.1111	0.0915396	1
GO:0007525	somatic muscle development	2	1	0.09	11.1111	0.0915396	1
GO:0045870	positive regulation of single stranded v...	2	1	0.09	11.1111	0.0915396	1
GO:0090362	positive regulation of platelet-derived ...	2	1	0.09	11.1111	0.0915396	1
GO:0019408	dolichol biosynthetic process	2	1	0.09	11.1111	0.0915396	1
GO:0034146	toll-like receptor 5 signaling pathway	2	1	0.09	11.1111	0.0915396	1
GO:0036371	protein localization to T-tubule	2	1	0.09	11.1111	0.0915396	1
GO:2000536	negative regulation of entry of bacteriu...	2	1	0.09	11.1111	0.0915396	1
GO:1990426	mitotic recombination-dependent replicat...	2	1	0.09	11.1111	0.0915396	1
GO:0036309	protein localization to M-band	2	1	0.09	11.1111	0.0915396	1
GO:0071283	cellular response to iron(III) ion	2	1	0.09	11.1111	0.0915396	1
GO:1904172	positive regulation of bleb assembly	2	1	0.09	11.1111	0.0915396	1
GO:0045659	negative regulation of neutrophil differ...	2	1	0.09	11.1111	0.0915396	1
GO:0060370	susceptibility to T cell mediated cytoto...	2	1	0.09	11.1111	0.0915396	1
GO:1902960	negative regulation of aspartic-type end...	2	1	0.09	11.1111	0.0915396	1
GO:1902963	negative regulation of metalloendopeptid...	2	1	0.09	11.1111	0.0915396	1
GO:0042450	arginine biosynthetic process via ornith...	2	1	0.09	11.1111	0.0915396	1
GO:1990116	ribosome-associated ubiquitin-dependent ...	2	1	0.09	11.1111	0.0915396	1
GO:0071716	leukotriene transport	2	1	0.09	11.1111	0.0915396	1
GO:0090149	mitochondrial membrane fission	2	1	0.09	11.1111	0.0915396	1
GO:1904237	positive regulation of substrate-depende...	2	1	0.09	11.1111	0.0915396	1
GO:0010949	negative regulation of intestinal phytos...	2	1	0.09	11.1111	0.0915396	1
GO:0071812	positive regulation of fever generation ...	2	1	0.09	11.1111	0.0915396	1
GO:0071848	positive regulation of ERK1 and ERK2 cas...	2	1	0.09	11.1111	0.0915396	1
GO:1901255	nucleotide-excision repair involved in i...	2	1	0.09	11.1111	0.0915396	1
GO:0036269	swimming behavior	2	1	0.09	11.1111	0.0915396	1
GO:1904884	positive regulation of telomerase cataly...	2	1	0.09	11.1111	0.0915396	1
GO:0097498	endothelial tube lumen extension	2	1	0.09	11.1111	0.0915396	1
GO:1901726	negative regulation of histone deacetyla...	2	1	0.09	11.1111	0.0915396	1
GO:1904835	dorsal root ganglion morphogenesis	2	1	0.09	11.1111	0.0915396	1
GO:0071506	cellular response to mycophenolic acid	2	1	0.09	11.1111	0.0915396	1
GO:0060212	negative regulation of nuclear-transcrib...	2	1	0.09	11.1111	0.0915396	1
GO:0019543	propionate catabolic process	2	1	0.09	11.1111	0.0915396	1
GO:0000272	polysaccharide catabolic process	26	2	1.22	1.63934	0.0915536	1
GO:0043065	positive regulation of apoptotic process	637	38	29.85	1.27303	0.0917311	1
GO:0043207	response to external biotic stimulus	1428	65	66.93	0.971164	0.0918872	1
GO:0051028	mRNA transport	149	12	6.98	1.7192	0.0924953	1
GO:0006296	nucleotide-excision repair, DNA incision...	37	4	1.73	2.31214	0.0934052	1
GO:0050906	detection of stimulus involved in sensor...	482	7	22.59	0.309872	0.0934465	1
GO:0016311	dephosphorylation	485	35	22.73	1.53982	0.094258	1
GO:0016070	RNA metabolic process	4555	195	213.48	0.913435	0.0945157	1
GO:0000086	G2/M transition of mitotic cell cycle	248	13	11.62	1.11876	0.0958524	1
GO:0046718	viral entry into host cell	133	12	6.23	1.92616	0.0973157	1
GO:0007612	learning	144	8	6.75	1.18519	0.0992426	1
GO:0007141	male meiosis I	24	3	1.12	2.67857	0.100081	1
GO:0045109	intermediate filament organization	24	3	1.12	2.67857	0.100081	1
GO:0045022	early endosome to late endosome transpor...	38	4	1.78	2.24719	0.100729	1
GO:0048661	positive regulation of smooth muscle cel...	86	8	4.03	1.98511	0.100904	1
GO:0070830	bicellular tight junction assembly	76	7	3.56	1.96629	0.10112	1
GO:0043312	neutrophil degranulation	482	29	22.59	1.28375	0.101136	1
GO:0032355	response to estradiol	139	10	6.51	1.5361	0.101222	1
GO:0006996	organelle organization	3971	247	186.11	1.32717	0.102376	1
GO:0046328	regulation of JNK cascade	182	14	8.53	1.64127	0.105195	1
GO:1903671	negative regulation of sprouting angioge...	27	4	1.27	3.14961	0.105821	1
GO:0032006	regulation of TOR signaling	95	7	4.45	1.57303	0.105862	1
GO:0090136	epithelial cell-cell adhesion	16	3	0.75	4	0.10593	1
GO:0042532	negative regulation of tyrosine phosphor...	12	2	0.56	3.57143	0.106114	1
GO:2001204	regulation of osteoclast development	12	2	0.56	3.57143	0.106114	1
GO:0018095	protein polyglutamylation	12	2	0.56	3.57143	0.106114	1
GO:0051639	actin filament network formation	12	2	0.56	3.57143	0.106114	1
GO:0007077	mitotic nuclear envelope disassembly	12	2	0.56	3.57143	0.106114	1
GO:0030259	lipid glycosylation	12	2	0.56	3.57143	0.106114	1
GO:0061709	reticulophagy	12	2	0.56	3.57143	0.106114	1
GO:2000304	positive regulation of ceramide biosynth...	12	2	0.56	3.57143	0.106114	1
GO:0072520	seminiferous tubule development	12	2	0.56	3.57143	0.106114	1
GO:0034497	protein localization to phagophore assem...	12	2	0.56	3.57143	0.106114	1
GO:0006069	ethanol oxidation	12	2	0.56	3.57143	0.106114	1
GO:0007435	salivary gland morphogenesis	35	3	1.64	1.82927	0.106131	1
GO:0015918	sterol transport	101	6	4.73	1.2685	0.106152	1
GO:0008217	regulation of blood pressure	181	12	8.48	1.41509	0.107338	1
GO:0010718	positive regulation of epithelial to mes...	47	5	2.2	2.27273	0.108077	1
GO:0060627	regulation of vesicle-mediated transport	544	29	25.5	1.13725	0.109419	1
GO:0051894	positive regulation of focal adhesion as...	25	3	1.17	2.5641	0.10996	1
GO:0060045	positive regulation of cardiac muscle ce...	25	3	1.17	2.5641	0.10996	1
GO:0043491	protein kinase B signaling	249	10	11.67	0.856898	0.111063	1
GO:0007010	cytoskeleton organization	1373	110	64.35	1.7094	0.111629	1
GO:0001889	liver development	141	13	6.61	1.96672	0.11319	1
GO:0006977	DNA damage response, signal transduction...	55	5	2.58	1.93798	0.114274	1
GO:0007257	activation of JUN kinase activity	40	4	1.87	2.13904	0.116138	1
GO:0009888	tissue development	2040	100	95.61	1.04592	0.119187	1
GO:0042060	wound healing	524	34	24.56	1.38436	0.119722	1
GO:0090023	positive regulation of neutrophil chemot...	26	3	1.22	2.45902	0.120196	1
GO:0070911	global genome nucleotide-excision repair	26	3	1.22	2.45902	0.120196	1
GO:0051403	stress-activated MAPK cascade	275	19	12.89	1.47401	0.12044	1
GO:0042475	odontogenesis of dentin-containing tooth	91	7	4.26	1.64319	0.120768	1
GO:0042795	snRNA transcription by RNA polymerase II	72	6	3.37	1.78042	0.120875	1
GO:0006110	regulation of glycolytic process	80	6	3.75	1.6	0.120996	1
GO:0055117	regulation of cardiac muscle contraction	77	7	3.61	1.93906	0.121148	1
GO:0030099	myeloid cell differentiation	425	23	19.92	1.15462	0.121216	1
GO:0045822	negative regulation of heart contraction	24	4	1.12	3.57143	0.121281	1
GO:0048545	response to steroid hormone	346	19	16.22	1.17139	0.121296	1
GO:0043409	negative regulation of MAPK cascade	165	10	7.73	1.29366	0.121433	1
GO:0003084	positive regulation of systemic arterial...	13	2	0.61	3.27869	0.121658	1
GO:0031936	negative regulation of chromatin silenci...	13	2	0.61	3.27869	0.121658	1
GO:0016558	protein import into peroxisome matrix	13	2	0.61	3.27869	0.121658	1
GO:0099566	regulation of postsynaptic cytosolic cal...	13	2	0.61	3.27869	0.121658	1
GO:0035723	interleukin-15-mediated signaling pathwa...	13	2	0.61	3.27869	0.121658	1
GO:0018206	peptidyl-methionine modification	13	2	0.61	3.27869	0.121658	1
GO:0007494	midgut development	13	2	0.61	3.27869	0.121658	1
GO:0010838	positive regulation of keratinocyte prol...	13	2	0.61	3.27869	0.121658	1
GO:0034379	very-low-density lipoprotein particle as...	13	2	0.61	3.27869	0.121658	1
GO:0090399	replicative senescence	13	2	0.61	3.27869	0.121658	1
GO:0045579	positive regulation of B cell differenti...	13	2	0.61	3.27869	0.121658	1
GO:0071872	cellular response to epinephrine stimulu...	13	2	0.61	3.27869	0.121658	1
GO:0051451	myoblast migration	13	2	0.61	3.27869	0.121658	1
GO:0006367	transcription initiation from RNA polyme...	185	12	8.67	1.38408	0.121944	1
GO:0051865	protein autoubiquitination	73	6	3.42	1.75439	0.126818	1
GO:0007286	spermatid development	158	13	7.4	1.75676	0.127467	1
GO:0009611	response to wounding	640	40	29.99	1.33378	0.128889	1
GO:0043161	proteasome-mediated ubiquitin-dependent ...	418	22	19.59	1.12302	0.129563	1
GO:0030029	actin filament-based process	786	64	36.84	1.73724	0.129683	1
GO:0007131	reciprocal meiotic recombination	55	6	2.58	2.32558	0.13016	1
GO:0003148	outflow tract septum morphogenesis	27	3	1.27	2.3622	0.130767	1
GO:0015949	nucleobase-containing small molecule int...	27	3	1.27	2.3622	0.130767	1
GO:0010971	positive regulation of G2/M transition o...	27	3	1.27	2.3622	0.130767	1
GO:0051402	neuron apoptotic process	238	11	11.15	0.986547	0.131453	1
GO:0002520	immune system development	1010	59	47.34	1.2463	0.132275	1
GO:0016477	cell migration	1453	89	68.1	1.3069	0.132291	1
GO:0060412	ventricular septum morphogenesis	42	4	1.97	2.03046	0.132502	1
GO:0070085	glycosylation	263	18	12.33	1.45985	0.133335	1
GO:0060402	calcium ion transport into cytosol	153	11	7.17	1.53417	0.13364	1
GO:0048145	regulation of fibroblast proliferation	80	7	3.75	1.86667	0.133735	1
GO:0060537	muscle tissue development	380	21	17.81	1.17911	0.133738	1
GO:0045058	T cell selection	49	5	2.3	2.17391	0.133824	1
GO:0043201	response to leucine	13	3	0.61	4.91803	0.133875	1
GO:0097581	lamellipodium organization	84	6	3.94	1.52284	0.133927	1
GO:0002431	Fc receptor mediated stimulatory signali...	84	6	3.94	1.52284	0.133927	1
GO:0030835	negative regulation of actin filament de...	44	4	2.06	1.94175	0.133947	1
GO:1902369	negative regulation of RNA catabolic pro...	67	5	3.14	1.59236	0.13396	1
GO:0051654	establishment of mitochondrion localizat...	26	3	1.22	2.45902	0.133973	1
GO:0010041	response to iron(III) ion	5	2	0.23	8.69565	0.133975	1
GO:0003330	regulation of extracellular matrix const...	7	2	0.33	6.06061	0.133991	1
GO:0032430	positive regulation of phospholipase A2 ...	7	2	0.33	6.06061	0.133991	1
GO:0032275	luteinizing hormone secretion	9	2	0.42	4.7619	0.134006	1
GO:0070673	response to interleukin-18	11	2	0.52	3.84615	0.134021	1
GO:0071415	cellular response to purine-containing c...	13	2	0.61	3.27869	0.134036	1
GO:0032310	prostaglandin secretion	14	2	0.66	3.0303	0.134043	1
GO:0034349	glial cell apoptotic process	15	2	0.7	2.85714	0.134051	1
GO:0042790	nucleolar large rRNA transcription by RN...	17	2	0.8	2.5	0.134066	1
GO:0099010	modification of postsynaptic structure	18	2	0.84	2.38095	0.134073	1
GO:0032616	interleukin-13 production	20	2	0.94	2.12766	0.134088	1
GO:0098989	NMDA selective glutamate receptor signal...	3	1	0.14	7.14286	0.134121	1
GO:0006288	base-excision repair, DNA ligation	3	1	0.14	7.14286	0.134121	1
GO:0006210	thymine catabolic process	3	1	0.14	7.14286	0.134121	1
GO:0097195	pilomotor reflex	3	1	0.14	7.14286	0.134121	1
GO:1904579	cellular response to thapsigargin	3	1	0.14	7.14286	0.134121	1
GO:0044029	hypomethylation of CpG island	3	1	0.14	7.14286	0.134121	1
GO:1901874	negative regulation of post-translationa...	3	1	0.14	7.14286	0.134121	1
GO:0098904	regulation of AV node cell action potent...	3	1	0.14	7.14286	0.134121	1
GO:0009957	epidermal cell fate specification	3	1	0.14	7.14286	0.134121	1
GO:1904640	response to methionine	3	1	0.14	7.14286	0.134121	1
GO:0001560	regulation of cell growth by extracellul...	3	1	0.14	7.14286	0.134121	1
GO:0060838	lymphatic endothelial cell fate commitme...	3	1	0.14	7.14286	0.134121	1
GO:0060594	mammary gland specification	3	1	0.14	7.14286	0.134121	1
GO:0060596	mammary placode formation	3	1	0.14	7.14286	0.134121	1
GO:0046084	adenine biosynthetic process	3	1	0.14	7.14286	0.134121	1
GO:1903375	facioacoustic ganglion development	3	1	0.14	7.14286	0.134121	1
GO:0071955	recycling endosome to Golgi transport	3	1	0.14	7.14286	0.134121	1
GO:2001260	regulation of semaphorin-plexin signalin...	3	1	0.14	7.14286	0.134121	1
GO:2001255	positive regulation of histone H3-K36 tr...	3	1	0.14	7.14286	0.134121	1
GO:2001247	positive regulation of phosphatidylcholi...	3	1	0.14	7.14286	0.134121	1
GO:0055096	low-density lipoprotein particle mediate...	3	1	0.14	7.14286	0.134121	1
GO:0018094	protein polyglycylation	3	1	0.14	7.14286	0.134121	1
GO:0051684	maintenance of Golgi location	3	1	0.14	7.14286	0.134121	1
GO:0031937	positive regulation of chromatin silenci...	3	1	0.14	7.14286	0.134121	1
GO:1905395	response to flavonoid	3	1	0.14	7.14286	0.134121	1
GO:0003162	atrioventricular node development	3	1	0.14	7.14286	0.134121	1
GO:0097694	establishment of RNA localization to tel...	3	1	0.14	7.14286	0.134121	1
GO:0097695	establishment of protein-containing comp...	3	1	0.14	7.14286	0.134121	1
GO:0072092	ureteric bud invasion	3	1	0.14	7.14286	0.134121	1
GO:1900063	regulation of peroxisome organization	3	1	0.14	7.14286	0.134121	1
GO:1905463	negative regulation of DNA duplex unwind...	3	1	0.14	7.14286	0.134121	1
GO:0042942	D-serine transport	3	1	0.14	7.14286	0.134121	1
GO:0003221	right ventricular cardiac muscle tissue ...	3	1	0.14	7.14286	0.134121	1
GO:0000023	maltose metabolic process	3	1	0.14	7.14286	0.134121	1
GO:0060978	angiogenesis involved in coronary vascul...	3	1	0.14	7.14286	0.134121	1
GO:0060912	cardiac cell fate specification	3	1	0.14	7.14286	0.134121	1
GO:0060948	cardiac vascular smooth muscle cell deve...	3	1	0.14	7.14286	0.134121	1
GO:0070315	G1 to G0 transition involved in cell dif...	3	1	0.14	7.14286	0.134121	1
GO:0008292	acetylcholine biosynthetic process	3	1	0.14	7.14286	0.134121	1
GO:0061364	apoptotic process involved in luteolysis	3	1	0.14	7.14286	0.134121	1
GO:0030382	sperm mitochondrion organization	3	1	0.14	7.14286	0.134121	1
GO:0046103	inosine biosynthetic process	3	1	0.14	7.14286	0.134121	1
GO:0046294	formaldehyde catabolic process	3	1	0.14	7.14286	0.134121	1
GO:0106015	negative regulation of inflammatory resp...	3	1	0.14	7.14286	0.134121	1
GO:1905765	negative regulation of protection from n...	3	1	0.14	7.14286	0.134121	1
GO:0035879	plasma membrane lactate transport	3	1	0.14	7.14286	0.134121	1
GO:1905870	positive regulation of 3'-UTR-mediated m...	3	1	0.14	7.14286	0.134121	1
GO:0035544	negative regulation of SNARE complex ass...	3	1	0.14	7.14286	0.134121	1
GO:1900168	positive regulation of glial cell-derive...	3	1	0.14	7.14286	0.134121	1
GO:0043366	beta selection	3	1	0.14	7.14286	0.134121	1
GO:0002353	plasma kallikrein-kinin cascade	3	1	0.14	7.14286	0.134121	1
GO:1902309	negative regulation of peptidyl-serine d...	3	1	0.14	7.14286	0.134121	1
GO:0002331	pre-B cell allelic exclusion	3	1	0.14	7.14286	0.134121	1
GO:0043335	protein unfolding	3	1	0.14	7.14286	0.134121	1
GO:0046668	regulation of retinal cell programmed ce...	3	1	0.14	7.14286	0.134121	1
GO:0061819	telomeric DNA-containing double minutes ...	3	1	0.14	7.14286	0.134121	1
GO:0021775	smoothened signaling pathway involved in...	3	1	0.14	7.14286	0.134121	1
GO:0021776	smoothened signaling pathway involved in...	3	1	0.14	7.14286	0.134121	1
GO:0043418	homocysteine catabolic process	3	1	0.14	7.14286	0.134121	1
GO:0023021	termination of signal transduction	3	1	0.14	7.14286	0.134121	1
GO:0032227	negative regulation of synaptic transmis...	3	1	0.14	7.14286	0.134121	1
GO:0070667	negative regulation of mast cell prolife...	3	1	0.14	7.14286	0.134121	1
GO:0032238	adenosine transport	3	1	0.14	7.14286	0.134121	1
GO:0070682	proteasome regulatory particle assembly	3	1	0.14	7.14286	0.134121	1
GO:0043163	cell envelope organization	3	1	0.14	7.14286	0.134121	1
GO:0002184	cytoplasmic translational termination	3	1	0.14	7.14286	0.134121	1
GO:0021828	gonadotrophin-releasing hormone neuronal...	3	1	0.14	7.14286	0.134121	1
GO:1902109	negative regulation of mitochondrial mem...	3	1	0.14	7.14286	0.134121	1
GO:0070649	formin-nucleated actin cable assembly	3	1	0.14	7.14286	0.134121	1
GO:0070634	transepithelial ammonium transport	3	1	0.14	7.14286	0.134121	1
GO:1902263	apoptotic process involved in embryonic ...	3	1	0.14	7.14286	0.134121	1
GO:0010266	response to vitamin B1	3	1	0.14	7.14286	0.134121	1
GO:1902722	positive regulation of prolactin secreti...	3	1	0.14	7.14286	0.134121	1
GO:0045163	clustering of voltage-gated potassium ch...	3	1	0.14	7.14286	0.134121	1
GO:0007228	positive regulation of hh target transcr...	3	1	0.14	7.14286	0.134121	1
GO:0031048	heterochromatin assembly by small RNA	3	1	0.14	7.14286	0.134121	1
GO:2000299	negative regulation of Rho-dependent pro...	3	1	0.14	7.14286	0.134121	1
GO:0009447	putrescine catabolic process	3	1	0.14	7.14286	0.134121	1
GO:0002803	positive regulation of antibacterial pep...	3	1	0.14	7.14286	0.134121	1
GO:0017187	peptidyl-glutamic acid carboxylation	3	1	0.14	7.14286	0.134121	1
GO:0043585	nose morphogenesis	3	1	0.14	7.14286	0.134121	1
GO:0019343	cysteine biosynthetic process via cystat...	3	1	0.14	7.14286	0.134121	1
GO:0098759	cellular response to interleukin-8	3	1	0.14	7.14286	0.134121	1
GO:2000819	regulation of nucleotide-excision repair	3	1	0.14	7.14286	0.134121	1
GO:0014043	negative regulation of neuron maturation	3	1	0.14	7.14286	0.134121	1
GO:0000962	positive regulation of mitochondrial RNA...	3	1	0.14	7.14286	0.134121	1
GO:2000588	positive regulation of platelet-derived ...	3	1	0.14	7.14286	0.134121	1
GO:1904430	negative regulation of t-circle formatio...	3	1	0.14	7.14286	0.134121	1
GO:0036335	intestinal stem cell homeostasis	3	1	0.14	7.14286	0.134121	1
GO:1904158	axonemal central apparatus assembly	3	1	0.14	7.14286	0.134121	1
GO:2000676	positive regulation of type B pancreatic...	3	1	0.14	7.14286	0.134121	1
GO:1901485	positive regulation of transcription fac...	3	1	0.14	7.14286	0.134121	1
GO:0060364	frontal suture morphogenesis	3	1	0.14	7.14286	0.134121	1
GO:0016095	polyprenol catabolic process	3	1	0.14	7.14286	0.134121	1
GO:0019284	L-methionine salvage from S-adenosylmeth...	3	1	0.14	7.14286	0.134121	1
GO:0019276	UDP-N-acetylgalactosamine metabolic proc...	3	1	0.14	7.14286	0.134121	1
GO:0045626	negative regulation of T-helper 1 cell d...	3	1	0.14	7.14286	0.134121	1
GO:1902948	negative regulation of tau-protein kinas...	3	1	0.14	7.14286	0.134121	1
GO:0051365	cellular response to potassium ion starv...	3	1	0.14	7.14286	0.134121	1
GO:0043988	histone H3-S28 phosphorylation	3	1	0.14	7.14286	0.134121	1
GO:0002904	positive regulation of B cell apoptotic ...	3	1	0.14	7.14286	0.134121	1
GO:0009624	response to nematode	3	1	0.14	7.14286	0.134121	1
GO:0150020	basal dendrite arborization	3	1	0.14	7.14286	0.134121	1
GO:0006435	threonyl-tRNA aminoacylation	3	1	0.14	7.14286	0.134121	1
GO:0060168	positive regulation of adenosine recepto...	3	1	0.14	7.14286	0.134121	1
GO:0097374	sensory neuron axon guidance	3	1	0.14	7.14286	0.134121	1
GO:1990774	tumor necrosis factor secretion	3	1	0.14	7.14286	0.134121	1
GO:0071596	ubiquitin-dependent protein catabolic pr...	3	1	0.14	7.14286	0.134121	1
GO:0097338	response to clozapine	3	1	0.14	7.14286	0.134121	1
GO:0042271	susceptibility to natural killer cell me...	3	1	0.14	7.14286	0.134121	1
GO:1990737	response to manganese-induced endoplasmi...	3	1	0.14	7.14286	0.134121	1
GO:0006154	adenosine catabolic process	3	1	0.14	7.14286	0.134121	1
GO:0071586	CAAX-box protein processing	3	1	0.14	7.14286	0.134121	1
GO:1990705	cholangiocyte proliferation	3	1	0.14	7.14286	0.134121	1
GO:2000974	negative regulation of pro-B cell differ...	3	1	0.14	7.14286	0.134121	1
GO:1901731	positive regulation of platelet aggregat...	3	1	0.14	7.14286	0.134121	1
GO:0110032	positive regulation of G2/MI transition ...	3	1	0.14	7.14286	0.134121	1
GO:0071691	cardiac muscle thin filament assembly	3	1	0.14	7.14286	0.134121	1
GO:1990776	response to angiotensin	25	2	1.17	1.7094	0.134126	1
GO:0033561	regulation of water loss via skin	28	2	1.31	1.52672	0.134149	1
GO:0014904	myotube cell development	35	2	1.64	1.21951	0.134202	1
GO:0007260	tyrosine phosphorylation of STAT protein	79	4	3.7	1.08108	0.134212	1
GO:1901532	regulation of hematopoietic progenitor c...	86	4	4.03	0.992556	0.134265	1
GO:0000819	sister chromatid segregation	185	8	8.67	0.922722	0.13437	1
GO:0008630	intrinsic apoptotic signaling pathway in...	103	6	4.83	1.24224	0.13536	1
GO:0030036	actin cytoskeleton organization	689	57	32.29	1.76525	0.136267	1
GO:0019079	viral genome replication	125	9	5.86	1.53584	0.137198	1
GO:0007099	centriole replication	37	4	1.73	2.31214	0.137449	1
GO:0009048	dosage compensation by inactivation of X...	16	3	0.75	4	0.137454	1
GO:0034453	microtubule anchoring	26	3	1.22	2.45902	0.137586	1
GO:0010524	positive regulation of calcium ion trans...	54	4	2.53	1.58103	0.137674	1
GO:0046512	sphingosine biosynthetic process	14	2	0.66	3.0303	0.13771	1
GO:0046940	nucleoside monophosphate phosphorylation	14	2	0.66	3.0303	0.13771	1
GO:0050872	white fat cell differentiation	14	2	0.66	3.0303	0.13771	1
GO:0071361	cellular response to ethanol	14	2	0.66	3.0303	0.13771	1
GO:0034356	NAD biosynthesis via nicotinamide ribosi...	14	2	0.66	3.0303	0.13771	1
GO:1901386	negative regulation of voltage-gated cal...	14	2	0.66	3.0303	0.13771	1
GO:0090161	Golgi ribbon formation	14	2	0.66	3.0303	0.13771	1
GO:0060253	negative regulation of glial cell prolif...	14	2	0.66	3.0303	0.13771	1
GO:0019985	translesion synthesis	42	3	1.97	1.52284	0.137798	1
GO:1900407	regulation of cellular response to oxida...	79	4	3.7	1.08108	0.138007	1
GO:0045787	positive regulation of cell cycle	376	26	17.62	1.4756	0.138022	1
GO:0032092	positive regulation of protein binding	84	8	3.94	2.03046	0.138193	1
GO:0030516	regulation of axon extension	96	4	4.5	0.888889	0.138234	1
GO:0043154	negative regulation of cysteine-type end...	81	7	3.8	1.84211	0.138697	1
GO:0021987	cerebral cortex development	117	8	5.48	1.45985	0.139099	1
GO:0030900	forebrain development	389	23	18.23	1.26166	0.139707	1
GO:0000422	autophagy of mitochondrion	78	10	3.66	2.73224	0.139862	1
GO:0050850	positive regulation of calcium-mediated ...	43	4	2.02	1.9802	0.14102	1
GO:0071364	cellular response to epidermal growth fa...	43	4	2.02	1.9802	0.14102	1
GO:0003007	heart morphogenesis	251	15	11.76	1.27551	0.141046	1
GO:0031069	hair follicle morphogenesis	28	3	1.31	2.29008	0.141649	1
GO:0090383	phagosome acidification	28	3	1.31	2.29008	0.141649	1
GO:0050715	positive regulation of cytokine secretio...	32	4	1.5	2.66667	0.15247	1
GO:0001835	blastocyst hatching	29	3	1.36	2.20588	0.152821	1
GO:0001958	endochondral ossification	29	3	1.36	2.20588	0.152821	1
GO:2000352	negative regulation of endothelial cell ...	29	3	1.36	2.20588	0.152821	1
GO:0045737	positive regulation of cyclin-dependent ...	29	3	1.36	2.20588	0.152821	1
GO:0006294	nucleotide-excision repair, preincision ...	29	3	1.36	2.20588	0.152821	1
GO:1903146	regulation of autophagy of mitochondrion	43	7	2.02	3.46535	0.15304	1
GO:0016310	phosphorylation	2368	129	110.98	1.16237	0.153251	1
GO:0001659	temperature homeostasis	173	12	8.11	1.47965	0.153373	1
GO:0006493	protein O-linked glycosylation	105	8	4.92	1.62602	0.153631	1
GO:0007004	telomere maintenance via telomerase	67	6	3.14	1.91083	0.1537	1
GO:0046834	lipid phosphorylation	69	6	3.23	1.85759	0.15373	1
GO:0009435	NAD biosynthetic process	29	4	1.36	2.94118	0.15377	1
GO:0070200	establishment of protein localization to...	18	3	0.84	3.57143	0.153921	1
GO:0098911	regulation of ventricular cardiac muscle...	15	2	0.7	2.85714	0.154188	1
GO:0097202	activation of cysteine-type endopeptidas...	15	2	0.7	2.85714	0.154188	1
GO:0046033	AMP metabolic process	15	2	0.7	2.85714	0.154188	1
GO:0070365	hepatocyte differentiation	15	2	0.7	2.85714	0.154188	1
GO:0033540	fatty acid beta-oxidation using acyl-CoA...	15	2	0.7	2.85714	0.154188	1
GO:0090051	negative regulation of cell migration in...	15	2	0.7	2.85714	0.154188	1
GO:0043517	positive regulation of DNA damage respon...	15	2	0.7	2.85714	0.154188	1
GO:0036376	sodium ion export across plasma membrane	15	2	0.7	2.85714	0.154188	1
GO:0036159	inner dynein arm assembly	15	2	0.7	2.85714	0.154188	1
GO:0001935	endothelial cell proliferation	147	8	6.89	1.1611	0.154246	1
GO:0051384	response to glucocorticoid	147	12	6.89	1.74165	0.155098	1
GO:0001558	regulation of cell growth	408	21	19.12	1.09833	0.156962	1
GO:0050790	regulation of catalytic activity	2318	137	108.64	1.26105	0.160485	1
GO:0016192	vesicle-mediated transport	2020	122	94.67	1.28869	0.162223	1
GO:0030317	flagellated sperm motility	95	8	4.45	1.79775	0.163596	1
GO:0006363	termination of RNA polymerase I transcri...	31	4	1.45	2.75862	0.163847	1
GO:0042742	defense response to bacterium	262	14	12.28	1.14007	0.164171	1
GO:0000132	establishment of mitotic spindle orienta...	30	3	1.41	2.12766	0.164258	1
GO:0032728	positive regulation of interferon-beta p...	30	3	1.41	2.12766	0.164258	1
GO:0006362	transcription elongation from RNA polyme...	30	3	1.41	2.12766	0.164258	1
GO:1904837	beta-catenin-TCF complex assembly	30	3	1.41	2.12766	0.164258	1
GO:0002042	cell migration involved in sprouting ang...	54	8	2.53	3.16206	0.169585	1
GO:0003006	developmental process involved in reprod...	988	51	46.3	1.10151	0.169776	1
GO:0003333	amino acid transmembrane transport	88	8	4.12	1.94175	0.170124	1
GO:0001816	cytokine production	748	38	35.06	1.08386	0.170415	1
GO:0003085	negative regulation of systemic arterial...	18	3	0.84	3.57143	0.17071	1
GO:0010812	negative regulation of cell-substrate ad...	62	5	2.91	1.71821	0.17073	1
GO:0043304	regulation of mast cell degranulation	32	3	1.5	2	0.170932	1
GO:0033198	response to ATP	33	3	1.55	1.93548	0.170948	1
GO:0001732	formation of cytoplasmic translation ini...	16	2	0.75	2.66667	0.171017	1
GO:0070593	dendrite self-avoidance	16	2	0.75	2.66667	0.171017	1
GO:0043252	sodium-independent organic anion transpo...	16	2	0.75	2.66667	0.171017	1
GO:0007288	sperm axoneme assembly	16	2	0.75	2.66667	0.171017	1
GO:0050852	T cell receptor signaling pathway	194	12	9.09	1.32013	0.171639	1
GO:0007034	vacuolar transport	148	14	6.94	2.01729	0.173421	1
GO:0061458	reproductive system development	444	26	20.81	1.2494	0.173791	1
GO:0048699	generation of neurons	1544	77	72.36	1.06412	0.173851	1
GO:0007044	cell-substrate junction assembly	99	9	4.64	1.93966	0.173981	1
GO:1903578	regulation of ATP metabolic process	122	9	5.72	1.57343	0.174201	1
GO:0032648	regulation of interferon-beta production	47	5	2.2	2.27273	0.174303	1
GO:2001301	lipoxin biosynthetic process	7	3	0.33	9.09091	0.174329	1
GO:0003179	heart valve morphogenesis	52	5	2.44	2.04918	0.174351	1
GO:1904925	positive regulation of autophagy of mito...	14	3	0.66	4.54545	0.174396	1
GO:0072044	collecting duct development	15	3	0.7	4.28571	0.174406	1
GO:0030042	actin filament depolymerization	58	5	2.72	1.83824	0.174408	1
GO:2001185	regulation of CD8-positive, alpha-beta T...	18	3	0.84	3.57143	0.174435	1
GO:0002418	immune response to tumor cell	20	3	0.94	3.19149	0.174454	1
GO:0001996	positive regulation of heart rate by epi...	5	2	0.23	8.69565	0.174515	1
GO:0043987	histone H3-S10 phosphorylation	5	2	0.23	8.69565	0.174515	1
GO:1905323	telomerase holoenzyme complex assembly	6	2	0.28	7.14286	0.174524	1
GO:0021631	optic nerve morphogenesis	6	2	0.28	7.14286	0.174524	1
GO:0070459	prolactin secretion	7	2	0.33	6.06061	0.174534	1
GO:0021910	smoothened signaling pathway involved in...	7	2	0.33	6.06061	0.174534	1
GO:2000973	regulation of pro-B cell differentiation	7	2	0.33	6.06061	0.174534	1
GO:0060215	primitive hemopoiesis	8	2	0.37	5.40541	0.174543	1
GO:0051150	regulation of smooth muscle cell differe...	30	3	1.41	2.12766	0.174549	1
GO:0098868	bone growth	31	3	1.45	2.06897	0.174559	1
GO:0010826	negative regulation of centrosome duplic...	13	2	0.61	3.27869	0.174591	1
GO:0002295	T-helper cell lineage commitment	16	2	0.75	2.66667	0.17462	1
GO:0014031	mesenchymal cell development	84	5	3.94	1.26904	0.174658	1
GO:0046639	negative regulation of alpha-beta T cell...	25	2	1.17	1.7094	0.174706	1
GO:0071603	endothelial cell-cell adhesion	4	1	0.19	5.26316	0.174709	1
GO:1990523	bone regeneration	4	1	0.19	5.26316	0.174709	1
GO:0090521	glomerular visceral epithelial cell migr...	4	1	0.19	5.26316	0.174709	1
GO:0097241	hematopoietic stem cell migration to bon...	4	1	0.19	5.26316	0.174709	1
GO:0060800	regulation of cell differentiation invol...	4	1	0.19	5.26316	0.174709	1
GO:2001168	positive regulation of histone H2B ubiqu...	4	1	0.19	5.26316	0.174709	1
GO:0042699	follicle-stimulating hormone signaling p...	4	1	0.19	5.26316	0.174709	1
GO:0014826	vein smooth muscle contraction	4	1	0.19	5.26316	0.174709	1
GO:0060585	positive regulation of prostaglandin-end...	4	1	0.19	5.26316	0.174709	1
GO:2001106	regulation of Rho guanyl-nucleotide exch...	4	1	0.19	5.26316	0.174709	1
GO:0060528	secretory columnal luminar epithelial ce...	4	1	0.19	5.26316	0.174709	1
GO:0006556	S-adenosylmethionine biosynthetic proces...	4	1	0.19	5.26316	0.174709	1
GO:1903347	negative regulation of bicellular tight ...	4	1	0.19	5.26316	0.174709	1
GO:0003332	negative regulation of extracellular mat...	4	1	0.19	5.26316	0.174709	1
GO:2001200	positive regulation of dendritic cell di...	4	1	0.19	5.26316	0.174709	1
GO:1903463	regulation of mitotic cell cycle DNA rep...	4	1	0.19	5.26316	0.174709	1
GO:0061073	ciliary body morphogenesis	4	1	0.19	5.26316	0.174709	1
GO:0061044	negative regulation of vascular wound he...	4	1	0.19	5.26316	0.174709	1
GO:0038162	erythropoietin-mediated signaling pathwa...	4	1	0.19	5.26316	0.174709	1
GO:1990910	response to hypobaric hypoxia	4	1	0.19	5.26316	0.174709	1
GO:0110104	mRNA alternative polyadenylation	4	1	0.19	5.26316	0.174709	1
GO:0046398	UDP-glucuronate metabolic process	4	1	0.19	5.26316	0.174709	1
GO:0046368	GDP-L-fucose metabolic process	4	1	0.19	5.26316	0.174709	1
GO:0042998	positive regulation of Golgi to plasma m...	4	1	0.19	5.26316	0.174709	1
GO:0003104	positive regulation of glomerular filtra...	4	1	0.19	5.26316	0.174709	1
GO:0140009	L-aspartate import across plasma membran...	4	1	0.19	5.26316	0.174709	1
GO:0001920	negative regulation of receptor recyclin...	4	1	0.19	5.26316	0.174709	1
GO:1903233	regulation of calcium ion-dependent exoc...	4	1	0.19	5.26316	0.174709	1
GO:0003273	cell migration involved in endocardial c...	4	1	0.19	5.26316	0.174709	1
GO:0042904	9-cis-retinoic acid biosynthetic process	4	1	0.19	5.26316	0.174709	1
GO:0003219	cardiac right ventricle formation	4	1	0.19	5.26316	0.174709	1
GO:0003241	growth involved in heart morphogenesis	4	1	0.19	5.26316	0.174709	1
GO:0060979	vasculogenesis involved in coronary vasc...	4	1	0.19	5.26316	0.174709	1
GO:0032057	negative regulation of translational ini...	4	1	0.19	5.26316	0.174709	1
GO:0033590	response to cobalamin	4	1	0.19	5.26316	0.174709	1
GO:0033594	response to hydroxyisoflavone	4	1	0.19	5.26316	0.174709	1
GO:0030423	targeting of mRNA for destruction involv...	4	1	0.19	5.26316	0.174709	1
GO:0033600	negative regulation of mammary gland epi...	4	1	0.19	5.26316	0.174709	1
GO:0018171	peptidyl-cysteine oxidation	4	1	0.19	5.26316	0.174709	1
GO:0035814	negative regulation of renal sodium excr...	4	1	0.19	5.26316	0.174709	1
GO:0018120	peptidyl-arginine ADP-ribosylation	4	1	0.19	5.26316	0.174709	1
GO:0010044	response to aluminum ion	4	1	0.19	5.26316	0.174709	1
GO:0061113	pancreas morphogenesis	4	1	0.19	5.26316	0.174709	1
GO:0008594	photoreceptor cell morphogenesis	4	1	0.19	5.26316	0.174709	1
GO:0070779	D-aspartate import across plasma membran...	4	1	0.19	5.26316	0.174709	1
GO:0032447	protein urmylation	4	1	0.19	5.26316	0.174709	1
GO:0072107	positive regulation of ureteric bud form...	4	1	0.19	5.26316	0.174709	1
GO:0072108	positive regulation of mesenchymal to ep...	4	1	0.19	5.26316	0.174709	1
GO:0002374	cytokine secretion involved in immune re...	4	1	0.19	5.26316	0.174709	1
GO:0043378	positive regulation of CD8-positive, alp...	4	1	0.19	5.26316	0.174709	1
GO:0015798	myo-inositol transport	4	1	0.19	5.26316	0.174709	1
GO:0072218	metanephric ascending thin limb developm...	4	1	0.19	5.26316	0.174709	1
GO:1902463	protein localization to cell leading edg...	4	1	0.19	5.26316	0.174709	1
GO:0043490	malate-aspartate shuttle	4	1	0.19	5.26316	0.174709	1
GO:0072757	cellular response to camptothecin	4	1	0.19	5.26316	0.174709	1
GO:0015860	purine nucleoside transmembrane transpor...	4	1	0.19	5.26316	0.174709	1
GO:0015853	adenine transport	4	1	0.19	5.26316	0.174709	1
GO:0032289	central nervous system myelin formation	4	1	0.19	5.26316	0.174709	1
GO:1900738	positive regulation of phospholipase C-a...	4	1	0.19	5.26316	0.174709	1
GO:0048499	synaptic vesicle membrane organization	4	1	0.19	5.26316	0.174709	1
GO:0002155	regulation of thyroid hormone mediated s...	4	1	0.19	5.26316	0.174709	1
GO:0002143	tRNA wobble position uridine thiolation	4	1	0.19	5.26316	0.174709	1
GO:0007412	axon target recognition	4	1	0.19	5.26316	0.174709	1
GO:0045329	carnitine biosynthetic process	4	1	0.19	5.26316	0.174709	1
GO:0071076	RNA 3' uridylation	4	1	0.19	5.26316	0.174709	1
GO:0061642	chemoattraction of axon	4	1	0.19	5.26316	0.174709	1
GO:0040038	polar body extrusion after meiotic divis...	4	1	0.19	5.26316	0.174709	1
GO:2000182	regulation of progesterone biosynthetic ...	4	1	0.19	5.26316	0.174709	1
GO:0007258	JUN phosphorylation	4	1	0.19	5.26316	0.174709	1
GO:0021637	trigeminal nerve structural organization	4	1	0.19	5.26316	0.174709	1
GO:0010724	regulation of definitive erythrocyte dif...	4	1	0.19	5.26316	0.174709	1
GO:0030951	establishment or maintenance of microtub...	4	1	0.19	5.26316	0.174709	1
GO:2000852	regulation of corticosterone secretion	4	1	0.19	5.26316	0.174709	1
GO:0014054	positive regulation of gamma-aminobutyri...	4	1	0.19	5.26316	0.174709	1
GO:0021938	smoothened signaling pathway involved in...	4	1	0.19	5.26316	0.174709	1
GO:0036343	psychomotor behavior	4	1	0.19	5.26316	0.174709	1
GO:0042361	menaquinone catabolic process	4	1	0.19	5.26316	0.174709	1
GO:0090461	glutamate homeostasis	4	1	0.19	5.26316	0.174709	1
GO:0042377	vitamin K catabolic process	4	1	0.19	5.26316	0.174709	1
GO:2000670	positive regulation of dendritic cell ap...	4	1	0.19	5.26316	0.174709	1
GO:2000672	negative regulation of motor neuron apop...	4	1	0.19	5.26316	0.174709	1
GO:2000611	positive regulation of thyroid hormone g...	4	1	0.19	5.26316	0.174709	1
GO:0036486	ventral trunk neural crest cell migratio...	4	1	0.19	5.26316	0.174709	1
GO:0060354	negative regulation of cell adhesion mol...	4	1	0.19	5.26316	0.174709	1
GO:0060319	primitive erythrocyte differentiation	4	1	0.19	5.26316	0.174709	1
GO:0031291	Ran protein signal transduction	4	1	0.19	5.26316	0.174709	1
GO:0071787	endoplasmic reticulum tubular network fo...	4	1	0.19	5.26316	0.174709	1
GO:0045608	negative regulation of inner ear auditor...	4	1	0.19	5.26316	0.174709	1
GO:0034775	glutathione transmembrane transport	4	1	0.19	5.26316	0.174709	1
GO:1904271	L-proline import across plasma membrane	4	1	0.19	5.26316	0.174709	1
GO:2001027	negative regulation of endothelial cell ...	4	1	0.19	5.26316	0.174709	1
GO:0071733	transcriptional activation by promoter-e...	4	1	0.19	5.26316	0.174709	1
GO:0002943	tRNA dihydrouridine synthesis	4	1	0.19	5.26316	0.174709	1
GO:1904751	positive regulation of protein localizat...	4	1	0.19	5.26316	0.174709	1
GO:0099039	sphingolipid translocation	4	1	0.19	5.26316	0.174709	1
GO:0006177	GMP biosynthetic process	4	1	0.19	5.26316	0.174709	1
GO:0006121	mitochondrial electron transport, succin...	4	1	0.19	5.26316	0.174709	1
GO:0097490	sympathetic neuron projection extension	4	1	0.19	5.26316	0.174709	1
GO:0097491	sympathetic neuron projection guidance	4	1	0.19	5.26316	0.174709	1
GO:1903061	positive regulation of protein lipidatio...	4	1	0.19	5.26316	0.174709	1
GO:0051138	positive regulation of NK T cell differe...	4	1	0.19	5.26316	0.174709	1
GO:0042766	nucleosome mobilization	4	1	0.19	5.26316	0.174709	1
GO:0010574	regulation of vascular endothelial growt...	32	2	1.5	1.33333	0.174773	1
GO:0014013	regulation of gliogenesis	119	6	5.58	1.07527	0.174789	1
GO:0021575	hindbrain morphogenesis	44	2	2.06	0.970874	0.174888	1
GO:0001505	regulation of neurotransmitter levels	232	10	10.87	0.919963	0.175058	1
GO:0007178	transmembrane receptor protein serine/th...	341	15	15.98	0.938673	0.175083	1
GO:0072599	establishment of protein localization to...	114	4	5.34	0.749064	0.175152	1
GO:0007006	mitochondrial membrane organization	137	5	6.42	0.778816	0.175169	1
GO:0070585	protein localization to mitochondrion	144	5	6.75	0.740741	0.175237	1
GO:0051209	release of sequestered calcium ion into ...	113	8	5.3	1.50943	0.17541	1
GO:0007266	Rho protein signal transduction	139	11	6.51	1.68971	0.175611	1
GO:0007568	aging	305	21	14.29	1.46956	0.175904	1
GO:0046856	phosphatidylinositol dephosphorylation	31	3	1.45	2.06897	0.17594	1
GO:0071539	protein localization to centrosome	31	3	1.45	2.06897	0.17594	1
GO:0061024	membrane organization	858	50	40.21	1.24347	0.176781	1
GO:0046677	response to antibiotic	47	4	2.2	1.81818	0.177097	1
GO:0007596	blood coagulation	342	24	16.03	1.49719	0.177993	1
GO:0001947	heart looping	64	5	3	1.66667	0.180197	1
GO:0032956	regulation of actin cytoskeleton organiz...	349	24	16.36	1.46699	0.183142	1
GO:0007169	transmembrane receptor protein tyrosine ...	717	42	33.6	1.25	0.183849	1
GO:0002040	sprouting angiogenesis	120	13	5.62	2.31317	0.185017	1
GO:0007281	germ cell development	271	20	12.7	1.5748	0.185028	1
GO:0001708	cell fate specification	100	9	4.69	1.91898	0.185098	1
GO:0030199	collagen fibril organization	53	5	2.48	2.01613	0.186129	1
GO:0032508	DNA duplex unwinding	106	9	4.97	1.81087	0.186892	1
GO:0010975	regulation of neuron projection developm...	505	28	23.67	1.18293	0.186948	1
GO:0050708	regulation of protein secretion	335	20	15.7	1.27389	0.186972	1
GO:0031929	TOR signaling	117	9	5.48	1.64234	0.187276	1
GO:0043122	regulation of I-kappaB kinase/NF-kappaB ...	242	14	11.34	1.23457	0.187587	1
GO:0032480	negative regulation of type I interferon...	45	4	2.11	1.89573	0.187655	1
GO:0031647	regulation of protein stability	285	16	13.36	1.1976	0.187801	1
GO:0038128	ERBB2 signaling pathway	32	3	1.5	2	0.187843	1
GO:0097421	liver regeneration	32	3	1.5	2	0.187843	1
GO:0010633	negative regulation of epithelial cell m...	69	5	3.23	1.54799	0.187921	1
GO:0006895	Golgi to endosome transport	17	2	0.8	2.5	0.188127	1
GO:0016254	preassembly of GPI anchor in ER membrane	17	2	0.8	2.5	0.188127	1
GO:0060644	mammary gland epithelial cell differenti...	17	2	0.8	2.5	0.188127	1
GO:0003184	pulmonary valve morphogenesis	17	2	0.8	2.5	0.188127	1
GO:1900016	negative regulation of cytokine producti...	17	2	0.8	2.5	0.188127	1
GO:0002031	G protein-coupled receptor internalizati...	17	2	0.8	2.5	0.188127	1
GO:0044539	long-chain fatty acid import into cell	17	2	0.8	2.5	0.188127	1
GO:0007096	regulation of exit from mitosis	17	2	0.8	2.5	0.188127	1
GO:0010744	positive regulation of macrophage derive...	17	2	0.8	2.5	0.188127	1
GO:0010832	negative regulation of myotube different...	17	2	0.8	2.5	0.188127	1
GO:2000811	negative regulation of anoikis	17	2	0.8	2.5	0.188127	1
GO:0090336	positive regulation of brown fat cell di...	17	2	0.8	2.5	0.188127	1
GO:0090190	positive regulation of branching involve...	17	2	0.8	2.5	0.188127	1
GO:0008203	cholesterol metabolic process	147	9	6.89	1.30624	0.18816	1
GO:0061136	regulation of proteasomal protein catabo...	191	8	8.95	0.893855	0.188924	1
GO:0030168	platelet activation	158	14	7.4	1.89189	0.189988	1
GO:0043086	negative regulation of catalytic activit...	785	46	36.79	1.25034	0.191544	1
GO:0031648	protein destabilization	49	4	2.3	1.73913	0.196195	1
GO:0048146	positive regulation of fibroblast prolif...	49	4	2.3	1.73913	0.196195	1
GO:0042149	cellular response to glucose starvation	49	4	2.3	1.73913	0.196195	1
GO:0006898	receptor-mediated endocytosis	263	16	12.33	1.29765	0.199387	1
GO:0042059	negative regulation of epidermal growth ...	47	4	2.2	1.81818	0.199772	1
GO:0001975	response to amphetamine	33	3	1.55	1.93548	0.199945	1
GO:0045879	negative regulation of smoothened signal...	33	3	1.55	1.93548	0.199945	1
GO:1904707	positive regulation of vascular associat...	33	3	1.55	1.93548	0.199945	1
GO:0006364	rRNA processing	221	14	10.36	1.35135	0.200567	1
GO:1990138	neuron projection extension	170	13	7.97	1.63112	0.203922	1
GO:0006623	protein targeting to vacuole	39	5	1.83	2.73224	0.204665	1
GO:0007097	nuclear migration	23	3	1.08	2.77778	0.205156	1
GO:0003351	epithelial cilium movement involved in e...	29	3	1.36	2.20588	0.205267	1
GO:0050768	negative regulation of neurogenesis	286	15	13.4	1.1194	0.205281	1
GO:0002076	osteoblast development	18	2	0.84	2.38095	0.205457	1
GO:0000712	resolution of meiotic recombination inte...	18	2	0.84	2.38095	0.205457	1
GO:0048268	clathrin coat assembly	18	2	0.84	2.38095	0.205457	1
GO:0032693	negative regulation of interleukin-10 pr...	18	2	0.84	2.38095	0.205457	1
GO:0071397	cellular response to cholesterol	18	2	0.84	2.38095	0.205457	1
GO:0010801	negative regulation of peptidyl-threonin...	18	2	0.84	2.38095	0.205457	1
GO:0045721	negative regulation of gluconeogenesis	18	2	0.84	2.38095	0.205457	1
GO:0045618	positive regulation of keratinocyte diff...	18	2	0.84	2.38095	0.205457	1
GO:0032465	regulation of cytokinesis	90	6	4.22	1.4218	0.205894	1
GO:0000209	protein polyubiquitination	333	18	15.61	1.15311	0.20625	1
GO:0046427	positive regulation of receptor signalin...	83	3	3.89	0.771208	0.206263	1
GO:0009893	positive regulation of metabolic process	3752	199	175.84	1.13171	0.206387	1
GO:0051246	regulation of protein metabolic process	2746	149	128.7	1.15773	0.207715	1
GO:0010811	positive regulation of cell-substrate ad...	122	11	5.72	1.92308	0.210181	1
GO:0006656	phosphatidylcholine biosynthetic process	39	4	1.83	2.18579	0.211824	1
GO:0033280	response to vitamin D	34	3	1.59	1.88679	0.212226	1
GO:0042908	xenobiotic transport	34	3	1.59	1.88679	0.212226	1
GO:0046685	response to arsenic-containing substance	34	3	1.59	1.88679	0.212226	1
GO:0030513	positive regulation of BMP signaling pat...	34	3	1.59	1.88679	0.212226	1
GO:0006409	tRNA export from nucleus	34	3	1.59	1.88679	0.212226	1
GO:0050853	B cell receptor signaling pathway	60	4	2.81	1.42349	0.212341	1
GO:0043535	regulation of blood vessel endothelial c...	91	9	4.26	2.11268	0.212426	1
GO:0044770	cell cycle phase transition	599	32	28.07	1.14001	0.212601	1
GO:0099637	neurotransmitter receptor transport	48	6	2.25	2.66667	0.212669	1
GO:1900363	regulation of mRNA polyadenylation	17	4	0.8	5	0.212803	1
GO:0051702	interaction with symbiont	90	7	4.22	1.65877	0.212904	1
GO:0072017	distal tubule development	12	3	0.56	5.35714	0.21299	1
GO:0032204	regulation of telomere maintenance	79	6	3.7	1.62162	0.213023	1
GO:0048070	regulation of developmental pigmentation	15	3	0.7	4.28571	0.213024	1
GO:0014706	striated muscle tissue development	362	19	16.97	1.11962	0.213082	1
GO:0140058	neuron projection arborization	26	3	1.22	2.45902	0.21315	1
GO:1904778	positive regulation of protein localizat...	6	2	0.28	7.14286	0.213165	1
GO:0031622	positive regulation of fever generation	7	2	0.33	6.06061	0.213176	1
GO:0036466	synaptic vesicle recycling via endosome	7	2	0.33	6.06061	0.213176	1
GO:0036336	dendritic cell migration	29	3	1.36	2.20588	0.213184	1
GO:0051103	DNA ligation involved in DNA repair	8	2	0.37	5.40541	0.213188	1
GO:0009994	oocyte differentiation	52	4	2.44	1.63934	0.213203	1
GO:0061299	retina vasculature morphogenesis in came...	10	2	0.47	4.25532	0.213211	1
GO:0002327	immature B cell differentiation	10	2	0.47	4.25532	0.213211	1
GO:0006054	N-acetylneuraminate metabolic process	11	2	0.52	3.84615	0.213222	1
GO:0007603	phototransduction, visible light	33	3	1.55	1.93548	0.213229	1
GO:0019511	peptidyl-proline hydroxylation	16	2	0.75	2.66667	0.213279	1
GO:0055012	ventricular cardiac muscle cell differen...	17	2	0.8	2.5	0.21329	1
GO:0070242	thymocyte apoptotic process	17	2	0.8	2.5	0.21329	1
GO:0071071	regulation of phospholipid biosynthetic ...	17	2	0.8	2.5	0.21329	1
GO:0014910	regulation of smooth muscle cell migrati...	60	4	2.81	1.42349	0.213294	1
GO:0051546	keratinocyte migration	19	2	0.89	2.24719	0.213313	1
GO:0046629	gamma-delta T cell activation	19	2	0.89	2.24719	0.213313	1
GO:0071887	leukocyte apoptotic process	107	6	5.01	1.1976	0.213343	1
GO:2000050	regulation of non-canonical Wnt signalin...	23	2	1.08	1.85185	0.213359	1
GO:0010882	regulation of cardiac muscle contraction...	25	2	1.17	1.7094	0.213382	1
GO:0098957	anterograde axonal transport of mitochon...	5	1	0.23	4.34783	0.213397	1
GO:0019509	L-methionine salvage from methylthioaden...	5	1	0.23	4.34783	0.213397	1
GO:0051295	establishment of meiotic spindle localiz...	5	1	0.23	4.34783	0.213397	1
GO:1901896	positive regulation of ATPase-coupled ca...	5	1	0.23	4.34783	0.213397	1
GO:0009912	auditory receptor cell fate commitment	5	1	0.23	4.34783	0.213397	1
GO:0051793	medium-chain fatty acid catabolic proces...	5	1	0.23	4.34783	0.213397	1
GO:0051799	negative regulation of hair follicle dev...	5	1	0.23	4.34783	0.213397	1
GO:0060591	chondroblast differentiation	5	1	0.23	4.34783	0.213397	1
GO:0046015	regulation of transcription by glucose	5	1	0.23	4.34783	0.213397	1
GO:0051599	response to hydrostatic pressure	5	1	0.23	4.34783	0.213397	1
GO:0060666	dichotomous subdivision of terminal unit...	5	1	0.23	4.34783	0.213397	1
GO:0060623	regulation of chromosome condensation	5	1	0.23	4.34783	0.213397	1
GO:0033132	negative regulation of glucokinase activ...	5	1	0.23	4.34783	0.213397	1
GO:0035385	Roundabout signaling pathway	5	1	0.23	4.34783	0.213397	1
GO:0018057	peptidyl-lysine oxidation	5	1	0.23	4.34783	0.213397	1
GO:0061088	regulation of sequestering of zinc ion	5	1	0.23	4.34783	0.213397	1
GO:0003406	retinal pigment epithelium development	5	1	0.23	4.34783	0.213397	1
GO:1990918	double-strand break repair involved in m...	5	1	0.23	4.34783	0.213397	1
GO:0035469	determination of pancreatic left/right a...	5	1	0.23	4.34783	0.213397	1
GO:0035426	extracellular matrix-cell signaling	5	1	0.23	4.34783	0.213397	1
GO:1905451	positive regulation of Fc-gamma receptor...	5	1	0.23	4.34783	0.213397	1
GO:1905448	positive regulation of mitochondrial ATP...	5	1	0.23	4.34783	0.213397	1
GO:0022614	membrane to membrane docking	5	1	0.23	4.34783	0.213397	1
GO:0033578	protein glycosylation in Golgi	5	1	0.23	4.34783	0.213397	1
GO:0061304	retinal blood vessel morphogenesis	5	1	0.23	4.34783	0.213397	1
GO:1902083	negative regulation of peptidyl-cysteine...	5	1	0.23	4.34783	0.213397	1
GO:0018406	protein C-linked glycosylation via 2'-al...	5	1	0.23	4.34783	0.213397	1
GO:0070173	regulation of enamel mineralization	5	1	0.23	4.34783	0.213397	1
GO:0044805	late nucleophagy	5	1	0.23	4.34783	0.213397	1
GO:0075525	viral translational termination-reinitia...	5	1	0.23	4.34783	0.213397	1
GO:0072344	rescue of stalled ribosome	5	1	0.23	4.34783	0.213397	1
GO:1903626	positive regulation of DNA catabolic pro...	5	1	0.23	4.34783	0.213397	1
GO:0007023	post-chaperonin tubulin folding pathway	5	1	0.23	4.34783	0.213397	1
GO:1905832	positive regulation of spindle assembly	5	1	0.23	4.34783	0.213397	1
GO:0035694	mitochondrial protein catabolic process	5	1	0.23	4.34783	0.213397	1
GO:0046813	receptor-mediated virion attachment to h...	5	1	0.23	4.34783	0.213397	1
GO:0030263	apoptotic chromosome condensation	5	1	0.23	4.34783	0.213397	1
GO:1905563	negative regulation of vascular endothel...	5	1	0.23	4.34783	0.213397	1
GO:0035610	protein side chain deglutamylation	5	1	0.23	4.34783	0.213397	1
GO:0072144	glomerular mesangial cell development	5	1	0.23	4.34783	0.213397	1
GO:2000002	negative regulation of DNA damage checkp...	5	1	0.23	4.34783	0.213397	1
GO:0045040	protein insertion into mitochondrial out...	5	1	0.23	4.34783	0.213397	1
GO:1902339	positive regulation of apoptotic process...	5	1	0.23	4.34783	0.213397	1
GO:0070814	hydrogen sulfide biosynthetic process	5	1	0.23	4.34783	0.213397	1
GO:0009052	pentose-phosphate shunt, non-oxidative b...	5	1	0.23	4.34783	0.213397	1
GO:1905605	positive regulation of blood-brain barri...	5	1	0.23	4.34783	0.213397	1
GO:0021785	branchiomotor neuron axon guidance	5	1	0.23	4.34783	0.213397	1
GO:0007386	compartment pattern specification	5	1	0.23	4.34783	0.213397	1
GO:0015862	uridine transport	5	1	0.23	4.34783	0.213397	1
GO:0061551	trigeminal ganglion development	5	1	0.23	4.34783	0.213397	1
GO:0010430	fatty acid omega-oxidation	5	1	0.23	4.34783	0.213397	1
GO:0032237	activation of store-operated calcium cha...	5	1	0.23	4.34783	0.213397	1
GO:0048496	maintenance of animal organ identity	5	1	0.23	4.34783	0.213397	1
GO:1902262	apoptotic process involved in blood vess...	5	1	0.23	4.34783	0.213397	1
GO:0045345	positive regulation of MHC class I biosy...	5	1	0.23	4.34783	0.213397	1
GO:0032741	positive regulation of interleukin-18 pr...	5	1	0.23	4.34783	0.213397	1
GO:1902219	negative regulation of intrinsic apoptot...	5	1	0.23	4.34783	0.213397	1
GO:0061624	fructose catabolic process to hydroxyace...	5	1	0.23	4.34783	0.213397	1
GO:0040016	embryonic cleavage	5	1	0.23	4.34783	0.213397	1
GO:2000195	negative regulation of female gonad deve...	5	1	0.23	4.34783	0.213397	1
GO:1905907	negative regulation of amyloid fibril fo...	5	1	0.23	4.34783	0.213397	1
GO:1904026	regulation of collagen fibril organizati...	5	1	0.23	4.34783	0.213397	1
GO:1990049	retrograde neuronal dense core vesicle t...	5	1	0.23	4.34783	0.213397	1
GO:0009446	putrescine biosynthetic process	5	1	0.23	4.34783	0.213397	1
GO:0048790	maintenance of presynaptic active zone s...	5	1	0.23	4.34783	0.213397	1
GO:0036066	protein O-linked fucosylation	5	1	0.23	4.34783	0.213397	1
GO:0010897	negative regulation of triglyceride cata...	5	1	0.23	4.34783	0.213397	1
GO:0070934	CRD-mediated mRNA stabilization	5	1	0.23	4.34783	0.213397	1
GO:0071376	cellular response to corticotropin-relea...	5	1	0.23	4.34783	0.213397	1
GO:0071315	cellular response to morphine	5	1	0.23	4.34783	0.213397	1
GO:0071332	cellular response to fructose stimulus	5	1	0.23	4.34783	0.213397	1
GO:0002513	tolerance induction to self antigen	5	1	0.23	4.34783	0.213397	1
GO:0019346	transsulfuration	5	1	0.23	4.34783	0.213397	1
GO:1904386	response to L-phenylalanine derivative	5	1	0.23	4.34783	0.213397	1
GO:0098735	positive regulation of the force of hear...	5	1	0.23	4.34783	0.213397	1
GO:0048550	negative regulation of pinocytosis	5	1	0.23	4.34783	0.213397	1
GO:0045590	negative regulation of regulatory T cell...	5	1	0.23	4.34783	0.213397	1
GO:1904447	folate import across plasma membrane	5	1	0.23	4.34783	0.213397	1
GO:0042376	phylloquinone catabolic process	5	1	0.23	4.34783	0.213397	1
GO:1904183	negative regulation of pyruvate dehydrog...	5	1	0.23	4.34783	0.213397	1
GO:0034241	positive regulation of macrophage fusion	5	1	0.23	4.34783	0.213397	1
GO:1990164	histone H2A phosphorylation	5	1	0.23	4.34783	0.213397	1
GO:0042494	detection of bacterial lipoprotein	5	1	0.23	4.34783	0.213397	1
GO:0031133	regulation of axon diameter	5	1	0.23	4.34783	0.213397	1
GO:0045636	positive regulation of melanocyte differ...	5	1	0.23	4.34783	0.213397	1
GO:0090158	endoplasmic reticulum membrane organizat...	5	1	0.23	4.34783	0.213397	1
GO:0022027	interkinetic nuclear migration	5	1	0.23	4.34783	0.213397	1
GO:0010991	negative regulation of SMAD protein comp...	5	1	0.23	4.34783	0.213397	1
GO:0010961	cellular magnesium ion homeostasis	5	1	0.23	4.34783	0.213397	1
GO:0036101	leukotriene B4 catabolic process	5	1	0.23	4.34783	0.213397	1
GO:0090271	positive regulation of fibroblast growth...	5	1	0.23	4.34783	0.213397	1
GO:0051414	response to cortisol	5	1	0.23	4.34783	0.213397	1
GO:0071502	cellular response to temperature stimulu...	5	1	0.23	4.34783	0.213397	1
GO:0071504	cellular response to heparin	5	1	0.23	4.34783	0.213397	1
GO:0032692	negative regulation of interleukin-1 pro...	29	2	1.36	1.47059	0.213427	1
GO:0009649	entrainment of circadian clock	32	2	1.5	1.33333	0.213462	1
GO:0048846	axon extension involved in axon guidance	36	2	1.69	1.18343	0.213507	1
GO:0060840	artery development	90	4	4.22	0.947867	0.213638	1
GO:0002819	regulation of adaptive immune response	165	5	7.73	0.646831	0.214256	1
GO:0010628	positive regulation of gene expression	2238	123	104.89	1.17266	0.215076	1
GO:1903779	regulation of cardiac conduction	67	6	3.14	1.91083	0.21509	1
GO:0008283	cell population proliferation	1904	96	89.23	1.07587	0.217272	1
GO:0046849	bone remodeling	90	13	4.22	3.08057	0.219728	1
GO:0006979	response to oxidative stress	440	24	20.62	1.16392	0.221839	1
GO:0140115	export across plasma membrane	59	6	2.77	2.16606	0.222056	1
GO:0061053	somite development	89	6	4.17	1.43885	0.222645	1
GO:0071625	vocalization behavior	19	2	0.89	2.24719	0.222947	1
GO:0031643	positive regulation of myelination	19	2	0.89	2.24719	0.222947	1
GO:0033189	response to vitamin A	19	2	0.89	2.24719	0.222947	1
GO:0003417	growth plate cartilage development	19	2	0.89	2.24719	0.222947	1
GO:0035269	protein O-linked mannosylation	19	2	0.89	2.24719	0.222947	1
GO:0032211	negative regulation of telomere maintena...	19	2	0.89	2.24719	0.222947	1
GO:0007252	I-kappaB phosphorylation	19	2	0.89	2.24719	0.222947	1
GO:0007213	G protein-coupled acetylcholine receptor...	19	2	0.89	2.24719	0.222947	1
GO:0019373	epoxygenase P450 pathway	19	2	0.89	2.24719	0.222947	1
GO:0045780	positive regulation of bone resorption	19	2	0.89	2.24719	0.222947	1
GO:0050908	detection of light stimulus involved in ...	19	2	0.89	2.24719	0.222947	1
GO:0051259	protein complex oligomerization	230	11	10.78	1.02041	0.223323	1
GO:0048024	regulation of mRNA splicing, via spliceo...	113	4	5.3	0.754717	0.223958	1
GO:0006625	protein targeting to peroxisome	68	7	3.19	2.19436	0.224449	1
GO:0045742	positive regulation of epidermal growth ...	35	3	1.64	1.82927	0.224664	1
GO:0051592	response to calcium ion	146	10	6.84	1.46199	0.224874	1
GO:0009612	response to mechanical stimulus	207	12	9.7	1.23711	0.225438	1
GO:0000278	mitotic cell cycle	1004	55	47.05	1.16897	0.233945	1
GO:0007507	heart development	553	32	25.92	1.23457	0.234676	1
GO:0006986	response to unfolded protein	180	12	8.44	1.4218	0.235945	1
GO:0030968	endoplasmic reticulum unfolded protein r...	124	8	5.81	1.37694	0.236736	1
GO:2001240	negative regulation of extrinsic apoptot...	36	3	1.69	1.77515	0.237238	1
GO:0033572	transferrin transport	36	3	1.69	1.77515	0.237238	1
GO:2000781	positive regulation of double-strand bre...	36	3	1.69	1.77515	0.237238	1
GO:0050776	regulation of immune response	883	45	41.38	1.08748	0.237521	1
GO:0043473	pigmentation	99	9	4.64	1.93966	0.239078	1
GO:0030318	melanocyte differentiation	26	4	1.22	3.27869	0.239783	1
GO:0007259	receptor signaling pathway via JAK-STAT	150	9	7.03	1.28023	0.24014	1
GO:0048011	neurotrophin TRK receptor signaling path...	32	3	1.5	2	0.240351	1
GO:0010165	response to X-ray	32	3	1.5	2	0.240351	1
GO:0098810	neurotransmitter reuptake	32	3	1.5	2	0.240351	1
GO:0061003	positive regulation of dendritic spine m...	20	2	0.94	2.12766	0.240545	1
GO:0016973	poly(A)+ mRNA export from nucleus	20	2	0.94	2.12766	0.240545	1
GO:0032332	positive regulation of chondrocyte diffe...	20	2	0.94	2.12766	0.240545	1
GO:0046827	positive regulation of protein export fr...	20	2	0.94	2.12766	0.240545	1
GO:0032495	response to muramyl dipeptide	20	2	0.94	2.12766	0.240545	1
GO:0007194	negative regulation of adenylate cyclase...	20	2	0.94	2.12766	0.240545	1
GO:0098884	postsynaptic neurotransmitter receptor i...	20	2	0.94	2.12766	0.240545	1
GO:0022038	corpus callosum development	20	2	0.94	2.12766	0.240545	1
GO:1901741	positive regulation of myoblast fusion	20	2	0.94	2.12766	0.240545	1
GO:0007050	cell cycle arrest	230	16	10.78	1.48423	0.242057	1
GO:0090630	activation of GTPase activity	108	7	5.06	1.3834	0.243003	1
GO:0006511	ubiquitin-dependent protein catabolic pr...	628	33	29.43	1.1213	0.244772	1
GO:0016925	protein sumoylation	80	7	3.75	1.86667	0.245105	1
GO:0032515	negative regulation of phosphoprotein ph...	59	6	2.77	2.16606	0.245118	1
GO:0030183	B cell differentiation	135	10	6.33	1.57978	0.246309	1
GO:0046854	phosphatidylinositol phosphorylation	54	4	2.53	1.58103	0.246349	1
GO:0032757	positive regulation of interleukin-8 pro...	54	4	2.53	1.58103	0.246349	1
GO:0007165	signal transduction	5879	284	275.53	1.03074	0.24662	1
GO:0040012	regulation of locomotion	969	55	45.41	1.21119	0.247655	1
GO:0072006	nephron development	141	14	6.61	2.118	0.2484	1
GO:0032273	positive regulation of protein polymeriz...	134	11	6.28	1.75159	0.249151	1
GO:1903599	positive regulation of autophagy of mito...	21	5	0.98	5.10204	0.249355	1
GO:0090330	regulation of platelet aggregation	21	5	0.98	5.10204	0.249355	1
GO:0032835	glomerulus development	63	6	2.95	2.0339	0.249623	1
GO:0003143	embryonic heart tube morphogenesis	70	6	3.28	1.82927	0.249715	1
GO:0072577	endothelial cell apoptotic process	55	5	2.58	1.93798	0.249798	1
GO:0097264	self proteolysis	7	2	0.33	6.06061	0.250008	1
GO:0045010	actin nucleation	50	4	2.34	1.7094	0.250012	1
GO:0046085	adenosine metabolic process	9	2	0.42	4.7619	0.250034	1
GO:0046320	regulation of fatty acid oxidation	32	3	1.5	2	0.250056	1
GO:2001135	regulation of endocytic recycling	12	2	0.56	3.57143	0.250073	1
GO:0061000	negative regulation of dendritic spine d...	13	2	0.61	3.27869	0.250086	1
GO:0035330	regulation of hippo signaling	17	2	0.8	2.5	0.250138	1
GO:0033631	cell-cell adhesion mediated by integrin	17	2	0.8	2.5	0.250138	1
GO:0003231	cardiac ventricle development	128	7	6	1.16667	0.250194	1
GO:0033005	positive regulation of mast cell activat...	22	2	1.03	1.94175	0.250204	1
GO:0002068	glandular epithelial cell development	26	2	1.22	1.63934	0.250256	1
GO:0016101	diterpenoid metabolic process	112	6	5.25	1.14286	0.250265	1
GO:0006287	base-excision repair, gap-filling	6	1	0.28	3.57143	0.250273	1
GO:0098910	regulation of atrial cardiac muscle cell...	6	1	0.28	3.57143	0.250273	1
GO:0071638	negative regulation of monocyte chemotac...	6	1	0.28	3.57143	0.250273	1
GO:0060754	positive regulation of mast cell chemota...	6	1	0.28	3.57143	0.250273	1
GO:0051792	medium-chain fatty acid biosynthetic pro...	6	1	0.28	3.57143	0.250273	1
GO:0086073	bundle of His cell-Purkinje myocyte adhe...	6	1	0.28	3.57143	0.250273	1
GO:0086029	Purkinje myocyte to ventricular cardiac ...	6	1	0.28	3.57143	0.250273	1
GO:0060842	arterial endothelial cell differentiatio...	6	1	0.28	3.57143	0.250273	1
GO:2001199	negative regulation of dendritic cell di...	6	1	0.28	3.57143	0.250273	1
GO:2001137	positive regulation of endocytic recycli...	6	1	0.28	3.57143	0.250273	1
GO:2001268	negative regulation of cysteine-type end...	6	1	0.28	3.57143	0.250273	1
GO:0071926	endocannabinoid signaling pathway	6	1	0.28	3.57143	0.250273	1
GO:0071910	determination of liver left/right asymme...	6	1	0.28	3.57143	0.250273	1
GO:0006501	C-terminal protein lipidation	6	1	0.28	3.57143	0.250273	1
GO:0060684	epithelial-mesenchymal cell signaling	6	1	0.28	3.57143	0.250273	1
GO:1904959	regulation of cytochrome-c oxidase activ...	6	1	0.28	3.57143	0.250273	1
GO:0051661	maintenance of centrosome location	6	1	0.28	3.57143	0.250273	1
GO:0033299	secretion of lysosomal enzymes	6	1	0.28	3.57143	0.250273	1
GO:0003160	endocardium morphogenesis	6	1	0.28	3.57143	0.250273	1
GO:0003100	regulation of systemic arterial blood pr...	6	1	0.28	3.57143	0.250273	1
GO:0001957	intramembranous ossification	6	1	0.28	3.57143	0.250273	1
GO:0097647	amylin receptor signaling pathway	6	1	0.28	3.57143	0.250273	1
GO:0016576	histone dephosphorylation	6	1	0.28	3.57143	0.250273	1
GO:1900020	positive regulation of protein kinase C ...	6	1	0.28	3.57143	0.250273	1
GO:0072014	proximal tubule development	6	1	0.28	3.57143	0.250273	1
GO:0060956	endocardial cell differentiation	6	1	0.28	3.57143	0.250273	1
GO:0044245	polysaccharide digestion	6	1	0.28	3.57143	0.250273	1
GO:0070309	lens fiber cell morphogenesis	6	1	0.28	3.57143	0.250273	1
GO:0051987	positive regulation of attachment of spi...	6	1	0.28	3.57143	0.250273	1
GO:1905274	regulation of modification of postsynapt...	6	1	0.28	3.57143	0.250273	1
GO:0061419	positive regulation of transcription fro...	6	1	0.28	3.57143	0.250273	1
GO:1902035	positive regulation of hematopoietic ste...	6	1	0.28	3.57143	0.250273	1
GO:0070141	response to UV-A	6	1	0.28	3.57143	0.250273	1
GO:1903546	protein localization to photoreceptor ou...	6	1	0.28	3.57143	0.250273	1
GO:0000395	mRNA 5'-splice site recognition	6	1	0.28	3.57143	0.250273	1
GO:0033603	positive regulation of dopamine secretio...	6	1	0.28	3.57143	0.250273	1
GO:0044648	histone H3-K4 dimethylation	6	1	0.28	3.57143	0.250273	1
GO:0035502	metanephric part of ureteric bud develop...	6	1	0.28	3.57143	0.250273	1
GO:0045046	protein import into peroxisome membrane	6	1	0.28	3.57143	0.250273	1
GO:0072104	glomerular capillary formation	6	1	0.28	3.57143	0.250273	1
GO:0021853	cerebral cortex GABAergic interneuron mi...	6	1	0.28	3.57143	0.250273	1
GO:2000373	positive regulation of DNA topoisomerase...	6	1	0.28	3.57143	0.250273	1
GO:0007406	negative regulation of neuroblast prolif...	6	1	0.28	3.57143	0.250273	1
GO:0071035	nuclear polyadenylation-dependent rRNA c...	6	1	0.28	3.57143	0.250273	1
GO:0071038	nuclear polyadenylation-dependent tRNA c...	6	1	0.28	3.57143	0.250273	1
GO:0002232	leukocyte chemotaxis involved in inflamm...	6	1	0.28	3.57143	0.250273	1
GO:0031087	deadenylation-independent decapping of n...	6	1	0.28	3.57143	0.250273	1
GO:0002735	positive regulation of myeloid dendritic...	6	1	0.28	3.57143	0.250273	1
GO:0010756	positive regulation of plasminogen activ...	6	1	0.28	3.57143	0.250273	1
GO:0048205	COPI coating of Golgi vesicle	6	1	0.28	3.57143	0.250273	1
GO:0019323	pentose catabolic process	6	1	0.28	3.57143	0.250273	1
GO:0034499	late endosome to Golgi transport	6	1	0.28	3.57143	0.250273	1
GO:0006015	5-phosphoribose 1-diphosphate biosynthet...	6	1	0.28	3.57143	0.250273	1
GO:0006032	chitin catabolic process	6	1	0.28	3.57143	0.250273	1
GO:0051026	chiasma assembly	6	1	0.28	3.57143	0.250273	1
GO:1904306	positive regulation of gastro-intestinal...	6	1	0.28	3.57143	0.250273	1
GO:0000915	actomyosin contractile ring assembly	6	1	0.28	3.57143	0.250273	1
GO:1904417	positive regulation of xenophagy	6	1	0.28	3.57143	0.250273	1
GO:0097021	lymphocyte migration into lymphoid organ...	6	1	0.28	3.57143	0.250273	1
GO:1904179	positive regulation of adipose tissue de...	6	1	0.28	3.57143	0.250273	1
GO:0001302	replicative cell aging	6	1	0.28	3.57143	0.250273	1
GO:0019262	N-acetylneuraminate catabolic process	6	1	0.28	3.57143	0.250273	1
GO:2000618	regulation of histone H4-K16 acetylation	6	1	0.28	3.57143	0.250273	1
GO:0060385	axonogenesis involved in innervation	6	1	0.28	3.57143	0.250273	1
GO:0060335	positive regulation of interferon-gamma-...	6	1	0.28	3.57143	0.250273	1
GO:1901166	neural crest cell migration involved in ...	6	1	0.28	3.57143	0.250273	1
GO:0071896	protein localization to adherens junctio...	6	1	0.28	3.57143	0.250273	1
GO:0071866	negative regulation of apoptotic process...	6	1	0.28	3.57143	0.250273	1
GO:1904753	negative regulation of vascular associat...	6	1	0.28	3.57143	0.250273	1
GO:1904783	positive regulation of NMDA glutamate re...	6	1	0.28	3.57143	0.250273	1
GO:0042256	mature ribosome assembly	6	1	0.28	3.57143	0.250273	1
GO:0019800	peptide cross-linking via chondroitin 4-...	6	1	0.28	3.57143	0.250273	1
GO:0006189	'de novo' IMP biosynthetic process	6	1	0.28	3.57143	0.250273	1
GO:0006102	isocitrate metabolic process	6	1	0.28	3.57143	0.250273	1
GO:0006105	succinate metabolic process	6	1	0.28	3.57143	0.250273	1
GO:0071500	cellular response to nitrosative stress	6	1	0.28	3.57143	0.250273	1
GO:0097475	motor neuron migration	6	1	0.28	3.57143	0.250273	1
GO:0097035	regulation of membrane lipid distributio...	52	3	2.44	1.22951	0.250317	1
GO:0019953	sexual reproduction	865	41	40.54	1.01135	0.250351	1
GO:0071985	multivesicular body sorting pathway	40	2	1.87	1.06952	0.250439	1
GO:0038066	p38MAPK cascade	44	2	2.06	0.970874	0.250491	1
GO:0007155	cell adhesion	1433	83	67.16	1.23585	0.252079	1
GO:0000724	double-strand break repair via homologou...	138	7	6.47	1.08192	0.255265	1
GO:0045453	bone resorption	64	9	3	3	0.255871	1
GO:0042254	ribosome biogenesis	302	20	14.15	1.41343	0.255911	1
GO:1905515	non-motile cilium assembly	55	4	2.58	1.55039	0.256707	1
GO:0030833	regulation of actin filament polymerizat...	170	12	7.97	1.50565	0.256782	1
GO:0045745	positive regulation of G protein-coupled...	28	4	1.31	3.05344	0.257421	1
GO:0000729	DNA double-strand break processing	25	3	1.17	2.5641	0.257823	1
GO:0048675	axon extension	122	7	5.72	1.22378	0.258076	1
GO:1903204	negative regulation of oxidative stress-...	21	2	0.98	2.04082	0.258202	1
GO:0033630	positive regulation of cell adhesion med...	21	2	0.98	2.04082	0.258202	1
GO:0030220	platelet formation	21	2	0.98	2.04082	0.258202	1
GO:0030728	ovulation	21	2	0.98	2.04082	0.258202	1
GO:0051000	positive regulation of nitric-oxide synt...	21	2	0.98	2.04082	0.258202	1
GO:0072332	intrinsic apoptotic signaling pathway by...	77	4	3.61	1.10803	0.258494	1
GO:0006406	mRNA export from nucleus	112	8	5.25	1.52381	0.261151	1
GO:0006508	proteolysis	1753	98	82.16	1.19279	0.261762	1
GO:0010906	regulation of glucose metabolic process	115	8	5.39	1.48423	0.261863	1
GO:0046579	positive regulation of Ras protein signa...	70	5	3.28	1.52439	0.262411	1
GO:1900026	positive regulation of substrate adhesio...	38	3	1.78	1.68539	0.262718	1
GO:0007190	activation of adenylate cyclase activity	38	3	1.78	1.68539	0.262718	1
GO:0045429	positive regulation of nitric oxide bios...	38	3	1.78	1.68539	0.262718	1
GO:0042769	DNA damage response, detection of DNA da...	38	3	1.78	1.68539	0.262718	1
GO:0038095	Fc-epsilon receptor signaling pathway	111	7	5.2	1.34615	0.264545	1
GO:0005975	carbohydrate metabolic process	620	36	29.06	1.23882	0.265018	1
GO:0022008	neurogenesis	1646	83	77.14	1.07597	0.273229	1
GO:0042147	retrograde transport, endosome to Golgi	90	7	4.22	1.65877	0.273785	1
GO:0016601	Rac protein signal transduction	39	5	1.83	2.73224	0.274795	1
GO:0050434	positive regulation of viral transcripti...	39	3	1.83	1.63934	0.275774	1
GO:0035024	negative regulation of Rho protein signa...	22	2	1.03	1.94175	0.275874	1
GO:0014898	cardiac muscle hypertrophy in response t...	22	2	1.03	1.94175	0.275874	1
GO:0000717	nucleotide-excision repair, DNA duplex u...	22	2	1.03	1.94175	0.275874	1
GO:0035970	peptidyl-threonine dephosphorylation	22	2	1.03	1.94175	0.275874	1
GO:0048745	smooth muscle tissue development	22	2	1.03	1.94175	0.275874	1
GO:1903426	regulation of reactive oxygen species bi...	88	5	4.12	1.21359	0.275919	1
GO:0019674	NAD metabolic process	49	3	2.3	1.30435	0.276004	1
GO:0061178	regulation of insulin secretion involved...	56	3	2.62	1.14504	0.276164	1
GO:1903364	positive regulation of cellular protein ...	147	6	6.89	0.870827	0.276789	1
GO:0072659	protein localization to plasma membrane	279	15	13.08	1.14679	0.278616	1
GO:0043549	regulation of kinase activity	891	51	41.76	1.22126	0.282623	1
GO:0031346	positive regulation of cell projection o...	384	24	18	1.33333	0.283735	1
GO:0051168	nuclear export	201	15	9.42	1.59236	0.283886	1
GO:0032675	regulation of interleukin-6 production	126	10	5.91	1.69205	0.284356	1
GO:0072091	regulation of stem cell proliferation	69	7	3.23	2.16718	0.284462	1
GO:0044804	autophagy of nucleus	14	3	0.66	4.54545	0.284905	1
GO:0034393	positive regulation of smooth muscle cel...	14	3	0.66	4.54545	0.284905	1
GO:0042490	mechanoreceptor differentiation	66	5	3.09	1.61812	0.28504	1
GO:1904357	negative regulation of telomere maintena...	26	3	1.22	2.45902	0.285079	1
GO:0036289	peptidyl-serine autophosphorylation	8	2	0.37	5.40541	0.285128	1
GO:0016139	glycoside catabolic process	9	2	0.42	4.7619	0.285143	1
GO:0061820	telomeric D-loop disassembly	9	2	0.42	4.7619	0.285143	1
GO:0072203	cell proliferation involved in metanephr...	10	2	0.47	4.25532	0.285157	1
GO:0031848	protection from non-homologous end joini...	10	2	0.47	4.25532	0.285157	1
GO:0032350	regulation of hormone metabolic process	32	3	1.5	2	0.285166	1
GO:0070778	L-aspartate transmembrane transport	11	2	0.52	3.84615	0.285171	1
GO:0010960	magnesium ion homeostasis	12	2	0.56	3.57143	0.285186	1
GO:0044794	positive regulation by host of viral pro...	14	2	0.66	3.0303	0.285215	1
GO:0051058	negative regulation of small GTPase medi...	59	4	2.77	1.44404	0.285248	1
GO:0098969	neurotransmitter receptor transport to p...	17	2	0.8	2.5	0.285259	1
GO:0044774	mitotic DNA integrity checkpoint	106	6	4.97	1.20724	0.285311	1
GO:0097186	amelogenesis	24	2	1.12	1.78571	0.28536	1
GO:0042698	ovulation cycle	69	4	3.23	1.23839	0.285394	1
GO:0035767	endothelial cell chemotaxis	28	2	1.31	1.52672	0.285418	1
GO:0098943	neurotransmitter receptor transport, pos...	7	1	0.33	3.0303	0.285423	1
GO:0031580	membrane raft distribution	7	1	0.33	3.0303	0.285423	1
GO:0097151	positive regulation of inhibitory postsy...	7	1	0.33	3.0303	0.285423	1
GO:0086036	regulation of cardiac muscle cell membra...	7	1	0.33	3.0303	0.285423	1
GO:0006824	cobalt ion transport	7	1	0.33	3.0303	0.285423	1
GO:0014883	transition between fast and slow fiber	7	1	0.33	3.0303	0.285423	1
GO:0014827	intestine smooth muscle contraction	7	1	0.33	3.0303	0.285423	1
GO:0003360	brainstem development	7	1	0.33	3.0303	0.285423	1
GO:0060696	regulation of phospholipid catabolic pro...	7	1	0.33	3.0303	0.285423	1
GO:0044341	sodium-dependent phosphate transport	7	1	0.33	3.0303	0.285423	1
GO:0071907	determination of digestive tract left/ri...	7	1	0.33	3.0303	0.285423	1
GO:0035356	cellular triglyceride homeostasis	7	1	0.33	3.0303	0.285423	1
GO:0006685	sphingomyelin catabolic process	7	1	0.33	3.0303	0.285423	1
GO:0051694	pointed-end actin filament capping	7	1	0.33	3.0303	0.285423	1
GO:0061087	positive regulation of histone H3-K27 me...	7	1	0.33	3.0303	0.285423	1
GO:0061002	negative regulation of dendritic spine m...	7	1	0.33	3.0303	0.285423	1
GO:0003256	regulation of transcription from RNA pol...	7	1	0.33	3.0303	0.285423	1
GO:1900045	negative regulation of protein K63-linke...	7	1	0.33	3.0303	0.285423	1
GO:0000055	ribosomal large subunit export from nucl...	7	1	0.33	3.0303	0.285423	1
GO:0070358	actin polymerization-dependent cell moti...	7	1	0.33	3.0303	0.285423	1
GO:0018344	protein geranylgeranylation	7	1	0.33	3.0303	0.285423	1
GO:0070474	positive regulation of uterine smooth mu...	7	1	0.33	3.0303	0.285423	1
GO:0035771	interleukin-4-mediated signaling pathway	7	1	0.33	3.0303	0.285423	1
GO:0044829	positive regulation by host of viral gen...	7	1	0.33	3.0303	0.285423	1
GO:0044806	G-quadruplex DNA unwinding	7	1	0.33	3.0303	0.285423	1
GO:0070100	negative regulation of chemokine-mediate...	7	1	0.33	3.0303	0.285423	1
GO:0044528	regulation of mitochondrial mRNA stabili...	7	1	0.33	3.0303	0.285423	1
GO:0070244	negative regulation of thymocyte apoptot...	7	1	0.33	3.0303	0.285423	1
GO:1903608	protein localization to cytoplasmic stre...	7	1	0.33	3.0303	0.285423	1
GO:0048007	antigen processing and presentation, exo...	7	1	0.33	3.0303	0.285423	1
GO:0032489	regulation of Cdc42 protein signal trans...	7	1	0.33	3.0303	0.285423	1
GO:0061762	CAMKK-AMPK signaling cascade	7	1	0.33	3.0303	0.285423	1
GO:0008635	activation of cysteine-type endopeptidas...	7	1	0.33	3.0303	0.285423	1
GO:0043382	positive regulation of memory T cell dif...	7	1	0.33	3.0303	0.285423	1
GO:1900244	positive regulation of synaptic vesicle ...	7	1	0.33	3.0303	0.285423	1
GO:1902455	negative regulation of stem cell populat...	7	1	0.33	3.0303	0.285423	1
GO:0021798	forebrain dorsal/ventral pattern formati...	7	1	0.33	3.0303	0.285423	1
GO:0046654	tetrahydrofolate biosynthetic process	7	1	0.33	3.0303	0.285423	1
GO:0002486	antigen processing and presentation of e...	7	1	0.33	3.0303	0.285423	1
GO:0021891	olfactory bulb interneuron development	7	1	0.33	3.0303	0.285423	1
GO:0032229	negative regulation of synaptic transmis...	7	1	0.33	3.0303	0.285423	1
GO:0021861	forebrain radial glial cell differentiat...	7	1	0.33	3.0303	0.285423	1
GO:0007442	hindgut morphogenesis	7	1	0.33	3.0303	0.285423	1
GO:0032713	negative regulation of interleukin-4 pro...	7	1	0.33	3.0303	0.285423	1
GO:0071051	polyadenylation-dependent snoRNA 3'-end ...	7	1	0.33	3.0303	0.285423	1
GO:0019065	receptor-mediated endocytosis of virus b...	7	1	0.33	3.0303	0.285423	1
GO:1902774	late endosome to lysosome transport	7	1	0.33	3.0303	0.285423	1
GO:0045162	clustering of voltage-gated sodium chann...	7	1	0.33	3.0303	0.285423	1
GO:0010753	positive regulation of cGMP-mediated sig...	7	1	0.33	3.0303	0.285423	1
GO:1990048	anterograde neuronal dense core vesicle ...	7	1	0.33	3.0303	0.285423	1
GO:1901098	positive regulation of autophagosome mat...	7	1	0.33	3.0303	0.285423	1
GO:0070973	protein localization to endoplasmic reti...	7	1	0.33	3.0303	0.285423	1
GO:2000270	negative regulation of fibroblast apopto...	7	1	0.33	3.0303	0.285423	1
GO:0048752	semicircular canal morphogenesis	7	1	0.33	3.0303	0.285423	1
GO:2000210	positive regulation of anoikis	7	1	0.33	3.0303	0.285423	1
GO:0036089	cleavage furrow formation	7	1	0.33	3.0303	0.285423	1
GO:0060073	micturition	7	1	0.33	3.0303	0.285423	1
GO:0048842	positive regulation of axon extension in...	7	1	0.33	3.0303	0.285423	1
GO:0031394	positive regulation of prostaglandin bio...	7	1	0.33	3.0303	0.285423	1
GO:0010668	ectodermal cell differentiation	7	1	0.33	3.0303	0.285423	1
GO:0014010	Schwann cell proliferation	7	1	0.33	3.0303	0.285423	1
GO:0034128	negative regulation of MyD88-independent...	7	1	0.33	3.0303	0.285423	1
GO:0045588	positive regulation of gamma-delta T cel...	7	1	0.33	3.0303	0.285423	1
GO:2000669	negative regulation of dendritic cell ap...	7	1	0.33	3.0303	0.285423	1
GO:0045650	negative regulation of macrophage differ...	7	1	0.33	3.0303	0.285423	1
GO:0045630	positive regulation of T-helper 2 cell d...	7	1	0.33	3.0303	0.285423	1
GO:0051388	positive regulation of neurotrophin TRK ...	7	1	0.33	3.0303	0.285423	1
GO:0002933	lipid hydroxylation	7	1	0.33	3.0303	0.285423	1
GO:1901142	insulin metabolic process	7	1	0.33	3.0303	0.285423	1
GO:0071864	positive regulation of cell proliferatio...	7	1	0.33	3.0303	0.285423	1
GO:0006489	dolichyl diphosphate biosynthetic proces...	7	1	0.33	3.0303	0.285423	1
GO:0090240	positive regulation of histone H4 acetyl...	7	1	0.33	3.0303	0.285423	1
GO:0051458	corticotropin secretion	7	1	0.33	3.0303	0.285423	1
GO:0090238	positive regulation of arachidonic acid ...	7	1	0.33	3.0303	0.285423	1
GO:0006885	regulation of pH	102	5	4.78	1.04603	0.285564	1
GO:0032642	regulation of chemokine production	64	3	3	1	0.285632	1
GO:0001503	ossification	395	22	18.51	1.18855	0.286514	1
GO:0030488	tRNA methylation	40	3	1.87	1.60428	0.288514	1
GO:0045740	positive regulation of DNA replication	40	3	1.87	1.60428	0.288514	1
GO:0042307	positive regulation of protein import in...	40	3	1.87	1.60428	0.288514	1
GO:0030282	bone mineralization	114	6	5.34	1.1236	0.288819	1
GO:0043087	regulation of GTPase activity	470	40	22.03	1.81571	0.289906	1
GO:0072657	protein localization to membrane	643	28	30.14	0.928998	0.290712	1
GO:0043542	endothelial cell migration	207	15	9.7	1.54639	0.291262	1
GO:2000772	regulation of cellular senescence	42	6	1.97	3.04569	0.291931	1
GO:0006919	activation of cysteine-type endopeptidas...	84	6	3.94	1.52284	0.292581	1
GO:0034067	protein localization to Golgi apparatus	28	4	1.31	3.05344	0.292619	1
GO:0031365	N-terminal protein amino acid modificati...	29	4	1.36	2.94118	0.292643	1
GO:0048593	camera-type eye morphogenesis	125	8	5.86	1.36519	0.292894	1
GO:0000077	DNA damage checkpoint	149	9	6.98	1.2894	0.292957	1
GO:0090277	positive regulation of peptide hormone s...	99	6	4.64	1.2931	0.293296	1
GO:0014850	response to muscle activity	23	2	1.08	1.85185	0.29352	1
GO:0070584	mitochondrion morphogenesis	23	2	1.08	1.85185	0.29352	1
GO:0000715	nucleotide-excision repair, DNA damage r...	23	2	1.08	1.85185	0.29352	1
GO:0007413	axonal fasciculation	23	2	1.08	1.85185	0.29352	1
GO:0048143	astrocyte activation	23	2	1.08	1.85185	0.29352	1
GO:0007289	spermatid nucleus differentiation	23	2	1.08	1.85185	0.29352	1
GO:0007274	neuromuscular synaptic transmission	23	2	1.08	1.85185	0.29352	1
GO:0071577	zinc ion transmembrane transport	23	2	1.08	1.85185	0.29352	1
GO:0006383	transcription by RNA polymerase III	46	3	2.16	1.38889	0.29356	1
GO:0008286	insulin receptor signaling pathway	139	7	6.51	1.07527	0.293985	1
GO:1990830	cellular response to leukemia inhibitory...	96	6	4.5	1.33333	0.294548	1
GO:0019886	antigen processing and presentation of e...	96	6	4.5	1.33333	0.294548	1
GO:0043627	response to estrogen	74	5	3.47	1.44092	0.298657	1
GO:0070527	platelet aggregation	62	8	2.91	2.74914	0.298796	1
GO:0007601	visual perception	213	13	9.98	1.30261	0.300096	1
GO:0000186	activation of MAPKK activity	52	4	2.44	1.63934	0.301161	1
GO:0038083	peptidyl-tyrosine autophosphorylation	41	3	1.92	1.5625	0.301485	1
GO:1901998	toxin transport	41	3	1.92	1.5625	0.301485	1
GO:0032008	positive regulation of TOR signaling	41	3	1.92	1.5625	0.301485	1
GO:0030890	positive regulation of B cell proliferat...	41	3	1.92	1.5625	0.301485	1
GO:0045494	photoreceptor cell maintenance	41	3	1.92	1.5625	0.301485	1
GO:0032526	response to retinoic acid	108	6	5.06	1.18577	0.301579	1
GO:0007032	endosome organization	78	5	3.66	1.36612	0.302398	1
GO:0071260	cellular response to mechanical stimulus	78	5	3.66	1.36612	0.302398	1
GO:0030335	positive regulation of cell migration	513	33	24.04	1.37271	0.308505	1
GO:0030217	T cell differentiation	250	17	11.72	1.45051	0.308734	1
GO:0051092	positive regulation of NF-kappaB transcr...	156	9	7.31	1.23119	0.309529	1
GO:0016266	O-glycan processing	60	4	2.81	1.42349	0.309576	1
GO:0070555	response to interleukin-1	201	12	9.42	1.27389	0.310192	1
GO:0050999	regulation of nitric-oxide synthase acti...	45	4	2.11	1.89573	0.310566	1
GO:0047496	vesicle transport along microtubule	49	4	2.3	1.73913	0.310666	1
GO:0070542	response to fatty acid	88	5	4.12	1.21359	0.311106	1
GO:0034123	positive regulation of toll-like recepto...	24	2	1.12	1.78571	0.311106	1
GO:0045662	negative regulation of myoblast differen...	24	2	1.12	1.78571	0.311106	1
GO:0043951	negative regulation of cAMP-mediated sig...	24	2	1.12	1.78571	0.311106	1
GO:0007492	endoderm development	79	4	3.7	1.08108	0.311414	1
GO:0034605	cellular response to heat	121	10	5.67	1.76367	0.312209	1
GO:0007163	establishment or maintenance of cell pol...	220	13	10.31	1.26091	0.313333	1
GO:0010631	epithelial cell migration	285	22	13.36	1.64671	0.316175	1
GO:0048856	anatomical structure development	5920	283	277.45	1.02	0.316404	1
GO:0034103	regulation of tissue remodeling	75	10	3.52	2.84091	0.316941	1
GO:0008154	actin polymerization or depolymerization	217	16	10.17	1.57325	0.317149	1
GO:0006913	nucleocytoplasmic transport	348	22	16.31	1.34887	0.317184	1
GO:0071456	cellular response to hypoxia	195	10	9.14	1.09409	0.317291	1
GO:0071900	regulation of protein serine/threonine k...	510	29	23.9	1.21339	0.317373	1
GO:0043297	apical junction assembly	84	8	3.94	2.03046	0.317762	1
GO:0090036	regulation of protein kinase C signaling	18	4	0.84	4.7619	0.318073	1
GO:0048568	embryonic organ development	451	17	21.14	0.804163	0.318122	1
GO:0033993	response to lipid	887	44	41.57	1.05846	0.318288	1
GO:0017085	response to insecticide	11	3	0.52	5.76923	0.3183	1
GO:0045986	negative regulation of smooth muscle con...	15	3	0.7	4.28571	0.318363	1
GO:0060047	heart contraction	272	15	12.75	1.17647	0.31837	1
GO:0050801	ion homeostasis	807	40	37.82	1.05764	0.31838	1
GO:0006379	mRNA cleavage	22	3	1.03	2.91262	0.318473	1
GO:0003181	atrioventricular valve morphogenesis	24	3	1.12	2.67857	0.318505	1
GO:0045606	positive regulation of epidermal cell di...	26	3	1.22	2.45902	0.318536	1
GO:0006984	ER-nucleus signaling pathway	50	4	2.34	1.7094	0.318578	1
GO:1900122	positive regulation of receptor binding	9	2	0.42	4.7619	0.318605	1
GO:0010464	regulation of mesenchymal cell prolifera...	33	3	1.55	1.93548	0.318647	1
GO:0009437	carnitine metabolic process	12	2	0.56	3.57143	0.318653	1
GO:0086069	bundle of His cell to Purkinje myocyte c...	14	2	0.66	3.0303	0.318684	1
GO:0048311	mitochondrion distribution	16	2	0.75	2.66667	0.318716	1
GO:0007567	parturition	16	2	0.75	2.66667	0.318716	1
GO:0044320	cellular response to leptin stimulus	19	2	0.89	2.24719	0.318763	1
GO:1902414	protein localization to cell junction	105	6	4.92	1.21951	0.318773	1
GO:0046651	lymphocyte proliferation	276	14	12.94	1.08192	0.318777	1
GO:0009268	response to pH	42	3	1.97	1.52284	0.31879	1
GO:0047497	mitochondrion transport along microtubul...	23	2	1.08	1.85185	0.318827	1
GO:0006029	proteoglycan metabolic process	90	5	4.22	1.18483	0.318874	1
GO:0010880	regulation of release of sequestered cal...	28	2	1.31	1.52672	0.318906	1
GO:0043372	positive regulation of CD4-positive, alp...	29	2	1.36	1.47059	0.318921	1
GO:0098909	regulation of cardiac muscle cell action...	8	1	0.37	2.7027	0.318927	1
GO:0016185	synaptic vesicle budding from presynapti...	8	1	0.37	2.7027	0.318927	1
GO:0090650	cellular response to oxygen-glucose depr...	8	1	0.37	2.7027	0.318927	1
GO:1905064	negative regulation of vascular associat...	8	1	0.37	2.7027	0.318927	1
GO:0090673	endothelial cell-matrix adhesion	8	1	0.37	2.7027	0.318927	1
GO:0060534	trachea cartilage development	8	1	0.37	2.7027	0.318927	1
GO:0014807	regulation of somitogenesis	8	1	0.37	2.7027	0.318927	1
GO:0051584	regulation of dopamine uptake involved i...	8	1	0.37	2.7027	0.318927	1
GO:0097527	necroptotic signaling pathway	8	1	0.37	2.7027	0.318927	1
GO:0038114	interleukin-21-mediated signaling pathwa...	8	1	0.37	2.7027	0.318927	1
GO:0097692	histone H3-K4 monomethylation	8	1	0.37	2.7027	0.318927	1
GO:0003140	determination of left/right asymmetry in...	8	1	0.37	2.7027	0.318927	1
GO:1903238	positive regulation of leukocyte tetheri...	8	1	0.37	2.7027	0.318927	1
GO:0003223	ventricular compact myocardium morphogen...	8	1	0.37	2.7027	0.318927	1
GO:0006975	DNA damage induced protein phosphorylati...	8	1	0.37	2.7027	0.318927	1
GO:0035754	B cell chemotaxis	8	1	0.37	2.7027	0.318927	1
GO:0046784	viral mRNA export from host cell nucleus	8	1	0.37	2.7027	0.318927	1
GO:0072423	response to DNA damage checkpoint signal...	8	1	0.37	2.7027	0.318927	1
GO:0046886	positive regulation of hormone biosynthe...	8	1	0.37	2.7027	0.318927	1
GO:0035655	interleukin-18-mediated signaling pathwa...	8	1	0.37	2.7027	0.318927	1
GO:0045039	protein insertion into mitochondrial inn...	8	1	0.37	2.7027	0.318927	1
GO:0046533	negative regulation of photoreceptor cel...	8	1	0.37	2.7027	0.318927	1
GO:1900222	negative regulation of amyloid-beta clea...	8	1	0.37	2.7027	0.318927	1
GO:1903980	positive regulation of microglial cell a...	8	1	0.37	2.7027	0.318927	1
GO:0002480	antigen processing and presentation of e...	8	1	0.37	2.7027	0.318927	1
GO:0048312	intracellular distribution of mitochondr...	8	1	0.37	2.7027	0.318927	1
GO:0032287	peripheral nervous system myelin mainten...	8	1	0.37	2.7027	0.318927	1
GO:0015889	cobalamin transport	8	1	0.37	2.7027	0.318927	1
GO:0000733	DNA strand renaturation	8	1	0.37	2.7027	0.318927	1
GO:0030643	cellular phosphate ion homeostasis	8	1	0.37	2.7027	0.318927	1
GO:0032825	positive regulation of natural killer ce...	8	1	0.37	2.7027	0.318927	1
GO:0021612	facial nerve structural organization	8	1	0.37	2.7027	0.318927	1
GO:0072674	multinuclear osteoclast differentiation	8	1	0.37	2.7027	0.318927	1
GO:0048227	plasma membrane to endosome transport	8	1	0.37	2.7027	0.318927	1
GO:0007217	tachykinin receptor signaling pathway	8	1	0.37	2.7027	0.318927	1
GO:0045188	regulation of circadian sleep/wake cycle...	8	1	0.37	2.7027	0.318927	1
GO:2000766	negative regulation of cytoplasmic trans...	8	1	0.37	2.7027	0.318927	1
GO:0034498	early endosome to Golgi transport	8	1	0.37	2.7027	0.318927	1
GO:0010510	regulation of acetyl-CoA biosynthetic pr...	8	1	0.37	2.7027	0.318927	1
GO:0010501	RNA secondary structure unwinding	8	1	0.37	2.7027	0.318927	1
GO:0048539	bone marrow development	8	1	0.37	2.7027	0.318927	1
GO:0007506	gonadal mesoderm development	8	1	0.37	2.7027	0.318927	1
GO:0071169	establishment of protein localization to...	8	1	0.37	2.7027	0.318927	1
GO:2000564	regulation of CD8-positive, alpha-beta T...	8	1	0.37	2.7027	0.318927	1
GO:2000510	positive regulation of dendritic cell ch...	8	1	0.37	2.7027	0.318927	1
GO:0032927	positive regulation of activin receptor ...	8	1	0.37	2.7027	0.318927	1
GO:0062043	positive regulation of cardiac epithelia...	8	1	0.37	2.7027	0.318927	1
GO:0009804	coumarin metabolic process	8	1	0.37	2.7027	0.318927	1
GO:0098532	histone H3-K27 trimethylation	8	1	0.37	2.7027	0.318927	1
GO:0034214	protein hexamerization	8	1	0.37	2.7027	0.318927	1
GO:2000617	positive regulation of histone H3-K9 ace...	8	1	0.37	2.7027	0.318927	1
GO:1902966	positive regulation of protein localizat...	8	1	0.37	2.7027	0.318927	1
GO:0150012	positive regulation of neuron projection...	8	1	0.37	2.7027	0.318927	1
GO:0060158	phospholipase C-activating dopamine rece...	8	1	0.37	2.7027	0.318927	1
GO:0060137	maternal process involved in parturition	8	1	0.37	2.7027	0.318927	1
GO:0006108	malate metabolic process	8	1	0.37	2.7027	0.318927	1
GO:0060603	mammary gland duct morphogenesis	31	2	1.45	1.37931	0.318953	1
GO:0006007	glucose catabolic process	35	2	1.64	1.21951	0.319016	1
GO:0001841	neural tube formation	106	5	4.97	1.00604	0.319128	1
GO:0038202	TORC1 signaling	44	2	2.06	0.970874	0.319159	1
GO:0008037	cell recognition	153	7	7.17	0.97629	0.319198	1
GO:0032411	positive regulation of transporter activ...	112	5	5.25	0.952381	0.319223	1
GO:1901796	regulation of signal transduction by p53...	178	11	8.34	1.31894	0.32279	1
GO:0007605	sensory perception of sound	152	9	7.12	1.26404	0.326793	1
GO:0035023	regulation of Rho protein signal transdu...	85	7	3.98	1.75879	0.327389	1
GO:0034080	CENP-A containing nucleosome assembly	43	3	2.02	1.48515	0.327494	1
GO:0045214	sarcomere organization	43	3	2.02	1.48515	0.327494	1
GO:0070498	interleukin-1-mediated signaling pathway	100	6	4.69	1.27932	0.327698	1
GO:0010332	response to gamma radiation	56	5	2.62	1.9084	0.327744	1
GO:0006412	translation	635	32	29.76	1.07527	0.327793	1
GO:0032201	telomere maintenance via semi-conservati...	27	3	1.27	2.3622	0.328098	1
GO:0050873	brown fat cell differentiation	49	4	2.3	1.73913	0.328115	1
GO:0001702	gastrulation with mouth forming second	25	2	1.17	1.7094	0.328597	1
GO:0022400	regulation of rhodopsin mediated signali...	25	2	1.17	1.7094	0.328597	1
GO:0002092	positive regulation of receptor internal...	25	2	1.17	1.7094	0.328597	1
GO:0002053	positive regulation of mesenchymal cell ...	25	2	1.17	1.7094	0.328597	1
GO:0046697	decidualization	25	2	1.17	1.7094	0.328597	1
GO:0010592	positive regulation of lamellipodium ass...	25	2	1.17	1.7094	0.328597	1
GO:0070374	positive regulation of ERK1 and ERK2 cas...	201	12	9.42	1.27389	0.32946	1
GO:0002250	adaptive immune response	412	19	19.31	0.983946	0.329514	1
GO:0043687	post-translational protein modification	359	20	16.83	1.18835	0.337746	1
GO:0006644	phospholipid metabolic process	445	34	20.86	1.62991	0.338756	1
GO:0071277	cellular response to calcium ion	82	5	3.84	1.30208	0.339656	1
GO:0045652	regulation of megakaryocyte differentiat...	82	5	3.84	1.30208	0.339656	1
GO:0035264	multicellular organism growth	149	8	6.98	1.14613	0.339791	1
GO:0044255	cellular lipid metabolic process	1068	72	50.05	1.43856	0.342582	1
GO:0043278	response to morphine	31	3	1.45	2.06897	0.345529	1
GO:2000036	regulation of stem cell population maint...	33	3	1.55	1.93548	0.345582	1
GO:0097755	positive regulation of blood vessel diam...	56	4	2.62	1.52672	0.345626	1
GO:0006361	transcription initiation from RNA polyme...	35	3	1.64	1.82927	0.345635	1
GO:0042491	inner ear auditory receptor cell differe...	36	3	1.69	1.77515	0.345662	1
GO:0046686	response to cadmium ion	63	4	2.95	1.35593	0.345812	1
GO:0061049	cell growth involved in cardiac muscle c...	26	2	1.22	1.63934	0.345963	1
GO:0032743	positive regulation of interleukin-2 pro...	26	2	1.22	1.63934	0.345963	1
GO:0035902	response to immobilization stress	26	2	1.22	1.63934	0.345963	1
GO:0071377	cellular response to glucagon stimulus	26	2	1.22	1.63934	0.345963	1
GO:0051497	negative regulation of stress fiber asse...	26	2	1.22	1.63934	0.345963	1
GO:0042325	regulation of phosphorylation	1596	87	74.8	1.1631	0.346219	1
GO:2001020	regulation of response to DNA damage sti...	224	16	10.5	1.52381	0.349058	1
GO:0009117	nucleotide metabolic process	527	30	24.7	1.21457	0.349101	1
GO:0098900	regulation of action potential	51	7	2.39	2.92887	0.349399	1
GO:0042327	positive regulation of phosphorylation	1070	54	50.15	1.07677	0.349602	1
GO:0007052	mitotic spindle organization	117	6	5.48	1.09489	0.349616	1
GO:0045927	positive regulation of growth	258	16	12.09	1.32341	0.34964	1
GO:0060294	cilium movement involved in cell motilit...	109	9	5.11	1.76125	0.349656	1
GO:0042770	signal transduction in response to DNA d...	131	10	6.14	1.62866	0.349666	1
GO:0051646	mitochondrion localization	46	5	2.16	2.31481	0.35004	1
GO:0046330	positive regulation of JNK cascade	136	10	6.37	1.56986	0.350296	1
GO:0032770	positive regulation of monooxygenase act...	30	3	1.41	2.12766	0.350494	1
GO:0045620	negative regulation of lymphocyte differ...	52	4	2.44	1.63934	0.350505	1
GO:0045760	positive regulation of action potential	10	2	0.47	4.25532	0.350517	1
GO:0033197	response to vitamin E	11	2	0.52	3.84615	0.350534	1
GO:0000012	single strand break repair	12	2	0.56	3.57143	0.350551	1
GO:0051983	regulation of chromosome segregation	101	6	4.73	1.2685	0.350612	1
GO:0019885	antigen processing and presentation of e...	16	2	0.75	2.66667	0.350618	1
GO:0045187	regulation of circadian sleep/wake cycle...	17	2	0.8	2.5	0.350635	1
GO:0035493	SNARE complex assembly	20	2	0.94	2.12766	0.350686	1
GO:0010226	response to lithium ion	23	2	1.08	1.85185	0.350737	1
GO:0033522	histone H2A ubiquitination	26	2	1.22	1.63934	0.350788	1
GO:0060055	angiogenesis involved in wound healing	26	2	1.22	1.63934	0.350788	1
GO:0006265	DNA topological change	9	1	0.42	2.38095	0.350861	1
GO:1901844	regulation of cell communication by elec...	9	1	0.42	2.38095	0.350861	1
GO:0006768	biotin metabolic process	9	1	0.42	2.38095	0.350861	1
GO:0006782	protoporphyrinogen IX biosynthetic proce...	9	1	0.42	2.38095	0.350861	1
GO:1904667	negative regulation of ubiquitin protein...	9	1	0.42	2.38095	0.350861	1
GO:0097267	omega-hydroxylase P450 pathway	9	1	0.42	2.38095	0.350861	1
GO:0003344	pericardium morphogenesis	9	1	0.42	2.38095	0.350861	1
GO:0035360	positive regulation of peroxisome prolif...	9	1	0.42	2.38095	0.350861	1
GO:0006651	diacylglycerol biosynthetic process	9	1	0.42	2.38095	0.350861	1
GO:0051660	establishment of centrosome localization	9	1	0.42	2.38095	0.350861	1
GO:0033292	T-tubule organization	9	1	0.42	2.38095	0.350861	1
GO:0038113	interleukin-9-mediated signaling pathway	9	1	0.42	2.38095	0.350861	1
GO:1905165	regulation of lysosomal protein cataboli...	9	1	0.42	2.38095	0.350861	1
GO:0007021	tubulin complex assembly	9	1	0.42	2.38095	0.350861	1
GO:0000467	exonucleolytic trimming to generate matu...	9	1	0.42	2.38095	0.350861	1
GO:0018243	protein O-linked glycosylation via threo...	9	1	0.42	2.38095	0.350861	1
GO:2000096	positive regulation of Wnt signaling pat...	9	1	0.42	2.38095	0.350861	1
GO:2000020	positive regulation of male gonad develo...	9	1	0.42	2.38095	0.350861	1
GO:1900264	positive regulation of DNA-directed DNA ...	9	1	0.42	2.38095	0.350861	1
GO:0002315	marginal zone B cell differentiation	9	1	0.42	2.38095	0.350861	1
GO:0046600	negative regulation of centriole replica...	9	1	0.42	2.38095	0.350861	1
GO:0015810	aspartate transmembrane transport	9	1	0.42	2.38095	0.350861	1
GO:0061549	sympathetic ganglion development	9	1	0.42	2.38095	0.350861	1
GO:0048478	replication fork protection	9	1	0.42	2.38095	0.350861	1
GO:0034058	endosomal vesicle fusion	9	1	0.42	2.38095	0.350861	1
GO:0070922	small RNA loading onto RISC	9	1	0.42	2.38095	0.350861	1
GO:1901029	negative regulation of mitochondrial out...	9	1	0.42	2.38095	0.350861	1
GO:0048702	embryonic neurocranium morphogenesis	9	1	0.42	2.38095	0.350861	1
GO:0060054	positive regulation of epithelial cell p...	9	1	0.42	2.38095	0.350861	1
GO:0043653	mitochondrial fragmentation involved in ...	9	1	0.42	2.38095	0.350861	1
GO:0010637	negative regulation of mitochondrial fus...	9	1	0.42	2.38095	0.350861	1
GO:0045602	negative regulation of endothelial cell ...	9	1	0.42	2.38095	0.350861	1
GO:0001188	RNA polymerase I preinitiation complex a...	9	1	0.42	2.38095	0.350861	1
GO:0060179	male mating behavior	9	1	0.42	2.38095	0.350861	1
GO:0006198	cAMP catabolic process	9	1	0.42	2.38095	0.350861	1
GO:1901750	leukotriene D4 biosynthetic process	9	1	0.42	2.38095	0.350861	1
GO:0045955	negative regulation of calcium ion-depen...	9	1	0.42	2.38095	0.350861	1
GO:0006290	pyrimidine dimer repair	9	1	0.42	2.38095	0.350861	1
GO:0035456	response to interferon-beta	31	2	1.45	1.37931	0.350873	1
GO:0060338	regulation of type I interferon-mediated...	34	2	1.59	1.25786	0.350924	1
GO:0001913	T cell mediated cytotoxicity	43	2	2.02	0.990099	0.351076	1
GO:0033173	calcineurin-NFAT signaling cascade	44	2	2.06	0.970874	0.351093	1
GO:0032964	collagen biosynthetic process	44	2	2.06	0.970874	0.351093	1
GO:1904888	cranial skeletal system development	68	2	3.19	0.626959	0.351502	1
GO:0006888	endoplasmic reticulum to Golgi vesicle-m...	203	13	9.51	1.36698	0.352141	1
GO:0032729	positive regulation of interferon-gamma ...	64	4	3	1.33333	0.352583	1
GO:0035335	peptidyl-tyrosine dephosphorylation	103	6	4.83	1.24224	0.352872	1
GO:0045668	negative regulation of osteoblast differ...	45	3	2.11	1.4218	0.353487	1
GO:0019233	sensory perception of pain	106	5	4.97	1.00604	0.354121	1
GO:0009615	response to virus	338	14	15.84	0.883838	0.355088	1
GO:0042542	response to hydrogen peroxide	134	4	6.28	0.636943	0.35583	1
GO:0097191	extrinsic apoptotic signaling pathway	226	13	10.59	1.22757	0.36219	1
GO:0031641	regulation of myelination	46	4	2.16	1.85185	0.36253	1
GO:0007143	female meiotic nuclear division	31	3	1.45	2.06897	0.362704	1
GO:0032007	negative regulation of TOR signaling	41	3	1.92	1.5625	0.362978	1
GO:0034644	cellular response to UV	78	5	3.66	1.36612	0.363013	1
GO:0001556	oocyte maturation	27	2	1.27	1.5748	0.363179	1
GO:0070168	negative regulation of biomineral tissue...	27	2	1.27	1.5748	0.363179	1
GO:0007026	negative regulation of microtubule depol...	27	2	1.27	1.5748	0.363179	1
GO:0032786	positive regulation of DNA-templated tra...	27	2	1.27	1.5748	0.363179	1
GO:0007628	adult walking behavior	27	2	1.27	1.5748	0.363179	1
GO:0090102	cochlea development	51	3	2.39	1.25523	0.363252	1
GO:0048208	COPII vesicle coating	65	4	3.05	1.31148	0.363357	1
GO:0045944	positive regulation of transcription by ...	1185	59	55.54	1.0623	0.363492	1
GO:0014065	phosphatidylinositol 3-kinase signaling	148	4	6.94	0.576369	0.36534	1
GO:0043124	negative regulation of I-kappaB kinase/N...	46	3	2.16	1.38889	0.366442	1
GO:0034260	negative regulation of GTPase activity	46	3	2.16	1.38889	0.366442	1
GO:0090263	positive regulation of canonical Wnt sig...	145	8	6.8	1.17647	0.36994	1
GO:0043123	positive regulation of I-kappaB kinase/N...	186	10	8.72	1.14679	0.374215	1
GO:0007041	lysosomal transport	109	11	5.11	2.15264	0.37708	1
GO:0051046	regulation of secretion	680	38	31.87	1.19234	0.379069	1
GO:0042572	retinol metabolic process	47	3	2.2	1.36364	0.379352	1
GO:0071901	negative regulation of protein serine/th...	134	8	6.28	1.27389	0.379597	1
GO:0032635	interleukin-6 production	136	11	6.37	1.72684	0.37972	1
GO:0018149	peptide cross-linking	34	3	1.59	1.88679	0.379788	1
GO:0001881	receptor recycling	34	6	1.59	3.77358	0.379814	1
GO:0021904	dorsal/ventral neural tube patterning	24	5	1.12	4.46429	0.380018	1
GO:0046425	regulation of receptor signaling pathway...	128	7	6	1.16667	0.380031	1
GO:0051298	centrosome duplication	68	7	3.19	2.19436	0.380039	1
GO:0006402	mRNA catabolic process	372	21	17.43	1.20482	0.380115	1
GO:0048662	negative regulation of smooth muscle cel...	46	3	2.16	1.38889	0.380126	1
GO:0033137	negative regulation of peptidyl-serine p...	28	2	1.31	1.52672	0.38022	1
GO:0003180	aortic valve morphogenesis	28	2	1.31	1.52672	0.38022	1
GO:0090200	positive regulation of release of cytoch...	28	2	1.31	1.52672	0.38022	1
GO:0071548	response to dexamethasone	41	5	1.92	2.60417	0.380323	1
GO:0035455	response to interferon-alpha	21	4	0.98	4.08163	0.380348	1
GO:0000098	sulfur amino acid catabolic process	15	3	0.7	4.28571	0.380624	1
GO:0043243	positive regulation of protein-containin...	37	4	1.73	2.31214	0.380635	1
GO:0019370	leukotriene biosynthetic process	20	3	0.94	3.19149	0.380714	1
GO:0006164	purine nucleotide biosynthetic process	192	11	9	1.22222	0.380732	1
GO:0036010	protein localization to endosome	25	3	1.17	2.5641	0.380804	1
GO:0060351	cartilage development involved in endoch...	29	3	1.36	2.20588	0.380875	1
GO:0060038	cardiac muscle cell proliferation	52	4	2.44	1.63934	0.380905	1
GO:0061314	Notch signaling involved in heart develo...	11	2	0.52	3.84615	0.380936	1
GO:0010459	negative regulation of heart rate	11	2	0.52	3.84615	0.380936	1
GO:0150077	regulation of neuroinflammatory response	33	3	1.55	1.93548	0.380947	1
GO:1990266	neutrophil migration	119	7	5.58	1.25448	0.380958	1
GO:0046037	GMP metabolic process	14	2	0.66	3.0303	0.380989	1
GO:0033151	V(D)J recombination	15	2	0.7	2.85714	0.381007	1
GO:0055119	relaxation of cardiac muscle	16	2	0.75	2.66667	0.381025	1
GO:0002523	leukocyte migration involved in inflamma...	16	2	0.75	2.66667	0.381025	1
GO:1903978	regulation of microglial cell activation	18	2	0.84	2.38095	0.381061	1
GO:0030072	peptide hormone secretion	255	13	11.95	1.08787	0.381101	1
GO:0071467	cellular response to pH	22	2	1.03	1.94175	0.381133	1
GO:0060396	growth hormone receptor signaling pathwa...	24	2	1.12	1.78571	0.381169	1
GO:0072378	blood coagulation, fibrin clot formation	28	2	1.31	1.52672	0.381241	1
GO:0010874	regulation of cholesterol efflux	30	2	1.41	1.41844	0.381277	1
GO:0060768	regulation of epithelial cell proliferat...	10	1	0.47	2.12766	0.381301	1
GO:1901838	positive regulation of transcription of ...	10	1	0.47	2.12766	0.381301	1
GO:0006751	glutathione catabolic process	10	1	0.47	2.12766	0.381301	1
GO:0006702	androgen biosynthetic process	10	1	0.47	2.12766	0.381301	1
GO:0003376	sphingosine-1-phosphate receptor signali...	10	1	0.47	2.12766	0.381301	1
GO:0140052	cellular response to oxidised low-densit...	10	1	0.47	2.12766	0.381301	1
GO:0140042	lipid droplet formation	10	1	0.47	2.12766	0.381301	1
GO:0051901	positive regulation of mitochondrial dep...	10	1	0.47	2.12766	0.381301	1
GO:0030432	peristalsis	10	1	0.47	2.12766	0.381301	1
GO:0046710	GDP metabolic process	10	1	0.47	2.12766	0.381301	1
GO:0007084	mitotic nuclear envelope reassembly	10	1	0.47	2.12766	0.381301	1
GO:0072488	ammonium transmembrane transport	10	1	0.47	2.12766	0.381301	1
GO:0018242	protein O-linked glycosylation via serin...	10	1	0.47	2.12766	0.381301	1
GO:2000048	negative regulation of cell-cell adhesio...	10	1	0.47	2.12766	0.381301	1
GO:0046548	retinal rod cell development	10	1	0.47	2.12766	0.381301	1
GO:0000290	deadenylation-dependent decapping of nuc...	10	1	0.47	2.12766	0.381301	1
GO:0015886	heme transport	10	1	0.47	2.12766	0.381301	1
GO:0015808	L-alanine transport	10	1	0.47	2.12766	0.381301	1
GO:0007440	foregut morphogenesis	10	1	0.47	2.12766	0.381301	1
GO:1902237	positive regulation of endoplasmic retic...	10	1	0.47	2.12766	0.381301	1
GO:0010269	response to selenium ion	10	1	0.47	2.12766	0.381301	1
GO:0040015	negative regulation of multicellular org...	10	1	0.47	2.12766	0.381301	1
GO:0032815	negative regulation of natural killer ce...	10	1	0.47	2.12766	0.381301	1
GO:0048103	somatic stem cell division	10	1	0.47	2.12766	0.381301	1
GO:2000234	positive regulation of rRNA processing	10	1	0.47	2.12766	0.381301	1
GO:0048739	cardiac muscle fiber development	10	1	0.47	2.12766	0.381301	1
GO:0071313	cellular response to caffeine	10	1	0.47	2.12766	0.381301	1
GO:0045793	positive regulation of cell size	10	1	0.47	2.12766	0.381301	1
GO:0034454	microtubule anchoring at centrosome	10	1	0.47	2.12766	0.381301	1
GO:1904338	regulation of dopaminergic neuron differ...	10	1	0.47	2.12766	0.381301	1
GO:0014049	positive regulation of glutamate secreti...	10	1	0.47	2.12766	0.381301	1
GO:0098887	neurotransmitter receptor transport, end...	10	1	0.47	2.12766	0.381301	1
GO:2000543	positive regulation of gastrulation	10	1	0.47	2.12766	0.381301	1
GO:0060346	bone trabecula formation	10	1	0.47	2.12766	0.381301	1
GO:0042428	serotonin metabolic process	10	1	0.47	2.12766	0.381301	1
GO:0010992	ubiquitin recycling	10	1	0.47	2.12766	0.381301	1
GO:0002934	desmosome organization	10	1	0.47	2.12766	0.381301	1
GO:0042117	monocyte activation	10	1	0.47	2.12766	0.381301	1
GO:0006183	GTP biosynthetic process	10	1	0.47	2.12766	0.381301	1
GO:0006171	cAMP biosynthetic process	10	1	0.47	2.12766	0.381301	1
GO:0042743	hydrogen peroxide metabolic process	56	3	2.62	1.14504	0.381361	1
GO:0021675	nerve development	78	4	3.66	1.0929	0.381373	1
GO:0009142	nucleoside triphosphate biosynthetic pro...	79	4	3.7	1.08108	0.381391	1
GO:0002381	immunoglobulin production involved in im...	61	3	2.86	1.04895	0.381451	1
GO:0032233	positive regulation of actin filament bu...	62	3	2.91	1.03093	0.381469	1
GO:0042274	ribosomal small subunit biogenesis	73	3	3.42	0.877193	0.381667	1
GO:0097345	mitochondrial outer membrane permeabiliz...	55	2	2.58	0.775194	0.381726	1
GO:0007156	homophilic cell adhesion via plasma memb...	167	9	7.83	1.14943	0.382513	1
GO:0007040	lysosome organization	67	4	3.14	1.27389	0.384877	1
GO:0036498	IRE1-mediated unfolded protein response	67	4	3.14	1.27389	0.384877	1
GO:0001764	neuron migration	163	10	7.64	1.3089	0.385066	1
GO:0050731	positive regulation of peptidyl-tyrosine...	188	9	8.81	1.02157	0.385489	1
GO:0002576	platelet degranulation	127	7	5.95	1.17647	0.385722	1
GO:0006260	DNA replication	273	18	12.79	1.40735	0.391525	1
GO:0061512	protein localization to cilium	61	4	2.86	1.3986	0.391901	1
GO:0043407	negative regulation of MAP kinase activi...	74	4	3.47	1.15274	0.392374	1
GO:0006378	mRNA polyadenylation	46	6	2.16	2.77778	0.395093	1
GO:0055114	oxidation-reduction process	993	55	46.54	1.18178	0.39576	1
GO:0019228	neuronal action potential	34	4	1.59	2.51572	0.395979	1
GO:0071479	cellular response to ionizing radiation	68	5	3.19	1.5674	0.396343	1
GO:0042246	tissue regeneration	72	5	3.37	1.48368	0.396458	1
GO:0071480	cellular response to gamma radiation	30	3	1.41	2.12766	0.396479	1
GO:0006515	protein quality control for misfolded or...	29	2	1.36	1.47059	0.397064	1
GO:0035116	embryonic hindlimb morphogenesis	29	2	1.36	1.47059	0.397064	1
GO:0048147	negative regulation of fibroblast prolif...	29	2	1.36	1.47059	0.397064	1
GO:0048873	homeostasis of number of cells within a ...	29	2	1.36	1.47059	0.397064	1
GO:0006914	autophagy	527	34	24.7	1.37652	0.398011	1
GO:0015698	inorganic anion transport	169	5	7.92	0.631313	0.39927	1
GO:0030514	negative regulation of BMP signaling pat...	49	3	2.3	1.30435	0.404987	1
GO:0070126	mitochondrial translational termination	89	5	4.17	1.19904	0.405396	1
GO:0030048	actin filament-based movement	148	13	6.94	1.8732	0.408054	1
GO:0043009	chordate embryonic development	645	35	30.23	1.15779	0.408528	1
GO:0007179	transforming growth factor beta receptor...	187	7	8.76	0.799087	0.40867	1
GO:0060285	cilium-dependent cell motility	120	10	5.62	1.77936	0.408741	1
GO:0060993	kidney morphogenesis	92	7	4.31	1.62413	0.409425	1
GO:0045761	regulation of adenylate cyclase activity	32	4	1.5	2.66667	0.409504	1
GO:0030239	myofibril assembly	65	5	3.05	1.63934	0.409723	1
GO:0046622	positive regulation of organ growth	48	4	2.25	1.77778	0.409805	1
GO:0051279	regulation of release of sequestered cal...	77	5	3.61	1.38504	0.409949	1
GO:0051645	Golgi localization	14	2	0.66	3.0303	0.409969	1
GO:0001893	maternal placenta development	36	3	1.69	1.77515	0.409981	1
GO:1901661	quinone metabolic process	36	3	1.69	1.77515	0.409981	1
GO:2000001	regulation of DNA damage checkpoint	16	2	0.75	2.66667	0.410007	1
GO:0030033	microvillus assembly	17	2	0.8	2.5	0.410025	1
GO:0060080	inhibitory postsynaptic potential	18	2	0.84	2.38095	0.410044	1
GO:0060039	pericardium development	20	2	0.94	2.12766	0.410082	1
GO:0045943	positive regulation of transcription by ...	21	2	0.98	2.04082	0.410101	1
GO:0042255	ribosome assembly	64	4	3	1.33333	0.410107	1
GO:0031639	plasminogen activation	23	2	1.08	1.85185	0.410138	1
GO:0045945	positive regulation of transcription by ...	11	1	0.52	1.92308	0.410314	1
GO:0033327	Leydig cell differentiation	11	1	0.52	1.92308	0.410314	1
GO:0006853	carnitine shuttle	11	1	0.52	1.92308	0.410314	1
GO:0035331	negative regulation of hippo signaling	11	1	0.52	1.92308	0.410314	1
GO:0031915	positive regulation of synaptic plastici...	11	1	0.52	1.92308	0.410314	1
GO:0033210	leptin-mediated signaling pathway	11	1	0.52	1.92308	0.410314	1
GO:0000050	urea cycle	11	1	0.52	1.92308	0.410314	1
GO:0006983	ER overload response	11	1	0.52	1.92308	0.410314	1
GO:1902093	positive regulation of flagellated sperm...	11	1	0.52	1.92308	0.410314	1
GO:1903800	positive regulation of production of miR...	11	1	0.52	1.92308	0.410314	1
GO:1902018	negative regulation of cilium assembly	11	1	0.52	1.92308	0.410314	1
GO:0018401	peptidyl-proline hydroxylation to 4-hydr...	11	1	0.52	1.92308	0.410314	1
GO:0002024	diet induced thermogenesis	11	1	0.52	1.92308	0.410314	1
GO:0072321	chaperone-mediated protein transport	11	1	0.52	1.92308	0.410314	1
GO:2000392	regulation of lamellipodium morphogenesi...	11	1	0.52	1.92308	0.410314	1
GO:1902287	semaphorin-plexin signaling pathway invo...	11	1	0.52	1.92308	0.410314	1
GO:0007256	activation of JNKK activity	11	1	0.52	1.92308	0.410314	1
GO:0071372	cellular response to follicle-stimulatin...	11	1	0.52	1.92308	0.410314	1
GO:0034378	chylomicron assembly	11	1	0.52	1.92308	0.410314	1
GO:0048853	forebrain morphogenesis	11	1	0.52	1.92308	0.410314	1
GO:0006048	UDP-N-acetylglucosamine biosynthetic pro...	11	1	0.52	1.92308	0.410314	1
GO:0097090	presynaptic membrane organization	11	1	0.52	1.92308	0.410314	1
GO:2000574	regulation of microtubule motor activity	11	1	0.52	1.92308	0.410314	1
GO:0031442	positive regulation of mRNA 3'-end proce...	11	1	0.52	1.92308	0.410314	1
GO:0090309	positive regulation of DNA methylation-d...	11	1	0.52	1.92308	0.410314	1
GO:0007614	short-term memory	11	1	0.52	1.92308	0.410314	1
GO:0045657	positive regulation of monocyte differen...	11	1	0.52	1.92308	0.410314	1
GO:0016081	synaptic vesicle docking	11	1	0.52	1.92308	0.410314	1
GO:0006465	signal peptide processing	11	1	0.52	1.92308	0.410314	1
GO:0019852	L-ascorbic acid metabolic process	11	1	0.52	1.92308	0.410314	1
GO:0060159	regulation of dopamine receptor signalin...	11	1	0.52	1.92308	0.410314	1
GO:0006182	cGMP biosynthetic process	11	1	0.52	1.92308	0.410314	1
GO:0060287	epithelial cilium movement involved in d...	11	1	0.52	1.92308	0.410314	1
GO:0016064	immunoglobulin mediated immune response	120	6	5.62	1.06762	0.410359	1
GO:0000460	maturation of 5.8S rRNA	36	2	1.69	1.18343	0.410383	1
GO:0031076	embryonic camera-type eye development	39	2	1.83	1.0929	0.41044	1
GO:0021795	cerebral cortex cell migration	42	2	1.97	1.01523	0.410496	1
GO:0008206	bile acid metabolic process	47	2	2.2	0.909091	0.410591	1
GO:0060541	respiratory system development	203	9	9.51	0.946372	0.41072	1
GO:1903038	negative regulation of leukocyte cell-ce...	122	5	5.72	0.874126	0.4108	1
GO:0000380	alternative mRNA splicing, via spliceoso...	87	2	4.08	0.490196	0.411346	1
GO:0001657	ureteric bud development	97	8	4.55	1.75824	0.411891	1
GO:0008585	female gonad development	100	8	4.69	1.70576	0.41198	1
GO:0043507	positive regulation of JUN kinase activi...	72	6	3.37	1.78042	0.412415	1
GO:0001954	positive regulation of cell-matrix adhes...	55	5	2.58	1.93798	0.412544	1
GO:0045744	negative regulation of G protein-coupled...	51	4	2.39	1.67364	0.413055	1
GO:0034113	heterotypic cell-cell adhesion	61	4	2.86	1.3986	0.41335	1
GO:0014047	glutamate secretion	45	3	2.11	1.4218	0.413507	1
GO:0035666	TRIF-dependent toll-like receptor signal...	30	2	1.41	1.41844	0.413693	1
GO:0031116	positive regulation of microtubule polym...	30	2	1.41	1.41844	0.413693	1
GO:0090162	establishment of epithelial cell polarit...	30	2	1.41	1.41844	0.413693	1
GO:0007018	microtubule-based movement	364	22	17.06	1.28957	0.414203	1
GO:0001755	neural crest cell migration	56	4	2.62	1.52672	0.417116	1
GO:1903506	regulation of nucleic acid-templated tra...	3440	142	161.22	0.880784	0.420175	1
GO:0031175	neuron projection development	995	53	46.63	1.13661	0.421874	1
GO:0001649	osteoblast differentiation	216	11	10.12	1.08696	0.42394	1
GO:0031146	SCF-dependent proteasomal ubiquitin-depe...	91	5	4.26	1.17371	0.424091	1
GO:0016236	macroautophagy	308	20	14.43	1.386	0.42623	1
GO:0038096	Fc-gamma receptor signaling pathway invo...	78	5	3.66	1.36612	0.426946	1
GO:0097435	supramolecular fiber organization	700	58	32.81	1.76775	0.427111	1
GO:0035690	cellular response to drug	71	4	3.33	1.2012	0.427584	1
GO:2001234	negative regulation of apoptotic signali...	228	15	10.69	1.40318	0.427653	1
GO:0019216	regulation of lipid metabolic process	414	20	19.4	1.03093	0.427659	1
GO:0042981	regulation of apoptotic process	1500	78	70.3	1.10953	0.428103	1
GO:0050772	positive regulation of axonogenesis	85	6	3.98	1.50754	0.429148	1
GO:0030032	lamellipodium assembly	66	4	3.09	1.2945	0.42986	1
GO:0006749	glutathione metabolic process	52	3	2.44	1.22951	0.43008	1
GO:0060292	long-term synaptic depression	31	2	1.45	1.37931	0.43009	1
GO:0043484	regulation of RNA splicing	153	7	7.17	0.97629	0.430553	1
GO:0008360	regulation of cell shape	154	8	7.22	1.10803	0.434529	1
GO:0045580	regulation of T cell differentiation	147	12	6.89	1.74165	0.436001	1
GO:0030330	DNA damage response, signal transduction...	106	9	4.97	1.81087	0.436459	1
GO:0070198	protein localization to chromosome, telo...	30	4	1.41	2.83688	0.437067	1
GO:0055074	calcium ion homeostasis	458	24	21.46	1.11836	0.437072	1
GO:0019083	viral transcription	176	9	8.25	1.09091	0.437131	1
GO:0097502	mannosylation	36	4	1.69	2.36686	0.437185	1
GO:0048385	regulation of retinoic acid receptor sig...	17	3	0.8	3.75	0.437231	1
GO:1903010	regulation of bone development	24	3	1.12	2.67857	0.437368	1
GO:0003214	cardiac left ventricle morphogenesis	14	2	0.66	3.0303	0.43759	1
GO:0043584	nose development	15	2	0.7	2.85714	0.43761	1
GO:0043117	positive regulation of vascular permeabi...	17	2	0.8	2.5	0.437649	1
GO:0048485	sympathetic nervous system development	21	2	0.98	2.04082	0.437727	1
GO:0045598	regulation of fat cell differentiation	132	7	6.19	1.13086	0.437811	1
GO:2000177	regulation of neural precursor cell prol...	90	5	4.22	1.18483	0.437825	1
GO:0060074	synapse maturation	26	2	1.22	1.63934	0.437825	1
GO:0010390	histone monoubiquitination	29	2	1.36	1.47059	0.437884	1
GO:1903025	regulation of RNA polymerase II regulato...	12	1	0.56	1.78571	0.437969	1
GO:0051280	negative regulation of release of seques...	12	1	0.56	1.78571	0.437969	1
GO:0097284	hepatocyte apoptotic process	12	1	0.56	1.78571	0.437969	1
GO:0006554	lysine catabolic process	12	1	0.56	1.78571	0.437969	1
GO:0003356	regulation of cilium beat frequency	12	1	0.56	1.78571	0.437969	1
GO:2001223	negative regulation of neuron migration	12	1	0.56	1.78571	0.437969	1
GO:0051549	positive regulation of keratinocyte migr...	12	1	0.56	1.78571	0.437969	1
GO:0055015	ventricular cardiac muscle cell developm...	12	1	0.56	1.78571	0.437969	1
GO:0038180	nerve growth factor signaling pathway	12	1	0.56	1.78571	0.437969	1
GO:0033234	negative regulation of protein sumoylati...	12	1	0.56	1.78571	0.437969	1
GO:0038110	interleukin-2-mediated signaling pathway	12	1	0.56	1.78571	0.437969	1
GO:0042953	lipoprotein transport	12	1	0.56	1.78571	0.437969	1
GO:0072015	glomerular visceral epithelial cell deve...	12	1	0.56	1.78571	0.437969	1
GO:0070493	thrombin-activated receptor signaling pa...	12	1	0.56	1.78571	0.437969	1
GO:0033690	positive regulation of osteoblast prolif...	12	1	0.56	1.78571	0.437969	1
GO:0035845	photoreceptor cell outer segment organiz...	12	1	0.56	1.78571	0.437969	1
GO:0070269	pyroptosis	12	1	0.56	1.78571	0.437969	1
GO:0070202	regulation of establishment of protein l...	12	1	0.56	1.78571	0.437969	1
GO:1900116	extracellular negative regulation of sig...	12	1	0.56	1.78571	0.437969	1
GO:0000185	activation of MAPKKK activity	12	1	0.56	1.78571	0.437969	1
GO:0070816	phosphorylation of RNA polymerase II C-t...	12	1	0.56	1.78571	0.437969	1
[truncated: 14,024 more rows]
