# Supplementary material for: Calculating genetic risk for dysfunction in pleiotropic biological processes using whole exome sequencing data
Source: J Neurodev Disord. 2022 Jun 24;14:39. doi: 10.1186/s11689-022-09448-8 (PMC9233372; doi:10.1186/s11689-022-09448-8)
Supplement: Supplementary file 6 — Additional file 6: Supplementary table 4. [file 11689_2022_9448_MOESM6_ESM.xlsx]

## Sheet: S4. Regression Results
Table S4. Associations between DBP scores for cerebral cortex development and sleep duration. Shown are results from tests conducted to determine if there was an association between dysfunctional biological process scores for cerebral cortex development (GO:0021987) and parent-reports of sleep durations in n=2,288 individuals diagnosed with autism spectrum disorder. Models adjusted for intellectu…
Table S4a. Continuous sleep duration in minutes.						Table S4b. Sleep duration subgroups based on extremes of sleep duration distribution.
Phenotype Variable	β†	SE	t-statistic	p-value		Phenotype Variable	β†	SE	t-statistic	p-value
Sleep Duration (range 210-780 mins)	1.567e-05	5.562e-06	2.818	0.00487		Extreme Short Sleep Duration	-0.003745	0.001593	2.351	0.0188
Full Scale IQ (range=7-167)	-1.395e-05	1.39e-05	-1.004	0.31566		Non-Extreme Sleep Duration	0.003745	0.001593	2.351	0.0188
Age (range=4-18 years)	9.387e-06	9.714e-06	0.966	0.33401		Extreme Long Sleep Duration	0.006373	0.001972	3.232	0.00125
Male Sex (n=2,047)	-0.00163	0.001115	-1.461	0.14418		Full Scale IQ (range=7-167)	-1.28e-05	1.388e-05	-0.922	0.35663
Reported Race (Missing in 69 individuals)						Age (range=4-18 years)	5.569e-06	9.238e-06	0.603	0.5467
African American (n=82)	0.001902	0.002788	-0.682	0.49506		Male Sex (n=2,047)	-0.001647	0.001115	-1.476	0.14
Asian (n=89)	-0.001902	0.002788	-0.682	0.49506		Reported Race (Missing in 69 individuals)
More Than One (n=180)	-0.0006564	0.002432	-0.27	0.78726		African American (n=82)	0.001886	0.00279	-0.676	0.49916
Native American (n=6)	0.009731	0.007678	1.267	0.20513		Asian (n=89)	-0.001886	0.00279	-0.676	0.49916
Native Hawaiian (n=2)	-0.002826	0.013	-0.217	0.82787		More Than One (n=180)	-0.0004335	0.002428	-0.178	0.85835
Other (n=107)	-0.002617	0.002666	-0.981	0.32646		Native American (n=6)	0.01049	0.007697	1.362	0.1732
White (n=1,801)	-0.0002887	0.002071	-0.139	0.88915		Native Hawaiian (n=2)	-0.003158	0.013	-0.243	0.80805
Model including core symptom severity						Other (n=107)	-0.002537	0.002665	-0.952	0.34113
Sleep Duration	1.276e-05	5.601e-06	2.279	0.0228		White (n=1,801)	-0.0001398	0.002066	-0.068	0.94608
Full Scale IQ	-2.835e-05	1.678e-05	-1.69	0.0912		Model including core symptom severity
Social Impairment (ADIR)	-0.0001027	9.796e-05	-1.048	0.2948		Extreme Short Sleep Duration	-0.003345	0.001614	2.073	0.03832
Nonverbal Communication (ADIR)	2.665e-06	0.0001546	0.017	0.9863		Non-Extreme Sleep Duration	0.003345	0.001614	2.073	0.03832
RRB (ADIR)	0.00025	0.0001578	1.584	0.1133		Extreme Long Sleep Duration	0.005712	0.001991	2.869	0.00416
Social Affect (ADOS)	-0.0001048	0.0001126	-0.931	0.352		Full Scale IQ	-2.74e-05	1.678e-05	-1.633	0.10265
Sex	-0.00164	0.001121	-1.464	0.1435		Social Impairment (ADIR)	-0.0001054	9.782e-05	-1.078	0.28136
Age	5.752e-06	1.045e-05	0.55	0.5821		Nonverbal Communication (ADIR)	4.818e-06	0.0001546	0.031	0.97513
						RRB (ADIR)	0.0002569	0.0001578	1.628	0.10359
						Social Affect (ADOS)	-0.0001052	0.0001125	-0.935	0.34974
Table S4c. Effects of age, sex and IQ on associations between DBP scores and sleep duration.						Sex	-0.001662	0.00112	-1.483	0.13816
Interaction Term	β†	SE	t-statistic	p-value		Age	3.525e-06	1.005e-05	0.351	0.72588
Sleep Duration*Age	7.844e-08	1.197e-07	0.655	0.512
Sleep Duration*Sex	2.136e-05	1.477e-05	1.446	0.148		Table S4d. Associations between DBP scores and sleep duration in different age groups.
Sleep Duration*Full Scale IQ	1.25e-07	1.751e-07	0.714	0.475		Phenotype Variable	β†	SE	t-statistic	p-value
Extreme Short Sleep*Age	-1.48e-05	3.712e-05	0.399	0.6901		Preschool Age Children (n=396)
Extreme Short Sleep*Sex	-0.001279	0.004498	0.284	0.7762			Continuous Reported Sleep Durations
Extreme Short Sleep*Full Scale IQ	-4.657e-05	5.266e-05	0.884	0.3766		Sleep Duration (240-780 mins)	2.315e-05	1.149e-05	2.014	0.0447
Non-Extreme Sleep*Age	1.48e-05	3.712e-05	0.399	0.6901		Full Scale IQ (range=19-150)	-1.134e-05	3.359e-05	-0.337	0.736
Non-Extreme Sleep*Sex	0.001279	0.004498	0.284	0.7762		Age (range=4-5 years)	-0.000115	0.0001614	-0.713	0.476
Non-Extreme Sleep*Full Scale IQ	4.657e-05	5.266e-05	0.884	0.3766		Male Sex (n=339)	-0.0004339	0.002465	-0.176	0.8604
Extreme Long Sleep*Age	8.952e-05	5.184e-05	1.727	0.0843		Reported Race
Extreme Long Sleep*Sex	0.001684	0.005769	0.292	0.7703		African American (n=12)	-0.000785	0.006316	0.124	0.9012
Extreme Long Sleep*Full Scale IQ	1.655e-05	6.655e-05	0.249	0.8036		Asian (n=17)	0.000785	0.006316	0.124	0.9012
						More Than One (n=36)	0.0007908	0.005588	0.142	0.8875
						Other (n=16)	-0.0001691	0.006367	-0.027	0.9788
						White (n=312)	0.001966	0.004953	0.397	0.6916
†For every one unit increase in the dysfunction in biological process score, the β-coefficient reflects the amount each measure either decreases or increases.							Sleep Durations Grouped by Extremeties
						Extreme Short Sleep Duration (n=14)	-0.001469	0.004638	0.317	0.752
						Non-Extreme Sleep Duration (n=285)	0.001469	0.004638	0.317	0.752
						Extreme Long Sleep Duration (n=97)	0.005358	0.004843	1.106	0.269
						Full Scale IQ (range=19-150)	-7.919e-06	3.343e-05	-0.237	0.813
						Age (range=4-5 years)	-0.000115	0.0001614	-0.713	0.476
						Male Sex (n=339)	-0.0005017	0.002485	-0.202	0.84
						Reported Race
						African American (n=12)	-0.001921	0.006352	0.302	0.763
						Asian (n=17)	0.001921	0.006352	0.302	0.763
						More Than One (n=36)	0.001868	0.00562	0.332	0.74
						Other (n=16)	-0.0005325	0.006396	-0.083	0.934
						White (n=312)	0.002596	0.004963	0.523	0.601
						Primary School-Age Children (n=1,467)
							Continuous Reported Sleep Durations
						Sleep Duration (240-720 mins)	1.883e-06	6.713e-06	0.281	0.7791
						Full Scale IQ (range=10-165)	6.463e-06	1.699e-05	0.38	0.7037
						Age (range=6-12 years)	-4.019e-05	2.023e-05	-1.986	0.0472
						Male Sex (n=1,273)	-0.00053	0.001342	-0.395	0.6929
						Reported Race
						African American (n=58)	0.003269	0.003179	-1.028	0.304
						Asian (n=61)	-0.003269	0.003179	-1.028	0.304
						More Than One (n=113)	-0.002043	0.002805	-0.728	0.4666
						Native American (n=5)	0.01016	0.008051	1.262	0.207
						Native Hawaiian (n=2)	-0.001413	0.01243	-0.114	0.9095
						Other (n=80)	-0.004193	0.002983	-1.405	0.1601
						White (n=1,132)	-0.001444	0.002349	-0.615	0.5387
							Sleep Durations Grouped by Extremeties
						Extreme Short Sleep Duration (n=86)	-0.002071	0.001954	1.06	0.289
						Non-Extreme Sleep Duration (n=1,244)	0.002071	0.001954	1.06	0.289
						Extreme Long Sleep Duration (n=137)	0.001221	0.00243	0.503	0.615
						Full Scale IQ (range=10-165)	5.026e-06	1.7e-05	0.296	0.768
						Age (range=6-12 years)	-4.129e-05	1.999e-05	-2.066	0.039
						Male Sex (n=1,273)	-0.000536	0.001342	-0.399	0.69
						Reported Race
						African American (n=58)	0.003382	0.00318	-1.063	0.288
						Asian (n=61)	-0.003382	0.00318	-1.063	0.288
						More Than One (n=113)	-0.002078	0.002798	-0.743	0.458
						Native American (n=5)	0.01081	0.008072	1.34	0.181
						Native Hawaiian (n=2)	-0.00114	0.01243	-0.092	0.927
						Other (n=80)	-0.004158	0.002979	-1.396	0.163
						White (n=1,132)	-0.001466	0.00234	-0.627	0.531
						Secondary School-Age Teenagers (n=425)
							Continuous Reported Sleep Durations
						Sleep Duration (210-720 minutes)	4.71e-05	1.655e-05	2.846	0.00465
						Full Scale IQ (range=7-161)	-5.134e-05	3.468e-05	-1.481	0.13949
						Age (range=13-18 years old)	0.0001278	5.831e-05	2.192	0.02895
						Male Sex (n=362)	-0.005587	0.003008	-1.857	0.06399
						Reported Race
						African American (n=12)	-0.0004809	0.009165	0.052	0.95818
						Asian (n=11)	0.0004809	0.009165	0.052	0.95818
						More Than One (n=31)	0.004047	0.007497	0.54	0.5896
						Native American (n=1)	0.007239	0.0228	0.317	0.75104
						Other (n=11)	0.004949	0.009252	0.535	0.59297
						White (n=357)	0.002327	0.006533	0.356	0.72189
							Sleep Durations Grouped by Extremeties
						Extreme Short Sleep Duration (n=44)	-0.006505	0.003594	1.81	0.070989
						Non-Extreme Sleep Duration (n=371)	0.006505	0.003594	1.81	0.070989
						Extreme Long Sleep Duration (n=10)	0.03054	0.007693	3.969	8.5e-05
						Full Scale IQ (range=7-161)	-5.677e-05	3.448e-05	-1.647	0.100382
						Age (range=13-18 years old)	9.828e-05	5.764e-05	1.705	0.088909
						Male Sex (n=362)	-0.004785	0.003	-1.595	0.111453
						Reported Race
						African American (n=12)	-0.0003418	0.009125	0.037	0.970136
						Asian (n=11)	0.0003418	0.009125	0.037	0.970136
						More Than One (n=31)	0.004875	0.007454	0.654	0.513477
						Native American (n=1)	0.009749	0.02275	0.428	0.668526
						Other (n=11)	0.00527	0.00917	0.575	0.5658
						White (n=357)	0.003319	0.006514	0.509	0.610698
